# Supplementary material for: Data on mitigation policies at local level within the Covenant of Mayors’ monitoring emission inventories
Source: Data Brief. 2020 Aug 24;32:106217. doi: 10.1016/j.dib.2020.106217 (PMC7452520; doi:10.1016/j.dib.2020.106217)
Supplement: Supplementary file 1 [file mmc1.zip]

Archive with 9 entries (7 files):
- supplementay material/
- supplementay material/databrief-policies.xlsx
- supplementay material/databrief-signatories.xlsx
- supplementay material/shp/
- supplementay material/shp/Signatories.dbf
- supplementay material/shp/Signatories.prj
- supplementay material/shp/Signatories.qpj
- supplementay material/shp/Signatories.shp
- supplementay material/shp/Signatories.shx
