# Supplementary material for: Data on mitigation policies at local level within the Covenant of Mayors’ monitoring emission inventories
Source: Data Brief. 2020 Aug 24;32:106217. doi: 10.1016/j.dib.2020.106217 (PMC7452520; doi:10.1016/j.dib.2020.106217)
Supplement: Supplementary file 1 [file mmc1.zip › supplementay material/databrief-policies.xlsx]

## Sheet: databriefgis
MUNI CODE	ID ACTION	Sector	key action description	Area_of_intervention	Origin of the action	Status of implementation	Policy type	Governance	CO2 red
2	216359	RESIDENTIAL_BUILDINGS	Thermal insulation of residential buildings	RESIDENTIAL_BUILDINGS_BUILDING_ENVELOPE	LOCAL_AUTHORITY	ONGOING	AWARENESS_RAISING_TRAINING	EDUCATION AND ENABLING	439.8
2	216361	RESIDENTIAL_BUILDINGS	Promotion of residential energy efficient using federal funding as incentive e.g	RESIDENTIAL_BUILDINGS_ENERGY_EFFICIENT_ELECTRICAL_APPLIANCES	LOCAL_AUTHORITY	ONGOING	AWARENESS_RAISING_TRAINING	EDUCATION AND ENABLING	84.1
2	216365	INDUSTRY	Promotion of federal/national programmes for energy/ecological consulting for co	INDUSTRY_ENERGY_EFFICIENCY_IN_INDUSTRIAL_PROCESSES	OTHER	ONGOING	AWARENESS_RAISING_TRAINING	EDUCATION AND ENABLING	722
2	216350	TRANSPORT	Trainings for private and professional drivers, fuel-saving competition, more ef	TRANSPORT_ECO_DRIVING	LOCAL_AUTHORITY	NOT_STARTED	AWARENESS_RAISING_TRAINING	EDUCATION AND ENABLING	595.1
2	216368	MUNICIPAL_BUILDINGS_EQUIPMENT_FACILITIES	Thermal insulation of municipal buildings	MUNICIPAL_BUILDINGS_EQUIPMENT_FACILITIES_BUILDING_ENVELOPE	LOCAL_AUTHORITY	ONGOING	ENERGY_MANAGEMENT	MUNICIPAL SELF GOVERNING	68.6
2	216369	MUNICIPAL_BUILDINGS_EQUIPMENT_FACILITIES	Energy bookkeeping for public buildings	MUNICIPAL_BUILDINGS_EQUIPMENT_FACILITIES_BEHAVIOURAL_CHANGES	LOCAL_AUTHORITY	COMPLETED	ENERGY_MANAGEMENT	MUNICIPAL SELF GOVERNING	11.6
2	216356	TERTIARY_BUILDINGS_EQUIPMENT_FACILITIES	Change of heating system in tertiary buildings to biomass district heating syste	TERTIARY_BUILDINGS_EQUIPMENT_FACILITIES_RENEWABLE_ENERGY_FOR_SPACE_HEATING_AND_H	LOCAL_AUTHORITY	NOT_STARTED	ENERGY_MANAGEMENT	MUNICIPAL SELF GOVERNING	226.8
2	216357	TERTIARY_BUILDINGS_EQUIPMENT_FACILITIES	Refurbishment of buildings in the tertiary sector and promotion of energy effici	TERTIARY_BUILDINGS_EQUIPMENT_FACILITIES_ENERGY_EFFICIENCY_IN_SPACE_HEATING_AND_H	LOCAL_AUTHORITY	ONGOING	ENERGY_MANAGEMENT	MUNICIPAL SELF GOVERNING	662.8
2	216362	RESIDENTIAL_BUILDINGS	Promotion of solar thermal systems using federal and municipal funding as incent	RESIDENTIAL_BUILDINGS_RENEWABLE_ENERGY_FOR_SPACE_HEATING_AND_HOT_WATER	LOCAL_AUTHORITY	ONGOING	GRANTS_AND_SUBSIDIES	FINANCING AND PROVISION	32.7
2	231621	RESIDENTIAL_BUILDINGS	Promotion of renewable heating systems for households by awarness raising in com	RESIDENTIAL_BUILDINGS_RENEWABLE_ENERGY_FOR_SPACE_HEATING_AND_HOT_WATER	LOCAL_AUTHORITY	ONGOING	GRANTS_AND_SUBSIDIES	FINANCING AND PROVISION	78.7
2	231611	LOCAL_ELECTRICITY_PRODUCTION	Promotion of PV plants on residential buildings through federal and municipal fu	LOCAL_ELECTRICITY_PRODUCTION_PHOTOVOLTAICS	LOCAL_AUTHORITY	ONGOING	GRANTS_AND_SUBSIDIES	FINANCING AND PROVISION	42.3
2	216371	MUNICIPAL_BUILDINGS_EQUIPMENT_FACILITIES	Procurement of electricity from renewable sources	MUNICIPAL_BUILDINGS_EQUIPMENT_FACILITIES_OTHER	LOCAL_AUTHORITY	NOT_STARTED	PUBLIC_PROCUREMENT	MUNICIPAL SELF GOVERNING	135.8
2	216353	TRANSPORT	More efficiency use of municipal vehicles, e.g. through scheduling, training of	TRANSPORT_CLEANER_EFFICIENT_VEHICLES	LOCAL_AUTHORITY	ONGOING	PUBLIC_PROCUREMENT	MUNICIPAL SELF GOVERNING	628.9
2	216351	TRANSPORT	Promote the purchase of electric vehicles by providing a infrastructure for char	TRANSPORT_ELECTRIC_VEHICLES	LOCAL_AUTHORITY	NOT_STARTED	PROVISION	FINANCING AND PROVISION	507.4
2	216352	TRANSPORT	Increase the share of biofuel	TRANSPORT_CLEANER_EFFICIENT_VEHICLES	LOCAL_AUTHORITY	ONGOING	OTHER	OTHER	163
2	216367	LOCAL_ELECTRICITY_PRODUCTION	Extension of existing PV plants on public buildings	LOCAL_ELECTRICITY_PRODUCTION_PHOTOVOLTAICS	LOCAL_AUTHORITY	ONGOING	MUNICIPAL BUILDING/TERRITORY	MUNICIPAL SELF GOVERNING	13.7
11	161425	RESIDENTIAL_BUILDINGS	Refurbishment of residential buildings	RESIDENTIAL_BUILDINGS_INTEGRATED_ACTION	LOCAL_AUTHORITY	ONGOING	AWARENESS_RAISING_TRAINING	EDUCATION AND ENABLING	4100
11	161428	RESIDENTIAL_BUILDINGS	Increasing the energy efficiency in the residential sector	RESIDENTIAL_BUILDINGS_BEHAVIOURAL_CHANGES	LOCAL_AUTHORITY	ONGOING	AWARENESS_RAISING_TRAINING	EDUCATION AND ENABLING	15473.4
11	161410	TRANSPORT	Increasing the effectiveness of the use through raising awareness	TRANSPORT_INFORMATION_AND_COMMUNICATION_TECHNOLOGIES	LOCAL_AUTHORITY	ONGOING	AWARENESS_RAISING_TRAINING	EDUCATION AND ENABLING	22
11	161411	TRANSPORT	Increasing energy effectiveness of public transport through updating of Municip	TRANSPORT_CLEANER_EFFICIENT_VEHICLES	LOCAL_AUTHORITY	ONGOING	AWARENESS_RAISING_TRAINING	EDUCATION AND ENABLING	453
11	161413	LOCAL_ELECTRICITY_PRODUCTION	Construction of Photovoltaic parks on the territory of the Municipality	LOCAL_ELECTRICITY_PRODUCTION_PHOTOVOLTAICS	NOT_POSSIBLE_TO_SAY	COMPLETED	AWARENESS_RAISING_TRAINING	EDUCATION AND ENABLING	6407.55
11	161414	OTHERS	Involving the energy efficiency requirements and standarts as compulsory conditi	OTHERS_URBAN_REGENERATION	LOCAL_AUTHORITY	ONGOING	AWARENESS_RAISING_TRAINING	EDUCATION AND ENABLING	172
11	161416	OTHERS	Energy efficiency info desk	OTHERS_URBAN_REGENERATION	COVENANT_TERRITORIAL_COORDINATOR	ONGOING	AWARENESS_RAISING_TRAINING	EDUCATION AND ENABLING	0
11	161417	OTHERS	Sustainable energy compaigns	OTHERS_URBAN_REGENERATION	LOCAL_AUTHORITY	ONGOING	AWARENESS_RAISING_TRAINING	EDUCATION AND ENABLING	0
11	161418	OTHERS	Dissemination of information on the EE/RES project for different stakeholders	OTHERS_URBAN_REGENERATION	LOCAL_AUTHORITY	ONGOING	AWARENESS_RAISING_TRAINING	EDUCATION AND ENABLING	185.44
11	161419	OTHERS	Development of a programme for training of municipal experts in EE/RES	OTHERS_URBAN_REGENERATION	LOCAL_AUTHORITY	ONGOING	AWARENESS_RAISING_TRAINING	EDUCATION AND ENABLING	185.44
11	161420	OTHERS	Mobilization of public support for the implementation of the SEAP	OTHERS_URBAN_REGENERATION	LOCAL_AUTHORITY	ONGOING	AWARENESS_RAISING_TRAINING	EDUCATION AND ENABLING	0
11	161427	RESIDENTIAL_BUILDINGS	Implementation of package of EE measures in panel blocks	RESIDENTIAL_BUILDINGS_INTEGRATED_ACTION	LOCAL_AUTHORITY	ONGOING	BUILDING_STANDARDS	REGULATION	129.6
11	161426	RESIDENTIAL_BUILDINGS	Investigation of energy efficiency and certification of minimum 5 residential bu	RESIDENTIAL_BUILDINGS_INTEGRATED_ACTION	LOCAL_AUTHORITY	ONGOING	ENERGY_CERTIFICATION_LABELLING	EDUCATION AND ENABLING	0
11	161423	MUNICIPAL_BUILDINGS_EQUIPMENT_FACILITIES	Installation of solar termal roof collectors at the kindergartens (approx. 15)	MUNICIPAL_BUILDINGS_EQUIPMENT_FACILITIES_RENEWABLE_ENERGY_FOR_SPACE_HEATING_AND_	LOCAL_AUTHORITY	ONGOING	ENERGY_MANAGEMENT	MUNICIPAL SELF GOVERNING	35.86
11	161424	MUNICIPAL_BUILDINGS_EQUIPMENT_FACILITIES	Implementation of EMS \Energy Monitoring Systems\ in the municipal buildings	MUNICIPAL_BUILDINGS_EQUIPMENT_FACILITIES_INTEGRATED_ACTION	COVENANT_TERRITORIAL_COORDINATOR	ONGOING	ENERGY_MANAGEMENT	MUNICIPAL SELF GOVERNING	278.46
11	161429	PUBLIC_LIGHTING	Optimization of Street Lighting	PUBLIC_LIGHTING_ENERGY_EFFICIENCY	COVENANT_TERRITORIAL_COORDINATOR	ONGOING	ENERGY_MANAGEMENT	MUNICIPAL SELF GOVERNING	632.27
11	161412	TRANSPORT	Optimization and modernization of the transport	TRANSPORT_CLEANER_EFFICIENT_VEHICLES	LOCAL_AUTHORITY	ONGOING	GRANTS_AND_SUBSIDIES	FINANCING AND PROVISION	6200.43
11	161421	MUNICIPAL_BUILDINGS_EQUIPMENT_FACILITIES	Investigation of energy efficiency and certification of municipal buildings (all	MUNICIPAL_BUILDINGS_EQUIPMENT_FACILITIES_INTEGRATED_ACTION	LOCAL_AUTHORITY	ONGOING	THIRD_PARTY_FINANCING	FINANCING AND PROVISION	84.4
11	161422	MUNICIPAL_BUILDINGS_EQUIPMENT_FACILITIES	Integrated approach of measures for better energy performance of all municipal b	MUNICIPAL_BUILDINGS_EQUIPMENT_FACILITIES_INTEGRATED_ACTION	LOCAL_AUTHORITY	ONGOING	THIRD_PARTY_FINANCING	FINANCING AND PROVISION	4300
16	137011	OTHERS	The employees are regularly and specifically informed about the economical and e	OTHERS_OTHER	LOCAL_AUTHORITY	ONGOING	AWARENESS_RAISING_TRAINING	EDUCATION AND ENABLING	0
16	142298	MUNICIPAL_BUILDINGS_EQUIPMENT_FACILITIES	ÔÇ£7 League StridesÔÇ?? programme: Buildings and facilities of the city administ	MUNICIPAL_BUILDINGS_EQUIPMENT_FACILITIES_INTEGRATED_ACTION	LOCAL_AUTHORITY	ONGOING	BUILDING_STANDARDS	REGULATION	0
16	148561	MUNICIPAL_BUILDINGS_EQUIPMENT_FACILITIES	In 2009 the city council decided to use only renewable electricity for its opera	MUNICIPAL_BUILDINGS_EQUIPMENT_FACILITIES_INTEGRATED_ACTION	LOCAL_AUTHORITY	ONGOING	ENERGY_CERTIFICATION_LABELLING	EDUCATION AND ENABLING	0
16	148559	INDUSTRY	Major energy consumers that commit to an energy-efficient target with the canton	INDUSTRY_ENERGY_EFFICIENCY_IN_INDUSTRIAL_PROCESSES	OTHER	ONGOING	ENERGY_MANAGEMENT	MUNICIPAL SELF GOVERNING	0
16	136991	TRANSPORT	Usage of energy-efficient means of transport and reduction of induced motorized	TRANSPORT_MODAL_SHIFT_TO_PUBLIC_TRANSPORT	LOCAL_AUTHORITY	ONGOING	MOBILITY_PLANNING_REGULATION	REGULATION	0
16	136994	TRANSPORT	The transport process is stabilized at a low speed level and optimized with rega	TRANSPORT_ROAD_NETWORK_OPTIMISATION	NOT_POSSIBLE_TO_SAY	ONGOING	MOBILITY_PLANNING_REGULATION	REGULATION	0
16	148562	MUNICIPAL_BUILDINGS_EQUIPMENT_FACILITIES	Unification of network printers, copiers, scanners and fax infrastructure and re	MUNICIPAL_BUILDINGS_EQUIPMENT_FACILITIES_OTHER	LOCAL_AUTHORITY	ONGOING	PUBLIC_PROCUREMENT	MUNICIPAL SELF GOVERNING	0
16	136996	TRANSPORT	Energy efficiency is an important criterion in the procurement of buses and tram	TRANSPORT_CLEANER_EFFICIENT_VEHICLES	LOCAL_AUTHORITY	ONGOING	PUBLIC_PROCUREMENT	MUNICIPAL SELF GOVERNING	0
16	148595	RESIDENTIAL_BUILDINGS	Energy-Coaching: Cost and energy efficiency are central themes in renovation, c	RESIDENTIAL_BUILDINGS_OTHER	LOCAL_AUTHORITY	ONGOING	OTHER	OTHER	0
16	148522	PUBLIC_LIGHTING	The public lighting (incl. Plan Lumi├¿re) is planned taking into account the suf	PUBLIC_LIGHTING_ENERGY_EFFICIENCY	LOCAL_AUTHORITY	ONGOING	LAND_USE_PLANNING	REGULATION	0
16	136992	TRANSPORT	Quality and the performance in pedestrian, cycle traffic and in public transport	TRANSPORT_MODAL_SHIFT_TO_WALKING_AND_CYCLING	LOCAL_AUTHORITY	ONGOING	OTHER	OTHER	0
16	136995	TRANSPORT	The energy efficiency in freight traffic is optimized in collaboration with priv	TRANSPORT_IMPROVEMENT_OF_LOGISTICS_AND_URBAN_FREIGHT_TRANSPORT	OTHER	ONGOING	OTHER	OTHER	0
16	136998	TRANSPORT	The city is supporting research, development, pilot and demonstration projects i	TRANSPORT_CLEANER_EFFICIENT_VEHICLES	LOCAL_AUTHORITY	ONGOING	OTHER	OTHER	0
16	136999	TRANSPORT	Energy and CO2 indicators in the mobility range are collected and published. The	TRANSPORT_OTHER	LOCAL_AUTHORITY	ONGOING	OTHER	OTHER	0
16	148553	TRANSPORT	Inner-city travel for business purposes is primarily done by public transport, b	TRANSPORT_OTHER	LOCAL_AUTHORITY	ONGOING	OTHER	OTHER	0
16	148591	TRANSPORT	ZurichÔÇÖs power company ewz opened the first municipal charging station for ele	TRANSPORT_ELECTRIC_VEHICLES	LOCAL_AUTHORITY	ONGOING	OTHER	OTHER	0
16	148564	LOCAL_ELECTRICITY_PRODUCTION	Energy from biomass: In 2011 the wood heating plant Aubrugg produced energy fo	LOCAL_ELECTRICITY_PRODUCTION_COMBINED_HEAT_AND_POWER	LOCAL_AUTHORITY	ONGOING	OTHER	OTHER	0
16	148569	LOCAL_ELECTRICITY_PRODUCTION	Electricity from sewage gas: In 2011 the electricity production from the combin	LOCAL_ELECTRICITY_PRODUCTION_COMBINED_HEAT_AND_POWER	LOCAL_AUTHORITY	ONGOING	OTHER	OTHER	0
16	148498	LOCAL_HEAT_COLD_PRODUCTION	The pipeline networks for the energy supply are operated in an efficient and env	LOCAL_HEAT_COLD_PRODUCTION_DISTRICT_HEATING_COOLING_NETWORK	LOCAL_AUTHORITY	ONGOING	OTHER	OTHER	0
16	148515	LOCAL_HEAT_COLD_PRODUCTION	The energy content in waste is optimally used in the waste incineration plants.	LOCAL_HEAT_COLD_PRODUCTION_DISTRICT_HEATING_COOLING_PLANT	NOT_POSSIBLE_TO_SAY	ONGOING	OTHER	OTHER	0
16	148556	LOCAL_HEAT_COLD_PRODUCTION	The CO2 emission coefficient and the primary energy factor of the heat mix and t	LOCAL_HEAT_COLD_PRODUCTION_DISTRICT_HEATING_COOLING_PLANT	LOCAL_AUTHORITY	ONGOING	OTHER	OTHER	0
16	148566	LOCAL_HEAT_COLD_PRODUCTION	District heating systems Zurich North: In September 2011, the city council has	LOCAL_HEAT_COLD_PRODUCTION_DISTRICT_HEATING_COOLING_NETWORK	LOCAL_AUTHORITY	ONGOING	PROVISION	FINANCING AND PROVISION	0
16	137001	OTHERS	For the waste incineration power plants, the sewage treatment plant, the municip	OTHERS_OTHER	OTHER	ONGOING	OTHER	OTHER	0
16	137013	OTHERS	The City of Zurich runs advice centers and creates advice and information offers	OTHERS_OTHER	NOT_POSSIBLE_TO_SAY	ONGOING	OTHER	OTHER	0
16	137015	OTHERS	Specific information and experience offers regarding the topics of energy, mobil	OTHERS_OTHER	LOCAL_AUTHORITY	ONGOING	OTHER	OTHER	0
16	137016	OTHERS	The population is sensitised to energy, environment and mobility topics with eve	OTHERS_OTHER	LOCAL_AUTHORITY	ONGOING	OTHER	OTHER	0
16	137020	OTHERS	The opportunities for a long-term conversion of the heat supply in the direction	OTHERS_OTHER	LOCAL_AUTHORITY	ONGOING	OTHER	OTHER	0
18	149798	MUNICIPAL_BUILDINGS_EQUIPMENT_FACILITIES	MB7* - Training Municipal staff on energy saving in offices	MUNICIPAL_BUILDINGS_EQUIPMENT_FACILITIES_BEHAVIOURAL_CHANGES	LOCAL_AUTHORITY	COMPLETED	AWARENESS_RAISING_TRAINING	EDUCATION AND ENABLING	12
18	149812	TERTIARY_BUILDINGS_EQUIPMENT_FACILITIES	TB2*- Organization of 2 seminars for energy saving in tertiary sector	TERTIARY_BUILDINGS_EQUIPMENT_FACILITIES_OTHER	LOCAL_AUTHORITY	NEW	AWARENESS_RAISING_TRAINING	EDUCATION AND ENABLING	0
18	149849	TERTIARY_BUILDINGS_EQUIPMENT_FACILITIES	TB3 ÔÇô Organization of Annual Day without lighting (Earth day)	TERTIARY_BUILDINGS_EQUIPMENT_FACILITIES_ENERGY_EFFICIENT_LIGHTING_SYSTEMS	LOCAL_AUTHORITY	ONGOING	AWARENESS_RAISING_TRAINING	EDUCATION AND ENABLING	1160
18	149839	RESIDENTIAL_BUILDINGS	RB1- Organization of annual seminar on RES	RESIDENTIAL_BUILDINGS_BEHAVIOURAL_CHANGES	LOCAL_AUTHORITY	POSTPONED	AWARENESS_RAISING_TRAINING	EDUCATION AND ENABLING	0
18	149840	RESIDENTIAL_BUILDINGS	RB2- Organization of annual seminar on Energy Saving	RESIDENTIAL_BUILDINGS_INTEGRATED_ACTION	LOCAL_AUTHORITY	POSTPONED	AWARENESS_RAISING_TRAINING	EDUCATION AND ENABLING	0
18	149841	RESIDENTIAL_BUILDINGS	RB3- Organization a day onRES & ES	RESIDENTIAL_BUILDINGS_INTEGRATED_ACTION	LOCAL_AUTHORITY	ONGOING	AWARENESS_RAISING_TRAINING	EDUCATION AND ENABLING	2367
18	149842	RESIDENTIAL_BUILDINGS	RB4- Organization educational presentations to students 4-6 presentations per y	RESIDENTIAL_BUILDINGS_INTEGRATED_ACTION	COVENANT_TERRITORIAL_COORDINATOR	ONGOING	AWARENESS_RAISING_TRAINING	EDUCATION AND ENABLING	500
18	149843	RESIDENTIAL_BUILDINGS	RB5 - Information about energy in the Municipality website and newspaper(Article	RESIDENTIAL_BUILDINGS_BEHAVIOURAL_CHANGES	LOCAL_AUTHORITY	ONGOING	AWARENESS_RAISING_TRAINING	EDUCATION AND ENABLING	1000
18	149844	RESIDENTIAL_BUILDINGS	RB6 - Free consulting services from the Municipality to its citizen- Cancelled	RESIDENTIAL_BUILDINGS_INTEGRATED_ACTION	LOCAL_AUTHORITY	NOT_STARTED	AWARENESS_RAISING_TRAINING	EDUCATION AND ENABLING	0
18	149845	RESIDENTIAL_BUILDINGS	RB7 ÔÇô Information and public awareness through lefts and information messages	RESIDENTIAL_BUILDINGS_BEHAVIOURAL_CHANGES	COVENANT_TERRITORIAL_COORDINATOR	ONGOING	AWARENESS_RAISING_TRAINING	EDUCATION AND ENABLING	4820
18	149846	RESIDENTIAL_BUILDINGS	RB8 - Organization of annual lecture to the residents 2012 - 4 Lectures to refu	RESIDENTIAL_BUILDINGS_INTEGRATED_ACTION	COVENANT_TERRITORIAL_COORDINATOR	ONGOING	AWARENESS_RAISING_TRAINING	EDUCATION AND ENABLING	5.2
18	149858	INDUSTRY	IN1- Organization of annual seminar for energy saving in industry	INDUSTRY_ENERGY_EFFICIENCY_IN_INDUSTRIAL_PROCESSES	LOCAL_AUTHORITY	POSTPONED	AWARENESS_RAISING_TRAINING	EDUCATION AND ENABLING	0
18	149859	TRANSPORT	TR1ÔÇô Organization days of bicycle motion (╬▒) Cycling round trip of Strovolos	TRANSPORT_MODAL_SHIFT_TO_WALKING_AND_CYCLING	LOCAL_AUTHORITY	ONGOING	AWARENESS_RAISING_TRAINING	EDUCATION AND ENABLING	129
18	149860	TRANSPORT	TR2ÔÇô Organization days of eco-cars days	TRANSPORT_CLEANER_EFFICIENT_VEHICLES	LOCAL_AUTHORITY	POSTPONED	AWARENESS_RAISING_TRAINING	EDUCATION AND ENABLING	0
18	149861	TRANSPORT	TR-3 Organization of eco driving seminar Training Municipal staff (35 hours) Tr	TRANSPORT_ECO_DRIVING	LOCAL_AUTHORITY	COMPLETED	AWARENESS_RAISING_TRAINING	EDUCATION AND ENABLING	1184
18	149602	MUNICIPAL_BUILDINGS_EQUIPMENT_FACILITIES	MB1 ÔÇô Thermal insulation in Town Hall and Theatre	MUNICIPAL_BUILDINGS_EQUIPMENT_FACILITIES_BUILDING_ENVELOPE	LOCAL_AUTHORITY	POSTPONED	BUILDING_STANDARDS	REGULATION	0
18	149603	MUNICIPAL_BUILDINGS_EQUIPMENT_FACILITIES	MB2 - Improving building energy performance at Acropolis Park ÔÇô Roof Insulatio	MUNICIPAL_BUILDINGS_EQUIPMENT_FACILITIES_BUILDING_ENVELOPE	LOCAL_AUTHORITY	COMPLETED	BUILDING_STANDARDS	REGULATION	23
18	149762	MUNICIPAL_BUILDINGS_EQUIPMENT_FACILITIES	MB5- Establishment of Culture Centre with energy efficient Standards	MUNICIPAL_BUILDINGS_EQUIPMENT_FACILITIES_INTEGRATED_ACTION	LOCAL_AUTHORITY	COMPLETED	BUILDING_STANDARDS	REGULATION	118
18	149794	MUNICIPAL_BUILDINGS_EQUIPMENT_FACILITIES	MB6*- Improving building energy performance at Municipality warehouses ÔÇô Roof	MUNICIPAL_BUILDINGS_EQUIPMENT_FACILITIES_BUILDING_ENVELOPE	LOCAL_AUTHORITY	COMPLETED	BUILDING_STANDARDS	REGULATION	35
18	149799	MUNICIPAL_BUILDINGS_EQUIPMENT_FACILITIES	MB8*-Creating a green roof over the fairground Caves. This project will be a mod	MUNICIPAL_BUILDINGS_EQUIPMENT_FACILITIES_BUILDING_ENVELOPE	LOCAL_AUTHORITY	COMPLETED	BUILDING_STANDARDS	REGULATION	18
18	149803	MUNICIPAL_BUILDINGS_EQUIPMENT_FACILITIES	MB11* ÔÇô Energy Renovation of Town Hall (applied for funding from ETS fund)	MUNICIPAL_BUILDINGS_EQUIPMENT_FACILITIES_INTEGRATED_ACTION	LOCAL_AUTHORITY	NEW	BUILDING_STANDARDS	REGULATION	0
18	149804	MUNICIPAL_BUILDINGS_EQUIPMENT_FACILITIES	MB12* ÔÇô Energy Renovation of Acropolis Public Park (applied for funding from E	MUNICIPAL_BUILDINGS_EQUIPMENT_FACILITIES_INTEGRATED_ACTION	LOCAL_AUTHORITY	NEW	BUILDING_STANDARDS	REGULATION	0
18	149805	MUNICIPAL_BUILDINGS_EQUIPMENT_FACILITIES	MB13* ÔÇô Energy Renovation of Older People Centre of Stovolos and new building	MUNICIPAL_BUILDINGS_EQUIPMENT_FACILITIES_INTEGRATED_ACTION	LOCAL_AUTHORITY	NEW	BUILDING_STANDARDS	REGULATION	0
18	149847	RESIDENTIAL_BUILDINGS	RB9*- Energy renovation in 3 Low Income Households in Strovolos	RESIDENTIAL_BUILDINGS_INTEGRATED_ACTION	COVENANT_TERRITORIAL_COORDINATOR	COMPLETED	BUILDING_STANDARDS	REGULATION	4
18	149802	MUNICIPAL_BUILDINGS_EQUIPMENT_FACILITIES	MB10* ÔÇô Energy Performance Certification of the Town Hall	MUNICIPAL_BUILDINGS_EQUIPMENT_FACILITIES_OTHER	LOCAL_AUTHORITY	COMPLETED	ENERGY_CERTIFICATION_LABELLING	EDUCATION AND ENABLING	0
18	149604	MUNICIPAL_BUILDINGS_EQUIPMENT_FACILITIES	MB3 - Electricity Savings in the Building of Town Hall - Lamp Replacements	MUNICIPAL_BUILDINGS_EQUIPMENT_FACILITIES_ENERGY_EFFICIENT_LIGHTING_SYSTEMS	LOCAL_AUTHORITY	COMPLETED	ENERGY_MANAGEMENT	MUNICIPAL SELF GOVERNING	11
18	149760	MUNICIPAL_BUILDINGS_EQUIPMENT_FACILITIES	MB4 - Electricity Savings in the Building of Town Hall - Voltage optimiser	MUNICIPAL_BUILDINGS_EQUIPMENT_FACILITIES_ENERGY_EFFICIENT_ELECTRICAL_APPLIANCES	LOCAL_AUTHORITY	NOT_STARTED	ENERGY_MANAGEMENT	MUNICIPAL SELF GOVERNING	55
18	149800	MUNICIPAL_BUILDINGS_EQUIPMENT_FACILITIES	MB9* - 30 Movement sensors for lighting in corridors and toilets of public build	MUNICIPAL_BUILDINGS_EQUIPMENT_FACILITIES_ENERGY_EFFICIENT_LIGHTING_SYSTEMS	LOCAL_AUTHORITY	COMPLETED	ENERGY_MANAGEMENT	MUNICIPAL SELF GOVERNING	3
18	149856	PUBLIC_LIGHTING	PL3 ÔÇô Operating hours of parks have been set and as a result the night lightin	PUBLIC_LIGHTING_INFORMATION_AND_COMMUNICATION_TECHNOLOGIES	LOCAL_AUTHORITY	COMPLETED	ENERGY_MANAGEMENT	MUNICIPAL SELF GOVERNING	19
18	149934	OTHERS	OT1- Development of Green Spaces (a)Obligatory green spaces allocation during pl	OTHERS_TREE_PLANTING_IN_URBAN_AREAS	LOCAL_AUTHORITY	ONGOING	LAND_USE_PLANNING	REGULATION	45
18	149866	TRANSPORT	TR8-Expansion of existing linear Park for pedestrians and cyclists	TRANSPORT_MODAL_SHIFT_TO_WALKING_AND_CYCLING	LOCAL_AUTHORITY	COMPLETED	MOBILITY_PLANNING_REGULATION	REGULATION	849
18	149869	TRANSPORT	TR9*-Maintenance and repairs of existing paths for pedestrians and cyclists	TRANSPORT_ROAD_NETWORK_OPTIMISATION	LOCAL_AUTHORITY	ONGOING	MOBILITY_PLANNING_REGULATION	REGULATION	267.632
18	149916	TRANSPORT	TR10* ÔÇô Improvement of Tseriou Avenue by introducing pavements and bicycle lan	TRANSPORT_ROAD_NETWORK_OPTIMISATION	OTHER	NEW	MOBILITY_PLANNING_REGULATION	REGULATION	0
18	149851	PUBLIC_LIGHTING	PL1 ÔÇô Energy Saving in Street lighting	PUBLIC_LIGHTING_ENERGY_EFFICIENCY	COVENANT_TERRITORIAL_COORDINATOR	ONGOING	THIRD_PARTY_FINANCING	FINANCING AND PROVISION	0
18	149848	MUNICIPAL_BUILDINGS_EQUIPMENT_FACILITIES	MB14* ÔÇô Certification of Strovolos with the European Energy Award	MUNICIPAL_BUILDINGS_EQUIPMENT_FACILITIES_OTHER	COVENANT_TERRITORIAL_COORDINATOR	COMPLETED	ENERGY_CERTIFICATION_LABELLING	EDUCATION AND ENABLING	0
18	149807	TERTIARY_BUILDINGS_EQUIPMENT_FACILITIES	TB1*- Participation in European Projects (a) Europaid (b) MEDEEA (c) Serpente (	TERTIARY_BUILDINGS_EQUIPMENT_FACILITIES_OTHER	LOCAL_AUTHORITY	COMPLETED	OTHER	OTHER	0
18	149854	PUBLIC_LIGHTING	PL2 ÔÇô 64 Autonomous public lights with PV in Parks and public spaces	PUBLIC_LIGHTING_INTEGRATED_RENEWABLE_POWER	LOCAL_AUTHORITY	COMPLETED	MUNICIPAL BUILDING/TERRITORY	MUNICIPAL SELF GOVERNING	17
18	149857	PUBLIC_LIGHTING	PL4 ÔÇô 150 Autonomous public lights with PV in Parks and public spaces (applied	PUBLIC_LIGHTING_INTEGRATED_RENEWABLE_POWER	LOCAL_AUTHORITY	NEW	ENERGY_MANAGEMENT	MUNICIPAL SELF GOVERNING	43
18	149862	TRANSPORT	TR4- Energy Saving in Transports by promoting eco- cars (hybrid and electric) (	TRANSPORT_CLEANER_EFFICIENT_VEHICLES	LOCAL_AUTHORITY	COMPLETED	AWARENESS_RAISING_TRAINING	EDUCATION AND ENABLING	850
18	149863	TRANSPORT	TR5- Energy Saving MunicipalityÔÇÖs fleet	TRANSPORT_CLEANER_EFFICIENT_VEHICLES	LOCAL_AUTHORITY	POSTPONED	OTHER	OTHER	0
18	149864	TRANSPORT	TR6- Energy Saving in transport by promoting bicycle use ( bicycle rental system	TRANSPORT_MODAL_SHIFT_TO_WALKING_AND_CYCLING	OTHER	COMPLETED	PROVISION	FINANCING AND PROVISION	553
18	149865	TRANSPORT	TR7- Optimization of vehicle routes of the municipality	TRANSPORT_IMPROVEMENT_OF_LOGISTICS_AND_URBAN_FREIGHT_TRANSPORT	LOCAL_AUTHORITY	POSTPONED	OTHER	OTHER	0
18	149918	LOCAL_ELECTRICITY_PRODUCTION	LP1- Municipality Investments in Renewable Electricity- Cancelled	LOCAL_ELECTRICITY_PRODUCTION_PHOTOVOLTAICS	LOCAL_AUTHORITY	NOT_STARTED	MUNICIPAL BUILDING/TERRITORY	MUNICIPAL SELF GOVERNING	0
18	149920	LOCAL_ELECTRICITY_PRODUCTION	LP2 - Renewable Electricity from Photovoltaic at Acropolis park- 20 KW ÔÇô Cance	LOCAL_ELECTRICITY_PRODUCTION_PHOTOVOLTAICS	LOCAL_AUTHORITY	NOT_STARTED	MUNICIPAL BUILDING/TERRITORY	MUNICIPAL SELF GOVERNING	0
18	149921	LOCAL_ELECTRICITY_PRODUCTION	LP3 - Renewable Electricity from Photovoltaic at Municipality warehouses- 20 KW	LOCAL_ELECTRICITY_PRODUCTION_PHOTOVOLTAICS	LOCAL_AUTHORITY	NOT_STARTED	MUNICIPAL BUILDING/TERRITORY	MUNICIPAL SELF GOVERNING	0
18	149925	LOCAL_ELECTRICITY_PRODUCTION	LP4* - Renewable Electricity from Photovoltaic at Acropolis park- 3KW	LOCAL_ELECTRICITY_PRODUCTION_PHOTOVOLTAICS	LOCAL_AUTHORITY	NEW	MUNICIPAL BUILDING/TERRITORY	MUNICIPAL SELF GOVERNING	0
18	149928	LOCAL_ELECTRICITY_PRODUCTION	LP5*-Renewable Electricity from Photovoltaic at Municipality warehouses - 3 KW	LOCAL_ELECTRICITY_PRODUCTION_PHOTOVOLTAICS	LOCAL_AUTHORITY	COMPLETED	MUNICIPAL BUILDING/TERRITORY	MUNICIPAL SELF GOVERNING	4
18	149929	LOCAL_ELECTRICITY_PRODUCTION	LP6*-Renewable Electricity from Photovoltaic at a Municipal park- 3 KW	LOCAL_ELECTRICITY_PRODUCTION_PHOTOVOLTAICS	LOCAL_AUTHORITY	NEW	MUNICIPAL BUILDING/TERRITORY	MUNICIPAL SELF GOVERNING	0
18	149941	OTHERS	OT2*-Strovolos Municipality joined the national recycling program run by Green D	OTHERS_WASTE_AND_WASTEWATER_MANAGEMENT	LOCAL_AUTHORITY	NEW	OTHER	OTHER	19890
19	138746	MUNICIPAL_BUILDINGS_EQUIPMENT_FACILITIES	"activ f├╝rs Klima" (action for climate) consultation project for all schools an	MUNICIPAL_BUILDINGS_EQUIPMENT_FACILITIES_BEHAVIOURAL_CHANGES	LOCAL_AUTHORITY	COMPLETED	AWARENESS_RAISING_TRAINING	EDUCATION AND ENABLING	1100
19	128512	RESIDENTIAL_BUILDINGS	Ascertaining the requirements for the bicycle parking facilities required with r	RESIDENTIAL_BUILDINGS_BEHAVIOURAL_CHANGES	LOCAL_AUTHORITY	ONGOING	AWARENESS_RAISING_TRAINING	EDUCATION AND ENABLING	0
19	138900	RESIDENTIAL_BUILDINGS	Checking the possibilities of indicating standard average consumption as a compa	RESIDENTIAL_BUILDINGS_INFORMATION_AND_COMMUNICATION_TECHNOLOGIES	OTHER	ONGOING	AWARENESS_RAISING_TRAINING	EDUCATION AND ENABLING	0
19	128433	TRANSPORT	Role-up & mobility box for training of children in daycare centres	TRANSPORT_MODAL_SHIFT_TO_WALKING_AND_CYCLING	LOCAL_AUTHORITY	ONGOING	AWARENESS_RAISING_TRAINING	EDUCATION AND ENABLING	0
19	138770	TRANSPORT	Including more schools to carry out special activities as part of "FahrRad"	TRANSPORT_MODAL_SHIFT_TO_WALKING_AND_CYCLING	LOCAL_AUTHORITY	ONGOING	AWARENESS_RAISING_TRAINING	EDUCATION AND ENABLING	0
19	128508	MUNICIPAL_BUILDINGS_EQUIPMENT_FACILITIES	Building renovation to improve the characteristic value measures as part of the	MUNICIPAL_BUILDINGS_EQUIPMENT_FACILITIES_INTEGRATED_ACTION	LOCAL_AUTHORITY	COMPLETED	BUILDING_STANDARDS	REGULATION	275.385
19	138752	RESIDENTIAL_BUILDINGS	Increase of pilot projects: passive houses in the Richtericher Dell and Burggraf	RESIDENTIAL_BUILDINGS_INTEGRATED_ACTION	LOCAL_AUTHORITY	ONGOING	BUILDING_STANDARDS	REGULATION	0
19	138773	RESIDENTIAL_BUILDINGS	Mobilisation of homeowners to renovate buildings in the AC-North area renovation	RESIDENTIAL_BUILDINGS_INTEGRATED_ACTION	OTHER	ONGOING	BUILDING_STANDARDS	REGULATION	350
19	128504	MUNICIPAL_BUILDINGS_EQUIPMENT_FACILITIES	Presentation of the energy controlling system for all users of urban facilities	MUNICIPAL_BUILDINGS_EQUIPMENT_FACILITIES_INFORMATION_AND_COMMUNICATION_TECHNOLOG	LOCAL_AUTHORITY	COMPLETED	ENERGY_MANAGEMENT	MUNICIPAL SELF GOVERNING	0
19	128505	MUNICIPAL_BUILDINGS_EQUIPMENT_FACILITIES	Participation in the IKON comparison circle (to compare consumer data on communa	MUNICIPAL_BUILDINGS_EQUIPMENT_FACILITIES_INTEGRATED_ACTION	LOCAL_AUTHORITY	COMPLETED	ENERGY_MANAGEMENT	MUNICIPAL SELF GOVERNING	0
19	138754	MUNICIPAL_BUILDINGS_EQUIPMENT_FACILITIES	Support of PV citizen systems or possibly PV open space systems	MUNICIPAL_BUILDINGS_EQUIPMENT_FACILITIES_INTEGRATED_ACTION	LOCAL_AUTHORITY	ONGOING	ENERGY_MANAGEMENT	MUNICIPAL SELF GOVERNING	0
19	139126	MUNICIPAL_BUILDINGS_EQUIPMENT_FACILITIES	E-View (Energy monitoring system)	MUNICIPAL_BUILDINGS_EQUIPMENT_FACILITIES_INFORMATION_AND_COMMUNICATION_TECHNOLOG	LOCAL_AUTHORITY	COMPLETED	ENERGY_MANAGEMENT	MUNICIPAL SELF GOVERNING	161.538
19	128514	PUBLIC_LIGHTING	Identifying the efficiency characteristic values (and standards) between the cit	PUBLIC_LIGHTING_ENERGY_EFFICIENCY	OTHER	COMPLETED	ENERGY_MANAGEMENT	MUNICIPAL SELF GOVERNING	0
19	128515	PUBLIC_LIGHTING	Participation in the BMBF competition, "Energy-efficient cityÔÇ£, demo projects	PUBLIC_LIGHTING_ENERGY_EFFICIENCY	OTHER	COMPLETED	ENERGY_MANAGEMENT	MUNICIPAL SELF GOVERNING	0
19	128516	PUBLIC_LIGHTING	There is a concept for need-based public lighting in pedestrian areas and parks	PUBLIC_LIGHTING_ENERGY_EFFICIENCY	LOCAL_AUTHORITY	ONGOING	ENERGY_MANAGEMENT	MUNICIPAL SELF GOVERNING	0
19	128442	LOCAL_ELECTRICITY_PRODUCTION	Checking of the designation of other locations for wind energy	LOCAL_ELECTRICITY_PRODUCTION_WIND_POWER	LOCAL_AUTHORITY	COMPLETED	LAND_USE_PLANNING	REGULATION	57000
19	128459	OTHERS	Consideration of high-quality energy standards and innovative energy solutions i	OTHERS_OTHER	LOCAL_AUTHORITY	ONGOING	LAND_USE_PLANNING	REGULATION	0
19	128463	OTHERS	Drafting of a master plan from 2010 to 2012 expected, for strategic urban develo	OTHERS_URBAN_REGENERATION	LOCAL_AUTHORITY	COMPLETED	LAND_USE_PLANNING	REGULATION	0
19	128469	OTHERS	Demolition of the B├╝chel car park; construction of a shopping complex with high	OTHERS_URBAN_REGENERATION	OTHER	POSTPONED	LAND_USE_PLANNING	REGULATION	0
19	128473	OTHERS	Conversion area development, Camp Hitfeld, Camp Pirotte	OTHERS_URBAN_REGENERATION	LOCAL_AUTHORITY	ONGOING	LAND_USE_PLANNING	REGULATION	0
19	128399	TRANSPORT	Survey of the reorganisation of the bus network, "Busnetz 2015", The revision of	TRANSPORT_MODAL_SHIFT_TO_PUBLIC_TRANSPORT	LOCAL_AUTHORITY	ONGOING	MOBILITY_PLANNING_REGULATION	REGULATION	0
19	128404	TRANSPORT	Study on the P+R concept	TRANSPORT_MODAL_SHIFT_TO_PUBLIC_TRANSPORT	LOCAL_AUTHORITY	ONGOING	MOBILITY_PLANNING_REGULATION	REGULATION	0
19	128408	TRANSPORT	New bus routes (RWTH, other areas)	TRANSPORT_MODAL_SHIFT_TO_PUBLIC_TRANSPORT	LOCAL_AUTHORITY	ONGOING	MOBILITY_PLANNING_REGULATION	REGULATION	0
19	128410	TRANSPORT	Introduction of a mobility ticket for Aachen University [RWTH] (job-ticket + par	TRANSPORT_MODAL_SHIFT_TO_PUBLIC_TRANSPORT	LOCAL_AUTHORITY	COMPLETED	MOBILITY_PLANNING_REGULATION	REGULATION	0
19	128412	TRANSPORT	Residential parking area, East 2 (Bl├╝cherplatz), Other residential parking area	TRANSPORT_OTHER	LOCAL_AUTHORITY	ONGOING	MOBILITY_PLANNING_REGULATION	REGULATION	0
19	128413	TRANSPORT	Completion of the Grabenring and Alleenring cycle path systems	TRANSPORT_MODAL_SHIFT_TO_WALKING_AND_CYCLING	LOCAL_AUTHORITY	COMPLETED	MOBILITY_PLANNING_REGULATION	REGULATION	0
19	128415	TRANSPORT	Introduction of the junction system for signage	TRANSPORT_MODAL_SHIFT_TO_PUBLIC_TRANSPORT	OTHER	COMPLETED	MOBILITY_PLANNING_REGULATION	REGULATION	0
19	128416	TRANSPORT	Introduction of decentralised Pedelec loan stations	TRANSPORT_MODAL_SHIFT_TO_WALKING_AND_CYCLING	LOCAL_AUTHORITY	ONGOING	MOBILITY_PLANNING_REGULATION	REGULATION	11
19	128421	TRANSPORT	Bicycle shelters at all railway stations in Aachen	TRANSPORT_MODAL_SHIFT_TO_WALKING_AND_CYCLING	LOCAL_AUTHORITY	ONGOING	MOBILITY_PLANNING_REGULATION	REGULATION	0
19	128422	TRANSPORT	Feasibility study for a new public transport system for the campus university ex	TRANSPORT_MODAL_SHIFT_TO_PUBLIC_TRANSPORT	LOCAL_AUTHORITY	COMPLETED	MOBILITY_PLANNING_REGULATION	REGULATION	0
19	128425	TRANSPORT	Extension of dynamic passenger information, including mobile phone info system	TRANSPORT_INFORMATION_AND_COMMUNICATION_TECHNOLOGIES	OTHER	COMPLETED	MOBILITY_PLANNING_REGULATION	REGULATION	0
19	128426	TRANSPORT	New railway station (Richterich)	TRANSPORT_MODAL_SHIFT_TO_PUBLIC_TRANSPORT	LOCAL_AUTHORITY	ONGOING	MOBILITY_PLANNING_REGULATION	REGULATION	0
19	128428	TRANSPORT	Extension of high-quality control light signal (traffic light) interaction	TRANSPORT_INFORMATION_AND_COMMUNICATION_TECHNOLOGIES	LOCAL_AUTHORITY	ONGOING	MOBILITY_PLANNING_REGULATION	REGULATION	0
19	128431	TRANSPORT	Employees of the City of Aachen are using Pedelecs ÔÇô electric bikes ÔÇô for sh	TRANSPORT_MODAL_SHIFT_TO_WALKING_AND_CYCLING	LOCAL_AUTHORITY	ONGOING	MOBILITY_PLANNING_REGULATION	REGULATION	0
19	138748	TRANSPORT	Updating of traffic development planning	TRANSPORT_ROAD_NETWORK_OPTIMISATION	LOCAL_AUTHORITY	ONGOING	MOBILITY_PLANNING_REGULATION	REGULATION	0
19	138749	TRANSPORT	Revision of the Park & Ride concept	TRANSPORT_MODAL_SHIFT_TO_PUBLIC_TRANSPORT	LOCAL_AUTHORITY	COMPLETED	MOBILITY_PLANNING_REGULATION	REGULATION	0
19	138750	TRANSPORT	Integration of mobility management in the planning of intended new builds	TRANSPORT_ECO_DRIVING	LOCAL_AUTHORITY	ONGOING	MOBILITY_PLANNING_REGULATION	REGULATION	0
19	138751	TRANSPORT	Greater consideration of the rail network in urban development planning	TRANSPORT_MODAL_SHIFT_TO_PUBLIC_TRANSPORT	LOCAL_AUTHORITY	ONGOING	MOBILITY_PLANNING_REGULATION	REGULATION	0
19	138753	TRANSPORT	Promotion of cross-border rail traffic	TRANSPORT_MODAL_SHIFT_TO_PUBLIC_TRANSPORT	LOCAL_AUTHORITY	COMPLETED	MOBILITY_PLANNING_REGULATION	REGULATION	0
19	138769	TRANSPORT	Renewal of the cycling city map	TRANSPORT_MODAL_SHIFT_TO_WALKING_AND_CYCLING	LOCAL_AUTHORITY	COMPLETED	MOBILITY_PLANNING_REGULATION	REGULATION	0
19	138772	TRANSPORT	Changing Templergraben to shared space (reduced traffic area)	TRANSPORT_MIXED_USE_DEVELOPMENT_AND_SPRAWL_CONTAINMENT	LOCAL_AUTHORITY	COMPLETED	MOBILITY_PLANNING_REGULATION	REGULATION	0
19	138828	TRANSPORT	Biking summer, May activity day and other PR work for bicycles, PR for electric	TRANSPORT_MODAL_SHIFT_TO_WALKING_AND_CYCLING	LOCAL_AUTHORITY	ONGOING	MOBILITY_PLANNING_REGULATION	REGULATION	120
19	128503	MUNICIPAL_BUILDINGS_EQUIPMENT_FACILITIES	Checking of other roof areas of urban buildings for their suitability for PV pla	MUNICIPAL_BUILDINGS_EQUIPMENT_FACILITIES_OTHER	LOCAL_AUTHORITY	ONGOING	THIRD_PARTY_FINANCING	FINANCING AND PROVISION	1800
19	138774	RESIDENTIAL_BUILDINGS	Incentive programme for energy efficiency measures and electrical mobility	RESIDENTIAL_BUILDINGS_INTEGRATED_ACTION	OTHER	COMPLETED	THIRD_PARTY_FINANCING	FINANCING AND PROVISION	0
19	128513	PUBLIC_LIGHTING	Night reduction as an ongoing process, Changing the last mercury vapour discharg	PUBLIC_LIGHTING_ENERGY_EFFICIENCY	OTHER	ONGOING	THIRD_PARTY_FINANCING	FINANCING AND PROVISION	350
19	128437	LOCAL_ELECTRICITY_PRODUCTION	CHP Uniklinikum, RWTH, industrie and others	LOCAL_ELECTRICITY_PRODUCTION_COMBINED_HEAT_AND_POWER	OTHER	ONGOING	THIRD_PARTY_FINANCING	FINANCING AND PROVISION	47000
19	128438	LOCAL_ELECTRICITY_PRODUCTION	PV plant engineering on urban buildings by STAWAG, based on the cooperation agre	LOCAL_ELECTRICITY_PRODUCTION_PHOTOVOLTAICS	LOCAL_AUTHORITY	ONGOING	THIRD_PARTY_FINANCING	FINANCING AND PROVISION	700
19	128439	LOCAL_ELECTRICITY_PRODUCTION	Planning procedure for setting up a photovoltaic plant in the former military ar	LOCAL_ELECTRICITY_PRODUCTION_PHOTOVOLTAICS	LOCAL_AUTHORITY	POSTPONED	THIRD_PARTY_FINANCING	FINANCING AND PROVISION	300
19	128440	LOCAL_ELECTRICITY_PRODUCTION	Continuous construction of further PV systems and investment in wind power syste	LOCAL_ELECTRICITY_PRODUCTION_OTHER	OTHER	ONGOING	THIRD_PARTY_FINANCING	FINANCING AND PROVISION	0
19	128445	LOCAL_HEAT_COLD_PRODUCTION	Updating of the development of the long-distance heating concept (e.g. in associ	LOCAL_HEAT_COLD_PRODUCTION_COMBINED_HEAT_AND_POWER	OTHER	ONGOING	THIRD_PARTY_FINANCING	FINANCING AND PROVISION	0
19	128447	LOCAL_HEAT_COLD_PRODUCTION	Extension of combined heat and power and mini combined heat and power systems	LOCAL_HEAT_COLD_PRODUCTION_COMBINED_HEAT_AND_POWER	OTHER	ONGOING	THIRD_PARTY_FINANCING	FINANCING AND PROVISION	0
19	128450	LOCAL_HEAT_COLD_PRODUCTION	Fermentation plant with intensive composting including combined heat and power s	LOCAL_HEAT_COLD_PRODUCTION_COMBINED_HEAT_AND_POWER	OTHER	COMPLETED	THIRD_PARTY_FINANCING	FINANCING AND PROVISION	1700
19	128453	LOCAL_HEAT_COLD_PRODUCTION	Greater use of long-distance heating from the Weisweiler power station by optimi	LOCAL_HEAT_COLD_PRODUCTION_DISTRICT_HEATING_COOLING_PLANT	LOCAL_AUTHORITY	ONGOING	THIRD_PARTY_FINANCING	FINANCING AND PROVISION	5000
19	128398	TRANSPORT	Use of Pedelecs, bicycle station for business trips, Procurement of more (4 or 5	TRANSPORT_ELECTRIC_VEHICLES	LOCAL_AUTHORITY	COMPLETED	PROVISION	FINANCING AND PROVISION	1
19	128400	TRANSPORT	Inter-urban traffic database	TRANSPORT_INFORMATION_AND_COMMUNICATION_TECHNOLOGIES	LOCAL_AUTHORITY	ONGOING	OTHER	OTHER	0
19	128401	TRANSPORT	Purchase of small electric transporters	TRANSPORT_ELECTRIC_VEHICLES	LOCAL_AUTHORITY	ONGOING	PUBLIC_PROCUREMENT	MUNICIPAL SELF GOVERNING	0
19	128403	TRANSPORT	Recording of actual power consumption of the fleet by optimising filling station	TRANSPORT_OTHER	LOCAL_AUTHORITY	ONGOING	OTHER	OTHER	0
19	128405	TRANSPORT	Marketing measures to promote the use of job-ticket among municipal staff	TRANSPORT_MODAL_SHIFT_TO_PUBLIC_TRANSPORT	LOCAL_AUTHORITY	COMPLETED	OTHER	OTHER	0
19	128406	TRANSPORT	Introduction of a job-ticket model (for the entire city), current job-ticket off	TRANSPORT_MODAL_SHIFT_TO_PUBLIC_TRANSPORT	LOCAL_AUTHORITY	ONGOING	AWARENESS_RAISING_TRAINING	EDUCATION AND ENABLING	1200
19	128407	TRANSPORT	Review of business use of the private railcard	TRANSPORT_MODAL_SHIFT_TO_PUBLIC_TRANSPORT	LOCAL_AUTHORITY	COMPLETED	AWARENESS_RAISING_TRAINING	EDUCATION AND ENABLING	0
19	128417	TRANSPORT	Bicycle station at AC-West station planned as part of Campus West	TRANSPORT_MODAL_SHIFT_TO_WALKING_AND_CYCLING	LOCAL_AUTHORITY	ONGOING	PROVISION	FINANCING AND PROVISION	0
19	128419	TRANSPORT	50 new bicycle racks and Improved bicycle park facilities at Aachen University (	TRANSPORT_MODAL_SHIFT_TO_WALKING_AND_CYCLING	LOCAL_AUTHORITY	ONGOING	PROVISION	FINANCING AND PROVISION	0
19	128420	TRANSPORT	Bicycle park facilities at communal buildings (administrative buildings and scho	TRANSPORT_MODAL_SHIFT_TO_WALKING_AND_CYCLING	LOCAL_AUTHORITY	ONGOING	PROVISION	FINANCING AND PROVISION	300
19	128429	TRANSPORT	Study on introduction of "clever mobil card" (regional ticket system)	TRANSPORT_MODAL_SHIFT_TO_PUBLIC_TRANSPORT	OTHER	COMPLETED	OTHER	OTHER	0
19	128430	TRANSPORT	ADVANCED CYCLING SAFETY TRAINING 60 PLUS	TRANSPORT_MODAL_SHIFT_TO_WALKING_AND_CYCLING	LOCAL_AUTHORITY	ONGOING	AWARENESS_RAISING_TRAINING	EDUCATION AND ENABLING	1
19	128432	TRANSPORT	BICYCLE-FRIENDLY EMPLOYERSÔÇÖ COMPETITION Award / cash prize for the most bicycl	TRANSPORT_MODAL_SHIFT_TO_WALKING_AND_CYCLING	LOCAL_AUTHORITY	COMPLETED	AWARENESS_RAISING_TRAINING	EDUCATION AND ENABLING	0
19	128434	TRANSPORT	MOBILITY PROJECT ÔÇÿFAHRRAD IN AACHENÔÇÖ (CYCLING IN AACHEN) IN AACHEN PRIMARY S	TRANSPORT_MODAL_SHIFT_TO_WALKING_AND_CYCLING	LOCAL_AUTHORITY	ONGOING	OTHER	OTHER	0
19	138747	TRANSPORT	Mobility package for new residents	TRANSPORT_MODAL_SHIFT_TO_PUBLIC_TRANSPORT	LOCAL_AUTHORITY	ONGOING	OTHER	OTHER	0
19	138776	TRANSPORT	Draft mobility management concept	TRANSPORT_OTHER	LOCAL_AUTHORITY	ONGOING	OTHER	OTHER	0
19	138777	TRANSPORT	Changing the entry points to the city, Inventory of all 160 entry points	TRANSPORT_OTHER	LOCAL_AUTHORITY	COMPLETED	OTHER	OTHER	0
19	138869	TRANSPORT	Support of operational mobility advice at the Chamber of Industry and Commerce (	TRANSPORT_OTHER	OTHER	ONGOING	OTHER	OTHER	0
19	128441	LOCAL_ELECTRICITY_PRODUCTION	Increase in the sales rate of ecological power through suitable products and mar	LOCAL_ELECTRICITY_PRODUCTION_OTHER	OTHER	ONGOING	PUBLIC_PROCUREMENT	MUNICIPAL SELF GOVERNING	0
19	128443	LOCAL_ELECTRICITY_PRODUCTION	REAL ESTATE REGISTER FOR SOLAR POWER	LOCAL_ELECTRICITY_PRODUCTION_PHOTOVOLTAICS	LOCAL_AUTHORITY	COMPLETED	LAND_USE_PLANNING	REGULATION	580
19	128444	LOCAL_HEAT_COLD_PRODUCTION	Biogas-driven combined heat and power for outdoor pool in Hangeweiher	LOCAL_HEAT_COLD_PRODUCTION_COMBINED_HEAT_AND_POWER	LOCAL_AUTHORITY	COMPLETED	PROVISION	FINANCING AND PROVISION	0
19	128446	LOCAL_HEAT_COLD_PRODUCTION	Further extend heating using biogas in combined heat and power equipment.	LOCAL_HEAT_COLD_PRODUCTION_COMBINED_HEAT_AND_POWER	OTHER	ONGOING	LAND_USE_PLANNING	REGULATION	0
19	128448	LOCAL_HEAT_COLD_PRODUCTION	Field testing of power generating heating (only as public funded projekt)	LOCAL_HEAT_COLD_PRODUCTION_OTHER	OTHER	NOT_STARTED	OTHER	OTHER	0
19	128449	LOCAL_HEAT_COLD_PRODUCTION	Approval procedure for a new combined heat and power system at ARA Soers 2011, c	LOCAL_HEAT_COLD_PRODUCTION_COMBINED_HEAT_AND_POWER	OTHER	COMPLETED	LAND_USE_PLANNING	REGULATION	8000
19	128456	LOCAL_HEAT_COLD_PRODUCTION	Construction of a wastewater usage plant with large heat exchangers in the waste	LOCAL_HEAT_COLD_PRODUCTION_OTHER	OTHER	COMPLETED	OTHER	OTHER	280
19	128457	OTHERS	Updating of the membership of the climate alliance, air pollution control plan,	OTHERS_OTHER	LOCAL_AUTHORITY	ONGOING	AWARENESS_RAISING_TRAINING	EDUCATION AND ENABLING	0
19	128461	OTHERS	Draft activity programme for the Climate Protection 2011f action programme (EEK	OTHERS_OTHER	LOCAL_AUTHORITY	COMPLETED	OTHER	OTHER	0
19	128462	OTHERS	Updated climate protection / CO2 reduction concept (energy efficiency concept fi	OTHERS_OTHER	LOCAL_AUTHORITY	COMPLETED	OTHER	OTHER	0
19	128468	OTHERS	Implementation of the framework plan concepts for Brand, the Frankenberger quart	OTHERS_OTHER	LOCAL_AUTHORITY	ONGOING	OTHER	OTHER	0
19	128470	OTHERS	Revision of pedestrian signage (placement of railway stations and all car parks)	OTHERS_URBAN_REGENERATION	LOCAL_AUTHORITY	COMPLETED	OTHER	OTHER	0
19	128486	OTHERS	Support of "altbau plus" (old buildings plus) by the council, financing of energ	OTHERS_OTHER	OTHER	ONGOING	OTHER	OTHER	0
19	128490	OTHERS	Obtaining further partners for the air quality partnership as part of the air po	OTHERS_OTHER	LOCAL_AUTHORITY	ONGOING	OTHER	OTHER	600
19	128492	OTHERS	Set up a working group for energy and climate protection in the urban areas	OTHERS_OTHER	LOCAL_AUTHORITY	ONGOING	OTHER	OTHER	0
19	128495	OTHERS	Presentation of climate protection themes at www.aachen-emotion.com from mid-201	OTHERS_OTHER	LOCAL_AUTHORITY	ONGOING	OTHER	OTHER	0
19	128497	OTHERS	Installation of staff position for climate protection: coordination office (Jan.	OTHERS_OTHER	LOCAL_AUTHORITY	COMPLETED	OTHER	OTHER	0
19	128498	OTHERS	Plan of measures is checked and adapted annually (including budgets, lair pollut	OTHERS_OTHER	LOCAL_AUTHORITY	ONGOING	OTHER	OTHER	0
19	128499	OTHERS	Renovation of Reichswald ground water pump system (energy-efficient pumps)	OTHERS_OTHER	OTHER	COMPLETED	OTHER	OTHER	0
19	128500	OTHERS	Optimisation of the anaerobic stage in the water purification (clarification) sy	OTHERS_WASTE_AND_WASTEWATER_MANAGEMENT	OTHER	COMPLETED	OTHER	OTHER	0
19	128501	OTHERS	clean air action plan (several activities in other sectors, costs for marketing)	OTHERS_OTHER	LOCAL_AUTHORITY	ONGOING	LAND_USE_PLANNING	REGULATION	1
19	128502	OTHERS	C02 balance from 2010 and annual updating of the C02 balance in subsequent years	OTHERS_OTHER	LOCAL_AUTHORITY	ONGOING	OTHER	OTHER	0
19	144519	OTHERS	Solid fuel regulations to reinforce efficient heating using wood. Modelproject f	OTHERS_OTHER	LOCAL_AUTHORITY	COMPLETED	OTHER	OTHER	0
21	155147	INDUSTRY	award for climate protection - 20% CO2	INDUSTRY_ENERGY_EFFICIENCY_IN_INDUSTRIAL_PROCESSES	LOCAL_AUTHORITY	ONGOING	AWARENESS_RAISING_TRAINING	EDUCATION AND ENABLING	15634
21	150485	LOCAL_ELECTRICITY_PRODUCTION	Extension of Photovoltaic energy production - solar roof potential-cataster	LOCAL_ELECTRICITY_PRODUCTION_PHOTOVOLTAICS	LOCAL_AUTHORITY	ONGOING	AWARENESS_RAISING_TRAINING	EDUCATION AND ENABLING	817
21	150489	OTHERS	Campaign "Bremer Modernisieren" of Bremer-Energie-Konsens-GmbH	OTHERS_OTHER	OTHER	ONGOING	AWARENESS_RAISING_TRAINING	EDUCATION AND ENABLING	4700
21	150491	OTHERS	The Project 3/4plus at schools teaches pupils and schools to save water and ener	OTHERS_OTHER	LOCAL_AUTHORITY	ONGOING	AWARENESS_RAISING_TRAINING	EDUCATION AND ENABLING	36000
21	150492	MUNICIPAL_BUILDINGS_EQUIPMENT_FACILITIES	Refurbishment of buildings to reduce carbon dioxide emissions and energy consump	MUNICIPAL_BUILDINGS_EQUIPMENT_FACILITIES_ENERGY_EFFICIENCY_IN_SPACE_HEATING_AND_	LOCAL_AUTHORITY	ONGOING	BUILDING_STANDARDS	REGULATION	15000
21	150486	LOCAL_HEAT_COLD_PRODUCTION	Extension of district heating network and connection of more public and private	LOCAL_HEAT_COLD_PRODUCTION_DISTRICT_HEATING_COOLING_NETWORK	LOCAL_AUTHORITY	ONGOING	ENERGY_SUPPLIERS_OBLIGATIONS	REGULATION	5400
21	150493	RESIDENTIAL_BUILDINGS	program to encourage private house owners (buildings up to 10 units) to moderniz	RESIDENTIAL_BUILDINGS_INTEGRATED_ACTION	LOCAL_AUTHORITY	ONGOING	GRANTS_AND_SUBSIDIES	FINANCING AND PROVISION	40000
21	153753	RESIDENTIAL_BUILDINGS	program for the replacement of electric heating	RESIDENTIAL_BUILDINGS_ENERGY_EFFICIENCY_IN_SPACE_HEATING_AND_HOT_WATER	LOCAL_AUTHORITY	ONGOING	GRANTS_AND_SUBSIDIES	FINANCING AND PROVISION	7500
21	150494	INDUSTRY	Research and development program "Rationelle Energienutzung" (rational usage of	INDUSTRY_ENERGY_EFFICIENCY_IN_INDUSTRIAL_PROCESSES	LOCAL_AUTHORITY	ONGOING	GRANTS_AND_SUBSIDIES	FINANCING AND PROVISION	8892
21	150772	TRANSPORT	program to install efficient traffic lights	TRANSPORT_OTHER	LOCAL_AUTHORITY	ONGOING	GRANTS_AND_SUBSIDIES	FINANCING AND PROVISION	3349
21	150484	LOCAL_ELECTRICITY_PRODUCTION	Extension of wind power through repowering and new construction	LOCAL_ELECTRICITY_PRODUCTION_WIND_POWER	LOCAL_AUTHORITY	ONGOING	LAND_USE_PLANNING	REGULATION	141444
21	150482	TRANSPORT	Car-Sharing Action-Plan. Aim: 20.000 inhabitants participating in Car-Sharing by	TRANSPORT_CAR_SHARING_POOLING	LOCAL_AUTHORITY	ONGOING	MOBILITY_PLANNING_REGULATION	REGULATION	2400
21	151145	TRANSPORT	Development of the tramway infrastructure (lines 1, 2, 4, 8 and 10)	TRANSPORT_MODAL_SHIFT_TO_WALKING_AND_CYCLING	LOCAL_AUTHORITY	ONGOING	MOBILITY_PLANNING_REGULATION	REGULATION	5600
21	151154	TRANSPORT	bicycle planning and measures from new cycling connections to "prime routes" and	TRANSPORT_MODAL_SHIFT_TO_WALKING_AND_CYCLING	LOCAL_AUTHORITY	ONGOING	MOBILITY_PLANNING_REGULATION	REGULATION	35100
21	153756	MUNICIPAL_BUILDINGS_EQUIPMENT_FACILITIES	green energy supply contract	MUNICIPAL_BUILDINGS_EQUIPMENT_FACILITIES_RENEWABLE_ENERGY_FOR_SPACE_HEATING_AND_	LOCAL_AUTHORITY	ONGOING	PUBLIC_PROCUREMENT	MUNICIPAL SELF GOVERNING	821.4
21	150480	TRANSPORT	replacing part of the municipal fleet with a carsharing-system	TRANSPORT_CAR_SHARING_POOLING	LOCAL_AUTHORITY	ONGOING	PUBLIC_PROCUREMENT	MUNICIPAL SELF GOVERNING	0
21	150481	TRANSPORT	Use of low-emission tram-vehicles in public transport	TRANSPORT_CLEANER_EFFICIENT_VEHICLES	LOCAL_AUTHORITY	ONGOING	PUBLIC_PROCUREMENT	MUNICIPAL SELF GOVERNING	6500
21	155217	MUNICIPAL_BUILDINGS_EQUIPMENT_FACILITIES	CO2-neutral sewage treatment project "kliEN"	MUNICIPAL_BUILDINGS_EQUIPMENT_FACILITIES_INTEGRATED_ACTION	OTHER	ONGOING	PROVISION	FINANCING AND PROVISION	1500
21	150483	LOCAL_ELECTRICITY_PRODUCTION	Construction of the Weser Hydroelectric Power Station	LOCAL_ELECTRICITY_PRODUCTION_HYDROELECTRIC_POWER	LOCAL_AUTHORITY	COMPLETED	PROVISION	FINANCING AND PROVISION	31863
21	155155	LOCAL_ELECTRICITY_PRODUCTION	refurbishment of coal power plant	LOCAL_ELECTRICITY_PRODUCTION_OTHER	OTHER	COMPLETED	PROVISION	FINANCING AND PROVISION	0
21	155158	LOCAL_ELECTRICITY_PRODUCTION	new construciton of a gas and steam power plant	LOCAL_ELECTRICITY_PRODUCTION_OTHER	OTHER	COMPLETED	PROVISION	FINANCING AND PROVISION	0
21	164988	INDUSTRY	award for climate protection - 20% CO2	INDUSTRY_ENERGY_EFFICIENCY_IN_INDUSTRIAL_PROCESSES	LOCAL_AUTHORITY	ONGOING	AWARENESS_RAISING_TRAINING	EDUCATION AND ENABLING
21	164976	LOCAL_ELECTRICITY_PRODUCTION	Extension of Photovoltaic energy production - solar roof potential-cataster	LOCAL_ELECTRICITY_PRODUCTION_PHOTOVOLTAICS	LOCAL_AUTHORITY	ONGOING	AWARENESS_RAISING_TRAINING	EDUCATION AND ENABLING
21	164980	OTHERS	Campaign "Bremer Modernisieren" of Bremer-Energie-Konsens-GmbH	OTHERS_OTHER	OTHER	ONGOING	AWARENESS_RAISING_TRAINING	EDUCATION AND ENABLING
21	164981	OTHERS	The Project 3/4plus at schools teaches pupils and schools to save water and ener	OTHERS_OTHER	LOCAL_AUTHORITY	ONGOING	AWARENESS_RAISING_TRAINING	EDUCATION AND ENABLING
21	164982	MUNICIPAL_BUILDINGS_EQUIPMENT_FACILITIES	Refurbishment of buildings to reduce carbon dioxide emissions and energy consump	MUNICIPAL_BUILDINGS_EQUIPMENT_FACILITIES_ENERGY_EFFICIENCY_IN_SPACE_HEATING_AND_	LOCAL_AUTHORITY	ONGOING	BUILDING_STANDARDS	REGULATION
21	164979	LOCAL_HEAT_COLD_PRODUCTION	Extension of district heating network and connection of more public and private	LOCAL_HEAT_COLD_PRODUCTION_DISTRICT_HEATING_COOLING_NETWORK	LOCAL_AUTHORITY	ONGOING	ENERGY_SUPPLIERS_OBLIGATIONS	REGULATION
21	164985	RESIDENTIAL_BUILDINGS	program to encourage private house owners (buildings up to 10 units) to moderniz	RESIDENTIAL_BUILDINGS_INTEGRATED_ACTION	LOCAL_AUTHORITY	ONGOING	GRANTS_AND_SUBSIDIES	FINANCING AND PROVISION
21	164986	RESIDENTIAL_BUILDINGS	program for the replacement of electric heating	RESIDENTIAL_BUILDINGS_ENERGY_EFFICIENCY_IN_SPACE_HEATING_AND_HOT_WATER	LOCAL_AUTHORITY	ONGOING	GRANTS_AND_SUBSIDIES	FINANCING AND PROVISION
21	164987	INDUSTRY	Research and development program "Rationelle Energienutzung" (rational usage of	INDUSTRY_ENERGY_EFFICIENCY_IN_INDUSTRIAL_PROCESSES	LOCAL_AUTHORITY	ONGOING	GRANTS_AND_SUBSIDIES	FINANCING AND PROVISION
21	164971	TRANSPORT	program to install efficient traffic lights	TRANSPORT_OTHER	LOCAL_AUTHORITY	ONGOING	GRANTS_AND_SUBSIDIES	FINANCING AND PROVISION
21	164975	LOCAL_ELECTRICITY_PRODUCTION	Extension of wind power through repowering and new construction	LOCAL_ELECTRICITY_PRODUCTION_WIND_POWER	LOCAL_AUTHORITY	ONGOING	LAND_USE_PLANNING	REGULATION
21	164970	TRANSPORT	Car-Sharing Action-Plan. Aim: 20.000 inhabitants participating in Car-Sharing by	TRANSPORT_CAR_SHARING_POOLING	LOCAL_AUTHORITY	ONGOING	MOBILITY_PLANNING_REGULATION	REGULATION
21	164972	TRANSPORT	Development of the tramway infrastructure (lines 1, 2, 4, 8 and 10)	TRANSPORT_MODAL_SHIFT_TO_WALKING_AND_CYCLING	LOCAL_AUTHORITY	ONGOING	MOBILITY_PLANNING_REGULATION	REGULATION
21	164973	TRANSPORT	bicycle planning and measures from new cycling connections to "prime routes" and	TRANSPORT_MODAL_SHIFT_TO_WALKING_AND_CYCLING	LOCAL_AUTHORITY	ONGOING	MOBILITY_PLANNING_REGULATION	REGULATION
21	164983	MUNICIPAL_BUILDINGS_EQUIPMENT_FACILITIES	green energy supply contract	MUNICIPAL_BUILDINGS_EQUIPMENT_FACILITIES_RENEWABLE_ENERGY_FOR_SPACE_HEATING_AND_	LOCAL_AUTHORITY	ONGOING	PUBLIC_PROCUREMENT	MUNICIPAL SELF GOVERNING
21	164968	TRANSPORT	replacing part of the municipal fleet with a carsharing-system	TRANSPORT_CAR_SHARING_POOLING	LOCAL_AUTHORITY	ONGOING	PUBLIC_PROCUREMENT	MUNICIPAL SELF GOVERNING
21	164969	TRANSPORT	Use of low-emission tram-vehicles in public transport	TRANSPORT_CLEANER_EFFICIENT_VEHICLES	LOCAL_AUTHORITY	ONGOING	PUBLIC_PROCUREMENT	MUNICIPAL SELF GOVERNING
21	164984	MUNICIPAL_BUILDINGS_EQUIPMENT_FACILITIES	CO2-neutral sewage treatment project "kliEN"	MUNICIPAL_BUILDINGS_EQUIPMENT_FACILITIES_INTEGRATED_ACTION	OTHER	COMPLETED	PROVISION	FINANCING AND PROVISION
21	164974	LOCAL_ELECTRICITY_PRODUCTION	Construction of the Weser Hydroelectric Power Station	LOCAL_ELECTRICITY_PRODUCTION_HYDROELECTRIC_POWER	LOCAL_AUTHORITY	COMPLETED	PROVISION	FINANCING AND PROVISION
21	164977	LOCAL_ELECTRICITY_PRODUCTION	refurbishment of coal power plant	LOCAL_ELECTRICITY_PRODUCTION_OTHER	OTHER	ONGOING	PROVISION	FINANCING AND PROVISION
21	164978	LOCAL_ELECTRICITY_PRODUCTION	new construciton of a gas and steam power plant	LOCAL_ELECTRICITY_PRODUCTION_OTHER	OTHER	COMPLETED	PROVISION	FINANCING AND PROVISION
24	141207	RESIDENTIAL_BUILDINGS	Municipal support programme "Thermal protection of old buildings"	RESIDENTIAL_BUILDINGS_BUILDING_ENVELOPE	LOCAL_AUTHORITY	ONGOING	AWARENESS_RAISING_TRAINING	EDUCATION AND ENABLING	690
24	141209	PUBLIC_LIGHTING	Exchange of mercury vapor lamps against energy saving sodium vapor lamps for str	PUBLIC_LIGHTING_ENERGY_EFFICIENCY	LOCAL_AUTHORITY	ONGOING	ENERGY_MANAGEMENT	MUNICIPAL SELF GOVERNING	2000
24	141200	MUNICIPAL_BUILDINGS_EQUIPMENT_FACILITIES	Passive house standard applied to 2 schools (Wentzinger, Feyel) and refurbishmen	MUNICIPAL_BUILDINGS_EQUIPMENT_FACILITIES_INTEGRATED_ACTION	LOCAL_AUTHORITY	ONGOING	BUILDING_STANDARDS	REGULATION	1820
24	141201	MUNICIPAL_BUILDINGS_EQUIPMENT_FACILITIES	Energy saving contracting package	MUNICIPAL_BUILDINGS_EQUIPMENT_FACILITIES_INTEGRATED_ACTION	LOCAL_AUTHORITY	ONGOING	GRANTS_AND_SUBSIDIES	FINANCING AND PROVISION	1100
24	141202	MUNICIPAL_BUILDINGS_EQUIPMENT_FACILITIES	Energy saving programme (e.g. intracting)	MUNICIPAL_BUILDINGS_EQUIPMENT_FACILITIES_INTEGRATED_ACTION	LOCAL_AUTHORITY	ONGOING	GRANTS_AND_SUBSIDIES	FINANCING AND PROVISION	2410
24	141203	MUNICIPAL_BUILDINGS_EQUIPMENT_FACILITIES	Thermal protection measures within retrofit and investment programme: roof retro	MUNICIPAL_BUILDINGS_EQUIPMENT_FACILITIES_BUILDING_ENVELOPE	LOCAL_AUTHORITY	COMPLETED	BUILDING_STANDARDS	REGULATION	300
24	141204	MUNICIPAL_BUILDINGS_EQUIPMENT_FACILITIES	buildings FSB passivhouse bugginger strasse	MUNICIPAL_BUILDINGS_EQUIPMENT_FACILITIES_INTEGRATED_ACTION	OTHER	COMPLETED	BUILDING_STANDARDS	REGULATION	64
24	141205	MUNICIPAL_BUILDINGS_EQUIPMENT_FACILITIES	new energy concept Mineral-Thermalbad	MUNICIPAL_BUILDINGS_EQUIPMENT_FACILITIES_INTEGRATED_ACTION	OTHER	COMPLETED	MUNICIPAL BUILDING/TERRITORY	MUNICIPAL SELF GOVERNING	1206
24	141206	MUNICIPAL_BUILDINGS_EQUIPMENT_FACILITIES	energy saving with district monitoring	MUNICIPAL_BUILDINGS_EQUIPMENT_FACILITIES_INTEGRATED_ACTION	LOCAL_AUTHORITY	ONGOING	MUNICIPAL BUILDING/TERRITORY	MUNICIPAL SELF GOVERNING	0
24	141208	RESIDENTIAL_BUILDINGS	energetic renovation of municipal appartments	RESIDENTIAL_BUILDINGS_INTEGRATED_ACTION	LOCAL_AUTHORITY	COMPLETED	MUNICIPAL BUILDING/TERRITORY	MUNICIPAL SELF GOVERNING	946
24	141210	PUBLIC_LIGHTING	new campaign	PUBLIC_LIGHTING_OTHER	LOCAL_AUTHORITY	COMPLETED	PROVISION	FINANCING AND PROVISION	0
24	141183	TRANSPORT	20% reduction of fleet size	TRANSPORT_OTHER	NOT_POSSIBLE_TO_SAY	ONGOING	OTHER	OTHER	0
24	141184	TRANSPORT	new trainline vauban	TRANSPORT_MODAL_SHIFT_TO_PUBLIC_TRANSPORT	LOCAL_AUTHORITY	COMPLETED	PROVISION	FINANCING AND PROVISION	400
24	141185	TRANSPORT	leasing of 35 natural gas driven vehicles	TRANSPORT_OTHER	LOCAL_AUTHORITY	ONGOING	PROVISION	FINANCING AND PROVISION	0
24	141186	TRANSPORT	vehicle emission standard: Euronorm 4 and 5	TRANSPORT_CLEANER_EFFICIENT_VEHICLES	LOCAL_AUTHORITY	COMPLETED	MOBILITY_PLANNING_REGULATION	REGULATION	0
24	141187	LOCAL_ELECTRICITY_PRODUCTION	Water Energy	LOCAL_ELECTRICITY_PRODUCTION_HYDROELECTRIC_POWER	NOT_POSSIBLE_TO_SAY	ONGOING	OTHER	OTHER	0
24	141188	LOCAL_ELECTRICITY_PRODUCTION	Wind	LOCAL_ELECTRICITY_PRODUCTION_WIND_POWER	OTHER	ONGOING	OTHER	OTHER	6090
24	141189	LOCAL_ELECTRICITY_PRODUCTION	Photovoltaik	LOCAL_ELECTRICITY_PRODUCTION_PHOTOVOLTAICS	OTHER	ONGOING	OTHER	OTHER	5200
24	141190	LOCAL_ELECTRICITY_PRODUCTION	cogeneration campaign	LOCAL_ELECTRICITY_PRODUCTION_COMBINED_HEAT_AND_POWER	LOCAL_AUTHORITY	ONGOING	OTHER	OTHER	0
24	141191	LOCAL_ELECTRICITY_PRODUCTION	Cogeneration electricity Power	LOCAL_ELECTRICITY_PRODUCTION_COMBINED_HEAT_AND_POWER	OTHER	ONGOING	OTHER	OTHER	0
24	141193	LOCAL_HEAT_COLD_PRODUCTION	Strategy boosting CHP usage	LOCAL_HEAT_COLD_PRODUCTION_COMBINED_HEAT_AND_POWER	NOT_POSSIBLE_TO_SAY	ONGOING	OTHER	OTHER	0
24	141194	OTHERS	municipal support programme for passive houses	OTHERS_OTHER	NOT_POSSIBLE_TO_SAY	ONGOING	GRANTS_AND_SUBSIDIES	FINANCING AND PROVISION	0
24	141195	OTHERS	"low energy house" as minimum building standard	OTHERS_OTHER	NOT_POSSIBLE_TO_SAY	ONGOING	BUILDING_STANDARDS	REGULATION	0
24	141198	OTHERS	see the uploaded document statusbericht nachhaltigkeit	OTHERS_OTHER	LOCAL_AUTHORITY	ONGOING	OTHER	OTHER	0
24	141199	OTHERS	climate protection campaign CO2libri	OTHERS_OTHER	NOT_POSSIBLE_TO_SAY	COMPLETED	AWARENESS_RAISING_TRAINING	EDUCATION AND ENABLING	0
32	117070	MUNICIPAL_BUILDINGS_EQUIPMENT_FACILITIES	Adaptation of the programme ÔÇ×Fifty-FiftyÔÇ£ (energy- and water-saving consumer	MUNICIPAL_BUILDINGS_EQUIPMENT_FACILITIES_BEHAVIOURAL_CHANGES	LOCAL_AUTHORITY	ONGOING	AWARENESS_RAISING_TRAINING	EDUCATION AND ENABLING	0
32	117079	MUNICIPAL_BUILDINGS_EQUIPMENT_FACILITIES	Adaptation of the programme ÔÇ×Pro Klima Contra CO2ÔÇ£ (energy-saving consumer b	MUNICIPAL_BUILDINGS_EQUIPMENT_FACILITIES_BEHAVIOURAL_CHANGES	LOCAL_AUTHORITY	ONGOING	AWARENESS_RAISING_TRAINING	EDUCATION AND ENABLING	0
32	117068	TERTIARY_BUILDINGS_EQUIPMENT_FACILITIES	Promotion of efficient lighting in traffic areas in and around buildings	TERTIARY_BUILDINGS_EQUIPMENT_FACILITIES_ENERGY_EFFICIENT_LIGHTING_SYSTEMS	LOCAL_AUTHORITY	NEW	AWARENESS_RAISING_TRAINING	EDUCATION AND ENABLING	0
32	117076	TERTIARY_BUILDINGS_EQUIPMENT_FACILITIES	Promotion of timber construction	TERTIARY_BUILDINGS_EQUIPMENT_FACILITIES_INTEGRATED_ACTION	LOCAL_AUTHORITY	COMPLETED	AWARENESS_RAISING_TRAINING	EDUCATION AND ENABLING	0
32	120545	TERTIARY_BUILDINGS_EQUIPMENT_FACILITIES	Additional grant programme on energy-efficient planning and renovation of commer	TERTIARY_BUILDINGS_EQUIPMENT_FACILITIES_BUILDING_ENVELOPE	LOCAL_AUTHORITY	ONGOING	AWARENESS_RAISING_TRAINING	EDUCATION AND ENABLING	450
32	116447	RESIDENTIAL_BUILDINGS	Development of a decision-making tool for refurbishment activities	RESIDENTIAL_BUILDINGS_INTEGRATED_ACTION	LOCAL_AUTHORITY	ONGOING	AWARENESS_RAISING_TRAINING	EDUCATION AND ENABLING	0
32	116448	RESIDENTIAL_BUILDINGS	Rent index: investigation on buildings' energy efficiency	RESIDENTIAL_BUILDINGS_INTEGRATED_ACTION	LOCAL_AUTHORITY	ONGOING	AWARENESS_RAISING_TRAINING	EDUCATION AND ENABLING	0
32	116452	RESIDENTIAL_BUILDINGS	Setting up a social and ecological oriented property management	RESIDENTIAL_BUILDINGS_BEHAVIOURAL_CHANGES	LOCAL_AUTHORITY	ONGOING	AWARENESS_RAISING_TRAINING	EDUCATION AND ENABLING	0
32	117067	RESIDENTIAL_BUILDINGS	Promotion of energy efficient heating concepts and stratified storage tanks	RESIDENTIAL_BUILDINGS_ENERGY_EFFICIENCY_IN_SPACE_HEATING_AND_HOT_WATER	LOCAL_AUTHORITY	NEW	AWARENESS_RAISING_TRAINING	EDUCATION AND ENABLING	0
32	116528	INDUSTRY	Supporting chain stores in setting up an environmental management system	INDUSTRY_ENERGY_EFFICIENCY_IN_BUILDINGS	LOCAL_AUTHORITY	ONGOING	AWARENESS_RAISING_TRAINING	EDUCATION AND ENABLING	4370
32	116529	INDUSTRY	Energy efficiency initiative - Trade	INDUSTRY_ENERGY_EFFICIENCY_IN_INDUSTRIAL_PROCESSES	LOCAL_AUTHORITY	ONGOING	AWARENESS_RAISING_TRAINING	EDUCATION AND ENABLING	4184
32	116530	INDUSTRY	Promotion of energy consulting for companies	INDUSTRY_ENERGY_EFFICIENCY_IN_INDUSTRIAL_PROCESSES	LOCAL_AUTHORITY	COMPLETED	AWARENESS_RAISING_TRAINING	EDUCATION AND ENABLING	2400
32	116531	INDUSTRY	Consulting grants for SME and model companies	INDUSTRY_ENERGY_EFFICIENCY_IN_BUILDINGS	LOCAL_AUTHORITY	NEW	AWARENESS_RAISING_TRAINING	EDUCATION AND ENABLING	14000
32	116532	INDUSTRY	Voluntary commitment trades sector - large companies	INDUSTRY_ENERGY_EFFICIENCY_IN_INDUSTRIAL_PROCESSES	LOCAL_AUTHORITY	NEW	AWARENESS_RAISING_TRAINING	EDUCATION AND ENABLING	150000
32	116535	INDUSTRY	Eco-Profit Programme: intensifying and continuation	INDUSTRY_ENERGY_EFFICIENCY_IN_INDUSTRIAL_PROCESSES	LOCAL_AUTHORITY	ONGOING	AWARENESS_RAISING_TRAINING	EDUCATION AND ENABLING	57110
32	116466	TRANSPORT	Group marketing public transport association MVV	TRANSPORT_MODAL_SHIFT_TO_PUBLIC_TRANSPORT	LOCAL_AUTHORITY	ONGOING	AWARENESS_RAISING_TRAINING	EDUCATION AND ENABLING	0
32	116467	TRANSPORT	Promotion of short range mobility	TRANSPORT_MODAL_SHIFT_TO_WALKING_AND_CYCLING	LOCAL_AUTHORITY	NEW	AWARENESS_RAISING_TRAINING	EDUCATION AND ENABLING	0
32	116468	TRANSPORT	Mapping footpaths in Munich	TRANSPORT_MODAL_SHIFT_TO_WALKING_AND_CYCLING	LOCAL_AUTHORITY	NEW	AWARENESS_RAISING_TRAINING	EDUCATION AND ENABLING	0
32	116469	TRANSPORT	Cost calculator for housing and mobility (MVV)	TRANSPORT_OTHER	LOCAL_AUTHORITY	ONGOING	AWARENESS_RAISING_TRAINING	EDUCATION AND ENABLING	0
32	116471	TRANSPORT	Integration of CO2-calculation in Munich's bicycle routing system	TRANSPORT_INFORMATION_AND_COMMUNICATION_TECHNOLOGIES	LOCAL_AUTHORITY	NEW	AWARENESS_RAISING_TRAINING	EDUCATION AND ENABLING	0
32	116635	TRANSPORT	Preferential use of public transport and bicycle during work	TRANSPORT_OTHER	LOCAL_AUTHORITY	COMPLETED	AWARENESS_RAISING_TRAINING	EDUCATION AND ENABLING	16
32	117063	TRANSPORT	Training courses for environmentally friendly driving (City administration)	TRANSPORT_ECO_DRIVING	LOCAL_AUTHORITY	ONGOING	AWARENESS_RAISING_TRAINING	EDUCATION AND ENABLING	0
32	117077	TRANSPORT	Incentive for environmentally friendly driving	TRANSPORT_ECO_DRIVING	LOCAL_AUTHORITY	NEW	AWARENESS_RAISING_TRAINING	EDUCATION AND ENABLING	0
32	116456	OTHERS	Munich for Climate Protection - "M├╝nchen f├╝r Klimaschutz" **	OTHERS_OTHER	LOCAL_AUTHORITY	ONGOING	AWARENESS_RAISING_TRAINING	EDUCATION AND ENABLING	0
32	116458	OTHERS	Development of a STADT-KLIMA park	OTHERS_URBAN_REGENERATION	LOCAL_AUTHORITY	NEW	AWARENESS_RAISING_TRAINING	EDUCATION AND ENABLING	0
32	116507	OTHERS	Technical exhibition and information centre "Bauzentrum M├╝nchen" **	OTHERS_OTHER	LOCAL_AUTHORITY	ONGOING	AWARENESS_RAISING_TRAINING	EDUCATION AND ENABLING	0
32	117069	OTHERS	Theatre play on sustainable mobility: ÔÇ×Let's goÔÇ£	OTHERS_OTHER	LOCAL_AUTHORITY	NEW	AWARENESS_RAISING_TRAINING	EDUCATION AND ENABLING	0
32	117072	OTHERS	Climate protection network for schools in Munich	OTHERS_OTHER	LOCAL_AUTHORITY	ONGOING	AWARENESS_RAISING_TRAINING	EDUCATION AND ENABLING	0
32	117075	OTHERS	Information activities for multipliers (child and youth work)	OTHERS_OTHER	LOCAL_AUTHORITY	ONGOING	AWARENESS_RAISING_TRAINING	EDUCATION AND ENABLING	0
32	117078	OTHERS	Promotion of regional food products within the scope of business of the City of	OTHERS_OTHER	LOCAL_AUTHORITY	NEW	AWARENESS_RAISING_TRAINING	EDUCATION AND ENABLING	0
32	117080	OTHERS	Awareness-raising activities regarding to climate protection (target group: city	OTHERS_OTHER	LOCAL_AUTHORITY	ONGOING	AWARENESS_RAISING_TRAINING	EDUCATION AND ENABLING	0
32	117082	OTHERS	Thematic city map: ÔÇ×KlimaschutzstadtplanÔÇ£	OTHERS_OTHER	LOCAL_AUTHORITY	COMPLETED	AWARENESS_RAISING_TRAINING	EDUCATION AND ENABLING	0
32	117088	OTHERS	Public relations on climate protection activities in Munich	OTHERS_OTHER	LOCAL_AUTHORITY	ONGOING	AWARENESS_RAISING_TRAINING	EDUCATION AND ENABLING	0
32	116593	MUNICIPAL_BUILDINGS_EQUIPMENT_FACILITIES	Exchange of experiences in the field of sustainable construction (DGNB-certifica	MUNICIPAL_BUILDINGS_EQUIPMENT_FACILITIES_OTHER	LOCAL_AUTHORITY	ONGOING	BUILDING_STANDARDS	REGULATION	0
32	116594	MUNICIPAL_BUILDINGS_EQUIPMENT_FACILITIES	New buildings with passive house or minimum energy building techniques	MUNICIPAL_BUILDINGS_EQUIPMENT_FACILITIES_INTEGRATED_ACTION	LOCAL_AUTHORITY	ONGOING	BUILDING_STANDARDS	REGULATION	25
32	116595	MUNICIPAL_BUILDINGS_EQUIPMENT_FACILITIES	Model-projects minimum energy building with passive house-components	MUNICIPAL_BUILDINGS_EQUIPMENT_FACILITIES_INTEGRATED_ACTION	LOCAL_AUTHORITY	ONGOING	BUILDING_STANDARDS	REGULATION	0
32	116439	RESIDENTIAL_BUILDINGS	Climate protection measures of public building societies GWG and GEWOFAG	RESIDENTIAL_BUILDINGS_BUILDING_ENVELOPE	LOCAL_AUTHORITY	ONGOING	BUILDING_STANDARDS	REGULATION	3000
32	116453	RESIDENTIAL_BUILDINGS	Energy concepts for new building areas	RESIDENTIAL_BUILDINGS_INTEGRATED_ACTION	LOCAL_AUTHORITY	ONGOING	BUILDING_STANDARDS	REGULATION	0
32	116454	RESIDENTIAL_BUILDINGS	Energetic urban renewal: redevelopment area Neuaubing-Westkreuz	RESIDENTIAL_BUILDINGS_INTEGRATED_ACTION	LOCAL_AUTHORITY	ONGOING	BUILDING_STANDARDS	REGULATION	13000
32	117086	RESIDENTIAL_BUILDINGS	Higher energetic standards in publicly-assisted housing construction	RESIDENTIAL_BUILDINGS_BUILDING_ENVELOPE	LOCAL_AUTHORITY	ONGOING	BUILDING_STANDARDS	REGULATION	422
32	116598	MUNICIPAL_BUILDINGS_EQUIPMENT_FACILITIES	Acquisition of certified green electricity in municipal buildings	MUNICIPAL_BUILDINGS_EQUIPMENT_FACILITIES_OTHER	LOCAL_AUTHORITY	ONGOING	ENERGY_CERTIFICATION_LABELLING	EDUCATION AND ENABLING	0
32	116449	RESIDENTIAL_BUILDINGS	Purchase of occupancy rights according to energy efficiency criteria	RESIDENTIAL_BUILDINGS_ENERGY_EFFICIENCY_IN_SPACE_HEATING_AND_HOT_WATER	LOCAL_AUTHORITY	ONGOING	ENERGY_CERTIFICATION_LABELLING	EDUCATION AND ENABLING	150
32	116451	RESIDENTIAL_BUILDINGS	Catalogue on ecological criteria for former municipal property	RESIDENTIAL_BUILDINGS_BUILDING_ENVELOPE	LOCAL_AUTHORITY	ONGOING	ENERGY_CERTIFICATION_LABELLING	EDUCATION AND ENABLING	388
32	116433	MUNICIPAL_BUILDINGS_EQUIPMENT_FACILITIES	Update of the energy standard for both old and new buildings	MUNICIPAL_BUILDINGS_EQUIPMENT_FACILITIES_BUILDING_ENVELOPE	LOCAL_AUTHORITY	ONGOING	ENERGY_MANAGEMENT	MUNICIPAL SELF GOVERNING	4800
32	116434	MUNICIPAL_BUILDINGS_EQUIPMENT_FACILITIES	continuation of the energy saving concept (ESK 2000)	MUNICIPAL_BUILDINGS_EQUIPMENT_FACILITIES_INTEGRATED_ACTION	LOCAL_AUTHORITY	ONGOING	ENERGY_MANAGEMENT	MUNICIPAL SELF GOVERNING	3480
32	116438	MUNICIPAL_BUILDINGS_EQUIPMENT_FACILITIES	Implementation of additional energetic measures within the 2nd economic stimulus	MUNICIPAL_BUILDINGS_EQUIPMENT_FACILITIES_BUILDING_ENVELOPE	LOCAL_AUTHORITY	COMPLETED	ENERGY_MANAGEMENT	MUNICIPAL SELF GOVERNING	2600
32	116544	MUNICIPAL_BUILDINGS_EQUIPMENT_FACILITIES	Special programme: Energy efficient building envelope and heating renovation ("E	MUNICIPAL_BUILDINGS_EQUIPMENT_FACILITIES_BUILDING_ENVELOPE	LOCAL_AUTHORITY	ONGOING	ENERGY_MANAGEMENT	MUNICIPAL SELF GOVERNING	5700
32	116596	MUNICIPAL_BUILDINGS_EQUIPMENT_FACILITIES	Special program ÔÇ×saving electrical powerÔÇ£; core area ligthing improvements	MUNICIPAL_BUILDINGS_EQUIPMENT_FACILITIES_ENERGY_EFFICIENT_LIGHTING_SYSTEMS	LOCAL_AUTHORITY	ONGOING	ENERGY_MANAGEMENT	MUNICIPAL SELF GOVERNING	409
32	120541	TERTIARY_BUILDINGS_EQUIPMENT_FACILITIES	Zoo Munich: Energy-efficient renovation	TERTIARY_BUILDINGS_EQUIPMENT_FACILITIES_BUILDING_ENVELOPE	LOCAL_AUTHORITY	ONGOING	ENERGY_MANAGEMENT	MUNICIPAL SELF GOVERNING	1.11583
32	120542	TERTIARY_BUILDINGS_EQUIPMENT_FACILITIES	Energy and CO2-management, Munich Airport	TERTIARY_BUILDINGS_EQUIPMENT_FACILITIES_INTEGRATED_ACTION	OTHER	ONGOING	ENERGY_MANAGEMENT	MUNICIPAL SELF GOVERNING	67404
32	120544	TERTIARY_BUILDINGS_EQUIPMENT_FACILITIES	Municipal Clinical Center: measures for increasing energy efficiency and use of	TERTIARY_BUILDINGS_EQUIPMENT_FACILITIES_INTEGRATED_ACTION	LOCAL_AUTHORITY	ONGOING	ENERGY_MANAGEMENT	MUNICIPAL SELF GOVERNING	1884
32	120549	TERTIARY_BUILDINGS_EQUIPMENT_FACILITIES	Refurbishment industrial complex Westend	TERTIARY_BUILDINGS_EQUIPMENT_FACILITIES_BUILDING_ENVELOPE	LOCAL_AUTHORITY	COMPLETED	ENERGY_MANAGEMENT	MUNICIPAL SELF GOVERNING	50
32	120551	TERTIARY_BUILDINGS_EQUIPMENT_FACILITIES	Solar system for an industrial complex ÔÇ×Gewerbehof WestendÔÇ£	TERTIARY_BUILDINGS_EQUIPMENT_FACILITIES_INTEGRATED_ACTION	LOCAL_AUTHORITY	COMPLETED	ENERGY_MANAGEMENT	MUNICIPAL SELF GOVERNING	17
32	120552	TERTIARY_BUILDINGS_EQUIPMENT_FACILITIES	Energy-saving measures Gasteig M├╝nchen GmbH	TERTIARY_BUILDINGS_EQUIPMENT_FACILITIES_BUILDING_ENVELOPE	LOCAL_AUTHORITY	NEW	ENERGY_MANAGEMENT	MUNICIPAL SELF GOVERNING	49
32	120553	TERTIARY_BUILDINGS_EQUIPMENT_FACILITIES	Energy-saving measures Olympiahalle and Olympiastation	TERTIARY_BUILDINGS_EQUIPMENT_FACILITIES_RENEWABLE_ENERGY_FOR_SPACE_HEATING_AND_H	OTHER	NOT_STARTED	ENERGY_MANAGEMENT	MUNICIPAL SELF GOVERNING	230
32	116440	PUBLIC_LIGHTING	cost reduction in the field of street lighting in streets of collecting function	PUBLIC_LIGHTING_ENERGY_EFFICIENCY	LOCAL_AUTHORITY	COMPLETED	ENERGY_MANAGEMENT	MUNICIPAL SELF GOVERNING	230
32	116441	PUBLIC_LIGHTING	Economisation of energy by using LED-signals and efficient control devices	PUBLIC_LIGHTING_ENERGY_EFFICIENCY	LOCAL_AUTHORITY	ONGOING	ENERGY_MANAGEMENT	MUNICIPAL SELF GOVERNING	1290
32	116442	PUBLIC_LIGHTING	cost reduction in the field of street lighting in main streets	PUBLIC_LIGHTING_ENERGY_EFFICIENCY	LOCAL_AUTHORITY	COMPLETED	ENERGY_MANAGEMENT	MUNICIPAL SELF GOVERNING	285
32	116600	PUBLIC_LIGHTING	Analysis of possible improvements of street lighting	PUBLIC_LIGHTING_ENERGY_EFFICIENCY	LOCAL_AUTHORITY	COMPLETED	ENERGY_MANAGEMENT	MUNICIPAL SELF GOVERNING	0
32	116601	PUBLIC_LIGHTING	Cost reduction in the field of street lighting in streets of collecting function	PUBLIC_LIGHTING_ENERGY_EFFICIENCY	LOCAL_AUTHORITY	COMPLETED	ENERGY_MANAGEMENT	MUNICIPAL SELF GOVERNING	110
32	116602	PUBLIC_LIGHTING	Cost reduction in the field of street lighting - Pendant lights	PUBLIC_LIGHTING_ENERGY_EFFICIENCY	LOCAL_AUTHORITY	COMPLETED	ENERGY_MANAGEMENT	MUNICIPAL SELF GOVERNING	170
32	116613	PUBLIC_LIGHTING	Reducing and improving hours of operation for electric traffic technology	PUBLIC_LIGHTING_ENERGY_EFFICIENCY	LOCAL_AUTHORITY	COMPLETED	ENERGY_MANAGEMENT	MUNICIPAL SELF GOVERNING	0
32	116614	PUBLIC_LIGHTING	Tunnel lighting: energy saving measures	PUBLIC_LIGHTING_ENERGY_EFFICIENCY	LOCAL_AUTHORITY	ONGOING	ENERGY_MANAGEMENT	MUNICIPAL SELF GOVERNING	206
32	116617	PUBLIC_LIGHTING	Street lighting: energy saving measures	PUBLIC_LIGHTING_ENERGY_EFFICIENCY	LOCAL_AUTHORITY	ONGOING	ENERGY_MANAGEMENT	MUNICIPAL SELF GOVERNING	1.283
32	116539	INDUSTRY	Biowaste disposal M├╝nchenstift GmbH	INDUSTRY_ENERGY_EFFICIENCY_IN_BUILDINGS	OTHER	COMPLETED	ENERGY_MANAGEMENT	MUNICIPAL SELF GOVERNING	20
32	116427	LOCAL_ELECTRICITY_PRODUCTION	SWM (municipal Utility Company) Renewable Energy Campagin ***	LOCAL_ELECTRICITY_PRODUCTION_OTHER	LOCAL_AUTHORITY	ONGOING	ENERGY_SUPPLIERS_OBLIGATIONS	REGULATION	0
32	116428	LOCAL_HEAT_COLD_PRODUCTION	District heating grid: changeover from steam to high temperature water	LOCAL_HEAT_COLD_PRODUCTION_COMBINED_HEAT_AND_POWER	OTHER	POSTPONED	ENERGY_SUPPLIERS_OBLIGATIONS	REGULATION	37500
32	116537	LOCAL_HEAT_COLD_PRODUCTION	Expansion district heating grid	LOCAL_HEAT_COLD_PRODUCTION_DISTRICT_HEATING_COOLING_NETWORK	OTHER	ONGOING	ENERGY_SUPPLIERS_OBLIGATIONS	REGULATION	62353
32	120547	TERTIARY_BUILDINGS_EQUIPMENT_FACILITIES	Investment grants for commercial buildings energy efficiency in builidings	TERTIARY_BUILDINGS_EQUIPMENT_FACILITIES_BUILDING_ENVELOPE	LOCAL_AUTHORITY	NEW	GRANTS_AND_SUBSIDIES	FINANCING AND PROVISION	471
32	116446	RESIDENTIAL_BUILDINGS	Budget increase for subsidy program of energy conservation (FES)	RESIDENTIAL_BUILDINGS_BUILDING_ENVELOPE	LOCAL_AUTHORITY	ONGOING	GRANTS_AND_SUBSIDIES	FINANCING AND PROVISION	0
32	116533	INDUSTRY	Grant programme light planning (consulting grants)	INDUSTRY_ENERGY_EFFICIENCY_IN_BUILDINGS	LOCAL_AUTHORITY	NEW	GRANTS_AND_SUBSIDIES	FINANCING AND PROVISION	315
32	116534	INDUSTRY	Additional grant programme for consulting (energy saving)	INDUSTRY_ENERGY_EFFICIENCY_IN_BUILDINGS	LOCAL_AUTHORITY	NEW	GRANTS_AND_SUBSIDIES	FINANCING AND PROVISION	0
32	120638	TRANSPORT	Cargo bikes (with and without pedelec drive) for traders in Munich **	TRANSPORT_ELECTRIC_VEHICLES	LOCAL_AUTHORITY	ONGOING	GRANTS_AND_SUBSIDIES	FINANCING AND PROVISION	0
32	116470	TRANSPORT	Campaign for climate-friendly mobility for families	TRANSPORT_MODAL_SHIFT_TO_PUBLIC_TRANSPORT	LOCAL_AUTHORITY	ONGOING	INTEGRATED_TICKETING_AND_CHARGING	REGULATION	0
32	116505	TRANSPORT	4 to go ÔÇô Multimodal transport stations	TRANSPORT_CAR_SHARING_POOLING	LOCAL_AUTHORITY	NEW	INTEGRATED_TICKETING_AND_CHARGING	REGULATION	0
32	116457	OTHERS	Route concept for the green belt	OTHERS_URBAN_REGENERATION	LOCAL_AUTHORITY	ONGOING	LAND_USE_PLANNING	REGULATION	0
32	116460	OTHERS	Analysis on urban climate and investigation of effects of climate change	OTHERS_OTHER	LOCAL_AUTHORITY	ONGOING	LAND_USE_PLANNING	REGULATION	0
32	116461	OTHERS	Integrating results of climate-related studies in urban planning	OTHERS_OTHER	LOCAL_AUTHORITY	ONGOING	LAND_USE_PLANNING	REGULATION	0
32	116437	MUNICIPAL_BUILDINGS_EQUIPMENT_FACILITIES	Reduction of energy consumption of office equipment	MUNICIPAL_BUILDINGS_EQUIPMENT_FACILITIES_ENERGY_EFFICIENT_ELECTRICAL_APPLIANCES	LOCAL_AUTHORITY	COMPLETED	PUBLIC_PROCUREMENT	MUNICIPAL SELF GOVERNING	300
32	116628	MUNICIPAL_BUILDINGS_EQUIPMENT_FACILITIES	Replacement of conventional stage flood lights by LED	MUNICIPAL_BUILDINGS_EQUIPMENT_FACILITIES_ENERGY_EFFICIENT_LIGHTING_SYSTEMS	LOCAL_AUTHORITY	COMPLETED	PUBLIC_PROCUREMENT	MUNICIPAL SELF GOVERNING	3
32	116632	MUNICIPAL_BUILDINGS_EQUIPMENT_FACILITIES	Guideline on sustainable procurement	MUNICIPAL_BUILDINGS_EQUIPMENT_FACILITIES_OTHER	LOCAL_AUTHORITY	NEW	PUBLIC_PROCUREMENT	MUNICIPAL SELF GOVERNING	0
32	116424	TRANSPORT	Use of economical drive technologies in cars	TRANSPORT_CLEANER_EFFICIENT_VEHICLES	LOCAL_AUTHORITY	ONGOING	PUBLIC_PROCUREMENT	MUNICIPAL SELF GOVERNING	446
32	116506	TRANSPORT	Travelling for climate protection ÔÇô M├╝nchen eMobil	TRANSPORT_ELECTRIC_VEHICLES	LOCAL_AUTHORITY	NEW	PUBLIC_PROCUREMENT	MUNICIPAL SELF GOVERNING	0
32	116637	TRANSPORT	CO2-certificates for flights (business trips)	TRANSPORT_OTHER	LOCAL_AUTHORITY	ONGOING	PUBLIC_PROCUREMENT	MUNICIPAL SELF GOVERNING	0
32	117062	TRANSPORT	Cargo-bikes and pedelecs for the City administration	TRANSPORT_MODAL_SHIFT_TO_WALKING_AND_CYCLING	LOCAL_AUTHORITY	NEW	PUBLIC_PROCUREMENT	MUNICIPAL SELF GOVERNING	9.3
32	117064	TRANSPORT	Promotion of light vehicle concepts	TRANSPORT_CLEANER_EFFICIENT_VEHICLES	LOCAL_AUTHORITY	ONGOING	PUBLIC_PROCUREMENT	MUNICIPAL SELF GOVERNING	5
32	117065	TRANSPORT	Replacement of Diesel by Gas-to-Liquid	TRANSPORT_OTHER	LOCAL_AUTHORITY	NEW	PUBLIC_PROCUREMENT	MUNICIPAL SELF GOVERNING	0
32	117066	TRANSPORT	Energy savings through opimising transport fleet	TRANSPORT_INFORMATION_AND_COMMUNICATION_TECHNOLOGIES	LOCAL_AUTHORITY	ONGOING	PUBLIC_PROCUREMENT	MUNICIPAL SELF GOVERNING	0
32	117379	TRANSPORT	Start-stop functionality for municipal vehicles	TRANSPORT_CLEANER_EFFICIENT_VEHICLES	LOCAL_AUTHORITY	ONGOING	PUBLIC_PROCUREMENT	MUNICIPAL SELF GOVERNING	40.32
32	116422	TRANSPORT	Development of tramway infrastructure	TRANSPORT_MODAL_SHIFT_TO_PUBLIC_TRANSPORT	LOCAL_AUTHORITY	ONGOING	OTHER	OTHER	250
32	116423	TRANSPORT	Bicycle traffic promotion	TRANSPORT_MODAL_SHIFT_TO_WALKING_AND_CYCLING	LOCAL_AUTHORITY	ONGOING	AWARENESS_RAISING_TRAINING	EDUCATION AND ENABLING	8000
32	116425	TRANSPORT	Developement underground infrastructure	TRANSPORT_MODAL_SHIFT_TO_PUBLIC_TRANSPORT	LOCAL_AUTHORITY	COMPLETED	PROVISION	FINANCING AND PROVISION	278
32	116426	TRANSPORT	Public transport: acceleration (bus and tram)	TRANSPORT_MODAL_SHIFT_TO_PUBLIC_TRANSPORT	LOCAL_AUTHORITY	ONGOING	PROVISION	FINANCING AND PROVISION	122
32	116540	LOCAL_ELECTRICITY_PRODUCTION	PV-solar park Gut Marienhof	LOCAL_ELECTRICITY_PRODUCTION_PHOTOVOLTAICS	LOCAL_AUTHORITY	NEW	PROVISION	FINANCING AND PROVISION	2300
32	116541	LOCAL_ELECTRICITY_PRODUCTION	Renewal CHP at Sewage treatment plant ÔÇ×Gro├ƒlappenÔÇ£	LOCAL_ELECTRICITY_PRODUCTION_COMBINED_HEAT_AND_POWER	LOCAL_AUTHORITY	NEW	OTHER	OTHER	5422
32	116542	LOCAL_ELECTRICITY_PRODUCTION	Renewal CHP at Sewage treatment plant ÔÇ×Gut MarienhofÔÇ£	LOCAL_ELECTRICITY_PRODUCTION_COMBINED_HEAT_AND_POWER	LOCAL_AUTHORITY	ONGOING	OTHER	OTHER	4187
32	116543	LOCAL_ELECTRICITY_PRODUCTION	Model project: Small wind turbines	LOCAL_ELECTRICITY_PRODUCTION_WIND_POWER	LOCAL_AUTHORITY	NEW	OTHER	OTHER	10.5
32	116597	LOCAL_ELECTRICITY_PRODUCTION	Additional financial resources for renewable energy	LOCAL_ELECTRICITY_PRODUCTION_PHOTOVOLTAICS	LOCAL_AUTHORITY	ONGOING	GRANTS_AND_SUBSIDIES	FINANCING AND PROVISION	613
32	116599	LOCAL_ELECTRICITY_PRODUCTION	Detailed analysis of solar potential of municipal buildings	LOCAL_ELECTRICITY_PRODUCTION_PHOTOVOLTAICS	LOCAL_AUTHORITY	ONGOING	ENERGY_MANAGEMENT	MUNICIPAL SELF GOVERNING	0
32	116429	LOCAL_HEAT_COLD_PRODUCTION	Use of geothermal energy/ feed in public power suply of district heat by SWM	LOCAL_HEAT_COLD_PRODUCTION_DISTRICT_HEATING_COOLING_PLANT	OTHER	ONGOING	ENERGY_SUPPLIERS_OBLIGATIONS	REGULATION	58000
32	116455	LOCAL_HEAT_COLD_PRODUCTION	Planning criteria for energy use / production	LOCAL_HEAT_COLD_PRODUCTION_OTHER	LOCAL_AUTHORITY	ONGOING	LAND_USE_PLANNING	REGULATION	0
32	116430	OTHERS	Afforestation of ecological buffer areas (Munich green corridors)	OTHERS_AGRICULTURE_AND_FORESTRY_RELATED	LOCAL_AUTHORITY	ONGOING	OTHER	OTHER	140
32	116462	OTHERS	Acquisition of woodland in the surrounding area of Munich	OTHERS_TREE_PLANTING_IN_URBAN_AREAS	LOCAL_AUTHORITY	ONGOING	OTHER	OTHER	0
32	116463	OTHERS	Humus-, soilnutrients- and energy-balances for municipal farm lands	OTHERS_AGRICULTURE_AND_FORESTRY_RELATED	LOCAL_AUTHORITY	COMPLETED	OTHER	OTHER	0
32	116464	OTHERS	Implementation scenario: 2000-watts society	OTHERS_OTHER	LOCAL_AUTHORITY	NEW	OTHER	OTHER	0
32	116465	OTHERS	Analysis of vulnerability and resilience of urban structures	OTHERS_OTHER	LOCAL_AUTHORITY	NEW	LAND_USE_PLANNING	REGULATION	0
32	117071	OTHERS	Extended climate protetection programme (EKSP)	OTHERS_OTHER	LOCAL_AUTHORITY	ONGOING	OTHER	OTHER	0
32	117081	OTHERS	Database on all climate protection activities of the City administration:ÔÇ£Kart	OTHERS_OTHER	LOCAL_AUTHORITY	ONGOING	LAND_USE_PLANNING	REGULATION	0
33	130157	TERTIARY_BUILDINGS_EQUIPMENT_FACILITIES	theme oriented campagning	TERTIARY_BUILDINGS_EQUIPMENT_FACILITIES_BEHAVIOURAL_CHANGES	LOCAL_AUTHORITY	ONGOING	AWARENESS_RAISING_TRAINING	EDUCATION AND ENABLING	0
33	130158	RESIDENTIAL_BUILDINGS	100 buildings rehabilitation programm	RESIDENTIAL_BUILDINGS_ENERGY_EFFICIENCY_IN_SPACE_HEATING_AND_HOT_WATER	LOCAL_AUTHORITY	ONGOING	AWARENESS_RAISING_TRAINING	EDUCATION AND ENABLING	0
33	130159	RESIDENTIAL_BUILDINGS	quality signet	RESIDENTIAL_BUILDINGS_ENERGY_EFFICIENCY_IN_SPACE_HEATING_AND_HOT_WATER	LOCAL_AUTHORITY	ONGOING	AWARENESS_RAISING_TRAINING	EDUCATION AND ENABLING	0
33	130161	RESIDENTIAL_BUILDINGS	more awareness programm for rehalilitation of buildings	RESIDENTIAL_BUILDINGS_INTEGRATED_ACTION	LOCAL_AUTHORITY	ONGOING	AWARENESS_RAISING_TRAINING	EDUCATION AND ENABLING	0
33	130162	RESIDENTIAL_BUILDINGS	energysaving and historical buildings	RESIDENTIAL_BUILDINGS_RENEWABLE_ENERGY_FOR_SPACE_HEATING_AND_HOT_WATER	LOCAL_AUTHORITY	ONGOING	AWARENESS_RAISING_TRAINING	EDUCATION AND ENABLING	0
33	130118	TRANSPORT	climate protection and traffic planing	TRANSPORT_ROAD_NETWORK_OPTIMISATION	LOCAL_AUTHORITY	ONGOING	AWARENESS_RAISING_TRAINING	EDUCATION AND ENABLING	0
33	130120	TRANSPORT	public awareness	TRANSPORT_INFORMATION_AND_COMMUNICATION_TECHNOLOGIES	LOCAL_AUTHORITY	ONGOING	AWARENESS_RAISING_TRAINING	EDUCATION AND ENABLING	0
33	130121	TRANSPORT	mobility management	TRANSPORT_INFORMATION_AND_COMMUNICATION_TECHNOLOGIES	LOCAL_AUTHORITY	ONGOING	AWARENESS_RAISING_TRAINING	EDUCATION AND ENABLING	0
33	130122	TRANSPORT	more bus with the hinterland	TRANSPORT_INFORMATION_AND_COMMUNICATION_TECHNOLOGIES	LOCAL_AUTHORITY	ONGOING	AWARENESS_RAISING_TRAINING	EDUCATION AND ENABLING	0
33	130123	TRANSPORT	more bus in the city	TRANSPORT_INFORMATION_AND_COMMUNICATION_TECHNOLOGIES	LOCAL_AUTHORITY	ONGOING	AWARENESS_RAISING_TRAINING	EDUCATION AND ENABLING	0
33	130124	TRANSPORT	more bicycles and pedestrians	TRANSPORT_INFORMATION_AND_COMMUNICATION_TECHNOLOGIES	LOCAL_AUTHORITY	ONGOING	AWARENESS_RAISING_TRAINING	EDUCATION AND ENABLING	0
33	130125	TRANSPORT	parking management city system	TRANSPORT_INFORMATION_AND_COMMUNICATION_TECHNOLOGIES	LOCAL_AUTHORITY	ONGOING	AWARENESS_RAISING_TRAINING	EDUCATION AND ENABLING	0
33	130127	LOCAL_ELECTRICITY_PRODUCTION	more support for photovoltaic	LOCAL_ELECTRICITY_PRODUCTION_PHOTOVOLTAICS	LOCAL_AUTHORITY	ONGOING	AWARENESS_RAISING_TRAINING	EDUCATION AND ENABLING	0
33	130128	LOCAL_ELECTRICITY_PRODUCTION	more biomass combined heating in agriculture	LOCAL_ELECTRICITY_PRODUCTION_BIOMASS_POWER_PLANT	LOCAL_AUTHORITY	ONGOING	AWARENESS_RAISING_TRAINING	EDUCATION AND ENABLING	0
33	130135	OTHERS	carrying on the guide for energy saving in urban planing	OTHERS_OTHER	LOCAL_AUTHORITY	ONGOING	AWARENESS_RAISING_TRAINING	EDUCATION AND ENABLING	0
33	130140	OTHERS	more energy saving consultaion	OTHERS_URBAN_REGENERATION	LOCAL_AUTHORITY	ONGOING	AWARENESS_RAISING_TRAINING	EDUCATION AND ENABLING	0
33	130143	OTHERS	more awareness for climate protection	OTHERS_OTHER	LOCAL_AUTHORITY	ONGOING	AWARENESS_RAISING_TRAINING	EDUCATION AND ENABLING	0
33	130144	OTHERS	climate protection mesures and old people	OTHERS_OTHER	LOCAL_AUTHORITY	ONGOING	AWARENESS_RAISING_TRAINING	EDUCATION AND ENABLING	0
33	130147	OTHERS	more energy saving and traffic reducing by the citizens and the industrie	OTHERS_OTHER	LOCAL_AUTHORITY	ONGOING	AWARENESS_RAISING_TRAINING	EDUCATION AND ENABLING	0
33	130148	OTHERS	more renewable energy and intensive use of combined power plants	OTHERS_OTHER	LOCAL_AUTHORITY	ONGOING	AWARENESS_RAISING_TRAINING	EDUCATION AND ENABLING	0
33	130149	MUNICIPAL_BUILDINGS_EQUIPMENT_FACILITIES	energy standards for building	MUNICIPAL_BUILDINGS_EQUIPMENT_FACILITIES_INTEGRATED_ACTION	LOCAL_AUTHORITY	ONGOING	BUILDING_STANDARDS	REGULATION	0
33	130151	MUNICIPAL_BUILDINGS_EQUIPMENT_FACILITIES	passivhouse standard	MUNICIPAL_BUILDINGS_EQUIPMENT_FACILITIES_BUILDING_ENVELOPE	LOCAL_AUTHORITY	ONGOING	BUILDING_STANDARDS	REGULATION	0
33	130152	MUNICIPAL_BUILDINGS_EQUIPMENT_FACILITIES	electricity saving programm	MUNICIPAL_BUILDINGS_EQUIPMENT_FACILITIES_ENERGY_EFFICIENT_ELECTRICAL_APPLIANCES	LOCAL_AUTHORITY	ONGOING	ENERGY_MANAGEMENT	MUNICIPAL SELF GOVERNING	0
33	130156	TERTIARY_BUILDINGS_EQUIPMENT_FACILITIES	energyefficiency for user	TERTIARY_BUILDINGS_EQUIPMENT_FACILITIES_INFORMATION_AND_COMMUNICATION_TECHNOLOGI	LOCAL_AUTHORITY	ONGOING	ENERGY_MANAGEMENT	MUNICIPAL SELF GOVERNING	0
33	130155	TERTIARY_BUILDINGS_EQUIPMENT_FACILITIES	energy support programm	TERTIARY_BUILDINGS_EQUIPMENT_FACILITIES_INTEGRATED_ACTION	LOCAL_AUTHORITY	ONGOING	GRANTS_AND_SUBSIDIES	FINANCING AND PROVISION	0
33	130160	RESIDENTIAL_BUILDINGS	upgrading support programm	RESIDENTIAL_BUILDINGS_ENERGY_EFFICIENCY_IN_SPACE_HEATING_AND_HOT_WATER	LOCAL_AUTHORITY	ONGOING	GRANTS_AND_SUBSIDIES	FINANCING AND PROVISION	0
33	130150	MUNICIPAL_BUILDINGS_EQUIPMENT_FACILITIES	energy intracting	MUNICIPAL_BUILDINGS_EQUIPMENT_FACILITIES_OTHER	LOCAL_AUTHORITY	ONGOING	OTHER	OTHER	0
33	130153	TERTIARY_BUILDINGS_EQUIPMENT_FACILITIES	networking in projects "M├╝nsters Allianz f├╝r Klimaschutz"	TERTIARY_BUILDINGS_EQUIPMENT_FACILITIES_INFORMATION_AND_COMMUNICATION_TECHNOLOGI	LOCAL_AUTHORITY	ONGOING	OTHER	OTHER	0
33	130154	TERTIARY_BUILDINGS_EQUIPMENT_FACILITIES	energy coaching and energycontrolling systems	TERTIARY_BUILDINGS_EQUIPMENT_FACILITIES_OTHER	LOCAL_AUTHORITY	ONGOING	OTHER	OTHER	0
33	130119	TRANSPORT	more railway traffic	TRANSPORT_OTHER	LOCAL_AUTHORITY	ONGOING	OTHER	OTHER	0
33	130126	LOCAL_ELECTRICITY_PRODUCTION	repowering	LOCAL_ELECTRICITY_PRODUCTION_WIND_POWER	LOCAL_AUTHORITY	ONGOING	OTHER	OTHER	0
33	130129	LOCAL_ELECTRICITY_PRODUCTION	more biomass production from greencut	LOCAL_ELECTRICITY_PRODUCTION_BIOMASS_POWER_PLANT	LOCAL_AUTHORITY	NOT_STARTED	LAND_USE_PLANNING	REGULATION	0
33	130130	LOCAL_HEAT_COLD_PRODUCTION	more support for the combined heat system	LOCAL_HEAT_COLD_PRODUCTION_COMBINED_HEAT_AND_POWER	LOCAL_AUTHORITY	ONGOING	OTHER	OTHER	0
33	130131	LOCAL_HEAT_COLD_PRODUCTION	more district heating	LOCAL_HEAT_COLD_PRODUCTION_DISTRICT_HEATING_COOLING_PLANT	COVENANT_TERRITORIAL_COORDINATOR	ONGOING	PROVISION	FINANCING AND PROVISION	0
33	130132	LOCAL_HEAT_COLD_PRODUCTION	development of the district heating University	LOCAL_HEAT_COLD_PRODUCTION_DISTRICT_HEATING_COOLING_PLANT	COVENANT_TERRITORIAL_COORDINATOR	ONGOING	PROVISION	FINANCING AND PROVISION	0
33	130137	OTHERS	climate check for city council resolutions	OTHERS_OTHER	LOCAL_AUTHORITY	NOT_STARTED	OTHER	OTHER	0
33	130138	OTHERS	climate protection fond	OTHERS_OTHER	LOCAL_AUTHORITY	NOT_STARTED	OTHER	OTHER	0
34	131919	MUNICIPAL_BUILDINGS_EQUIPMENT_FACILITIES	Implementation of a test procedure in matters of construction of new municipal b	MUNICIPAL_BUILDINGS_EQUIPMENT_FACILITIES_INTEGRATED_ACTION	LOCAL_AUTHORITY	POSTPONED	AWARENESS_RAISING_TRAINING	EDUCATION AND ENABLING	0
34	131929	INDUSTRY	Support of Environmental Management	INDUSTRY_ENERGY_EFFICIENCY_IN_INDUSTRIAL_PROCESSES	LOCAL_AUTHORITY	ONGOING	AWARENESS_RAISING_TRAINING	EDUCATION AND ENABLING	0
34	131871	TRANSPORT	Flexible renting-system for public bicycles and e-bicycles	TRANSPORT_MODAL_SHIFT_TO_WALKING_AND_CYCLING	LOCAL_AUTHORITY	ONGOING	AWARENESS_RAISING_TRAINING	EDUCATION AND ENABLING	0
34	131874	TRANSPORT	Promotion of E-Mobility	TRANSPORT_ELECTRIC_VEHICLES	LOCAL_AUTHORITY	ONGOING	AWARENESS_RAISING_TRAINING	EDUCATION AND ENABLING	0
34	131877	LOCAL_ELECTRICITY_PRODUCTION	Supporting private photovoltaics: 100 Roof Programme	LOCAL_ELECTRICITY_PRODUCTION_PHOTOVOLTAICS	LOCAL_AUTHORITY	COMPLETED	AWARENESS_RAISING_TRAINING	EDUCATION AND ENABLING	0
34	131889	OTHERS	Public Procurment: Implementation of a Public Sustainable Procurement System	OTHERS_OTHER	LOCAL_AUTHORITY	NEW	AWARENESS_RAISING_TRAINING	EDUCATION AND ENABLING	0
34	131890	OTHERS	Consulting service for citizens in matters of modernising and refurbishment of b	OTHERS_OTHER	LOCAL_AUTHORITY	ONGOING	AWARENESS_RAISING_TRAINING	EDUCATION AND ENABLING	0
34	131891	OTHERS	Consulting Service in matters of energy saving in general	OTHERS_OTHER	LOCAL_AUTHORITY	ONGOING	AWARENESS_RAISING_TRAINING	EDUCATION AND ENABLING	0
34	131893	OTHERS	Network for energy consultants "High-Efficient-Energetic Refurbishment"	OTHERS_OTHER	LOCAL_AUTHORITY	ONGOING	AWARENESS_RAISING_TRAINING	EDUCATION AND ENABLING	0
34	131895	OTHERS	Utilisation of CHP (Advisory programme for companies)	OTHERS_OTHER	LOCAL_AUTHORITY	ONGOING	AWARENESS_RAISING_TRAINING	EDUCATION AND ENABLING	0
34	131896	OTHERS	Climate Forum	OTHERS_OTHER	LOCAL_AUTHORITY	ONGOING	AWARENESS_RAISING_TRAINING	EDUCATION AND ENABLING	0
34	131897	OTHERS	Web Page Climate Mitigation in Neumarkt	OTHERS_OTHER	LOCAL_AUTHORITY	ONGOING	AWARENESS_RAISING_TRAINING	EDUCATION AND ENABLING	0
34	131898	OTHERS	Award "Green Housenumber"	OTHERS_OTHER	LOCAL_AUTHORITY	ONGOING	AWARENESS_RAISING_TRAINING	EDUCATION AND ENABLING	0
34	131899	OTHERS	Funding Programme "Learning Sustainability" (for schools and associations)	OTHERS_OTHER	LOCAL_AUTHORITY	ONGOING	AWARENESS_RAISING_TRAINING	EDUCATION AND ENABLING	0
34	131900	OTHERS	Energy Saving at schools ("Prima Klima")	OTHERS_OTHER	LOCAL_AUTHORITY	ONGOING	AWARENESS_RAISING_TRAINING	EDUCATION AND ENABLING	0
34	131901	OTHERS	Kids for Climate Action (School project in matters of mobility) (Klimameilen)	OTHERS_OTHER	LOCAL_AUTHORITY	POSTPONED	AWARENESS_RAISING_TRAINING	EDUCATION AND ENABLING	0
34	131902	OTHERS	Confernce on Sustainable Development	OTHERS_OTHER	LOCAL_AUTHORITY	ONGOING	AWARENESS_RAISING_TRAINING	EDUCATION AND ENABLING	0
34	131903	OTHERS	Events, seminars and workshops "Energy saving and Climate Mitigation"	OTHERS_OTHER	LOCAL_AUTHORITY	ONGOING	AWARENESS_RAISING_TRAINING	EDUCATION AND ENABLING	0
34	131904	OTHERS	Climate Bicycle Tour "Stadtradeln"	OTHERS_OTHER	LOCAL_AUTHORITY	ONGOING	AWARENESS_RAISING_TRAINING	EDUCATION AND ENABLING	0
34	131905	OTHERS	Competition "Families as supporters of Climate Mitigation"	OTHERS_OTHER	LOCAL_AUTHORITY	COMPLETED	AWARENESS_RAISING_TRAINING	EDUCATION AND ENABLING	0
34	131906	OTHERS	Green City Monitor	OTHERS_OTHER	LOCAL_AUTHORITY	POSTPONED	AWARENESS_RAISING_TRAINING	EDUCATION AND ENABLING	0
34	131907	OTHERS	Climate Mitigation Award Neumarkt	OTHERS_OTHER	LOCAL_AUTHORITY	ONGOING	AWARENESS_RAISING_TRAINING	EDUCATION AND ENABLING	0
34	131908	OTHERS	Climate Partnership Neumarkt/Germany - Drakenstein/South Africa	OTHERS_OTHER	LOCAL_AUTHORITY	ONGOING	AWARENESS_RAISING_TRAINING	EDUCATION AND ENABLING	0
34	131909	OTHERS	Support of Eco Tourism /Via Bono	OTHERS_OTHER	LOCAL_AUTHORITY	ONGOING	AWARENESS_RAISING_TRAINING	EDUCATION AND ENABLING	0
34	131910	OTHERS	Round Table for architects, energy advisors, project promoters, property managem	OTHERS_OTHER	LOCAL_AUTHORITY	ONGOING	AWARENESS_RAISING_TRAINING	EDUCATION AND ENABLING	0
34	131911	OTHERS	Workshops for citizens "Refurbishment of houses" and use of infrared camera	OTHERS_OTHER	LOCAL_AUTHORITY	ONGOING	AWARENESS_RAISING_TRAINING	EDUCATION AND ENABLING	0
34	131912	OTHERS	National and International Expert Delegations ("Expert excursions")	OTHERS_OTHER	LOCAL_AUTHORITY	ONGOING	AWARENESS_RAISING_TRAINING	EDUCATION AND ENABLING	0
34	131914	MUNICIPAL_BUILDINGS_EQUIPMENT_FACILITIES	Building of Zero Emission headquartes of the public services	MUNICIPAL_BUILDINGS_EQUIPMENT_FACILITIES_INTEGRATED_ACTION	LOCAL_AUTHORITY	COMPLETED	BUILDING_STANDARDS	REGULATION	0
34	131916	MUNICIPAL_BUILDINGS_EQUIPMENT_FACILITIES	Construction of new energy efficient buildings (2011-2014): Youth Centre "G6", C	MUNICIPAL_BUILDINGS_EQUIPMENT_FACILITIES_BUILDING_ENVELOPE	LOCAL_AUTHORITY	COMPLETED	BUILDING_STANDARDS	REGULATION	0
34	131918	MUNICIPAL_BUILDINGS_EQUIPMENT_FACILITIES	Construction of new energy efficient buildings (2015-2020): Community Centre "Tu	MUNICIPAL_BUILDINGS_EQUIPMENT_FACILITIES_BUILDING_ENVELOPE	LOCAL_AUTHORITY	POSTPONED	BUILDING_STANDARDS	REGULATION	0
34	131913	MUNICIPAL_BUILDINGS_EQUIPMENT_FACILITIES	Energy and facility management	MUNICIPAL_BUILDINGS_EQUIPMENT_FACILITIES_INTEGRATED_ACTION	LOCAL_AUTHORITY	ONGOING	ENERGY_MANAGEMENT	MUNICIPAL SELF GOVERNING	0
34	131915	MUNICIPAL_BUILDINGS_EQUIPMENT_FACILITIES	Energy efficient modernization of municipal buildings (2007-2014): Primary Schoo	MUNICIPAL_BUILDINGS_EQUIPMENT_FACILITIES_INTEGRATED_ACTION	LOCAL_AUTHORITY	COMPLETED	ENERGY_MANAGEMENT	MUNICIPAL SELF GOVERNING	0
34	131917	MUNICIPAL_BUILDINGS_EQUIPMENT_FACILITIES	Energy efficient modernization of municipal buildings (2015-2020): Library, Spor	MUNICIPAL_BUILDINGS_EQUIPMENT_FACILITIES_INTEGRATED_ACTION	LOCAL_AUTHORITY	POSTPONED	ENERGY_MANAGEMENT	MUNICIPAL SELF GOVERNING	0
34	131920	MUNICIPAL_BUILDINGS_EQUIPMENT_FACILITIES	Self-sufficient sewage plant: CHP, Use of Methane Gas and other measures	MUNICIPAL_BUILDINGS_EQUIPMENT_FACILITIES_INTEGRATED_ACTION	LOCAL_AUTHORITY	ONGOING	ENERGY_MANAGEMENT	MUNICIPAL SELF GOVERNING	0
34	139210	MUNICIPAL_BUILDINGS_EQUIPMENT_FACILITIES	Energy efficient consumption of low-carbon-electricity in municipal buildings	MUNICIPAL_BUILDINGS_EQUIPMENT_FACILITIES_ENERGY_EFFICIENT_ELECTRICAL_APPLIANCES	LOCAL_AUTHORITY	ONGOING	ENERGY_MANAGEMENT	MUNICIPAL SELF GOVERNING	0
34	139211	MUNICIPAL_BUILDINGS_EQUIPMENT_FACILITIES	Energy efficient heating in municipal buildings and use of low-carbon-fuels (Bio	MUNICIPAL_BUILDINGS_EQUIPMENT_FACILITIES_ENERGY_EFFICIENCY_IN_SPACE_HEATING_AND_	LOCAL_AUTHORITY	ONGOING	ENERGY_MANAGEMENT	MUNICIPAL SELF GOVERNING	0
34	131923	TERTIARY_BUILDINGS_EQUIPMENT_FACILITIES	Civic funding programme "Factor 10" updated	TERTIARY_BUILDINGS_EQUIPMENT_FACILITIES_INTEGRATED_ACTION	LOCAL_AUTHORITY	ONGOING	GRANTS_AND_SUBSIDIES	FINANCING AND PROVISION	0
34	131924	RESIDENTIAL_BUILDINGS	Civic funding programme "Factor 10"	RESIDENTIAL_BUILDINGS_INTEGRATED_ACTION	LOCAL_AUTHORITY	COMPLETED	GRANTS_AND_SUBSIDIES	FINANCING AND PROVISION	0
34	131925	RESIDENTIAL_BUILDINGS	Civic Funding Programme "Factor 10" Updated	RESIDENTIAL_BUILDINGS_INTEGRATED_ACTION	LOCAL_AUTHORITY	ONGOING	GRANTS_AND_SUBSIDIES	FINANCING AND PROVISION	0
34	131868	TRANSPORT	E-Mobility: E-Cars for administration and citizens	TRANSPORT_ELECTRIC_VEHICLES	LOCAL_AUTHORITY	NEW	INTEGRATED_TICKETING_AND_CHARGING	REGULATION	0
34	131872	TRANSPORT	Installation of Charging Stations for E-Bikes	TRANSPORT_ELECTRIC_VEHICLES	LOCAL_AUTHORITY	ONGOING	INTEGRATED_TICKETING_AND_CHARGING	REGULATION	0
34	131873	TRANSPORT	Installation of additional Charging stations for E-Cars	TRANSPORT_ELECTRIC_VEHICLES	LOCAL_AUTHORITY	NEW	INTEGRATED_TICKETING_AND_CHARGING	REGULATION	0
34	131878	LOCAL_ELECTRICITY_PRODUCTION	Concentration areas for wind energy	LOCAL_ELECTRICITY_PRODUCTION_WIND_POWER	LOCAL_AUTHORITY	COMPLETED	LAND_USE_PLANNING	REGULATION	0
34	131883	OTHERS	Development of a housing estate with low energy/pasive house standard	OTHERS_OTHER	LOCAL_AUTHORITY	NOT_STARTED	LAND_USE_PLANNING	REGULATION	0
34	131884	OTHERS	Redensification of properties in the inner city through the development of new b	OTHERS_URBAN_REGENERATION	LOCAL_AUTHORITY	ONGOING	LAND_USE_PLANNING	REGULATION	0
34	131885	OTHERS	Development of district concepts to use CHP/district heat	OTHERS_URBAN_REGENERATION	LOCAL_AUTHORITY	ONGOING	LAND_USE_PLANNING	REGULATION	0
34	131886	OTHERS	Energy concepts for urban quarters in the inner city	OTHERS_URBAN_REGENERATION	LOCAL_AUTHORITY	POSTPONED	LAND_USE_PLANNING	REGULATION	0
34	131869	TRANSPORT	Improvement of public transport (City-Bus-Service)	TRANSPORT_MODAL_SHIFT_TO_PUBLIC_TRANSPORT	LOCAL_AUTHORITY	ONGOING	MOBILITY_PLANNING_REGULATION	REGULATION	0
34	139258	TRANSPORT	Substitution of car-traffic by public transport, bicycle an pedestrain traffic	TRANSPORT_OTHER	LOCAL_AUTHORITY	ONGOING	MOBILITY_PLANNING_REGULATION	REGULATION	0
34	131927	PUBLIC_LIGHTING	Energy saving public lighting: Induction luminaires	PUBLIC_LIGHTING_ENERGY_EFFICIENCY	LOCAL_AUTHORITY	COMPLETED	PUBLIC_PROCUREMENT	MUNICIPAL SELF GOVERNING	0
34	131928	PUBLIC_LIGHTING	Energy saving public lighting - LED	PUBLIC_LIGHTING_ENERGY_EFFICIENCY	LOCAL_AUTHORITY	ONGOING	PUBLIC_PROCUREMENT	MUNICIPAL SELF GOVERNING	0
34	131867	TRANSPORT	E-Mobility "Jelly Fish"	TRANSPORT_ELECTRIC_VEHICLES	LOCAL_AUTHORITY	COMPLETED	PUBLIC_PROCUREMENT	MUNICIPAL SELF GOVERNING	0
34	131876	LOCAL_ELECTRICITY_PRODUCTION	Building of civic photovoltaic power plants: Roof of Building Yard, Roof of bus	LOCAL_ELECTRICITY_PRODUCTION_PHOTOVOLTAICS	LOCAL_AUTHORITY	COMPLETED	PUBLIC_PROCUREMENT	MUNICIPAL SELF GOVERNING	0
34	131879	LOCAL_ELECTRICITY_PRODUCTION	Construction of CHP plants in the public sector / contracting	LOCAL_ELECTRICITY_PRODUCTION_COMBINED_HEAT_AND_POWER	LOCAL_AUTHORITY	ONGOING	THIRD_PARTY_FINANCING	FINANCING AND PROVISION	0
34	131921	MUNICIPAL_BUILDINGS_EQUIPMENT_FACILITIES	Energy recovery in water works/water pipeline	MUNICIPAL_BUILDINGS_EQUIPMENT_FACILITIES_OTHER	LOCAL_AUTHORITY	COMPLETED	MUNICIPAL BUILDING/TERRITORY	MUNICIPAL SELF GOVERNING	0
34	131922	TERTIARY_BUILDINGS_EQUIPMENT_FACILITIES	Use of CHP and trigeneration	TERTIARY_BUILDINGS_EQUIPMENT_FACILITIES_INTEGRATED_ACTION	NOT_POSSIBLE_TO_SAY	ONGOING	OTHER	OTHER	0
34	139240	TERTIARY_BUILDINGS_EQUIPMENT_FACILITIES	Energy efficient consumption of low-carbon-electricity in tertiary buildings	TERTIARY_BUILDINGS_EQUIPMENT_FACILITIES_ENERGY_EFFICIENT_ELECTRICAL_APPLIANCES	NOT_POSSIBLE_TO_SAY	ONGOING	ENERGY_MANAGEMENT	MUNICIPAL SELF GOVERNING	0
34	139242	TERTIARY_BUILDINGS_EQUIPMENT_FACILITIES	Energy efficient heating in tertiary buildings and use of low-carbon-fuels (Biom	TERTIARY_BUILDINGS_EQUIPMENT_FACILITIES_ENERGY_EFFICIENCY_IN_SPACE_HEATING_AND_H	NOT_POSSIBLE_TO_SAY	ONGOING	ENERGY_MANAGEMENT	MUNICIPAL SELF GOVERNING	0
34	139243	TERTIARY_BUILDINGS_EQUIPMENT_FACILITIES	Energy efficient modernization of tertiary buildings	TERTIARY_BUILDINGS_EQUIPMENT_FACILITIES_BUILDING_ENVELOPE	NOT_POSSIBLE_TO_SAY	ONGOING	ENERGY_MANAGEMENT	MUNICIPAL SELF GOVERNING	0
34	131926	RESIDENTIAL_BUILDINGS	Energy efficient construction of new buildings and refurbishment of old building	RESIDENTIAL_BUILDINGS_INTEGRATED_ACTION	NOT_POSSIBLE_TO_SAY	ONGOING	OTHER	OTHER	0
34	139241	RESIDENTIAL_BUILDINGS	Energy efficient consumption of low-carbon-electricity in residential buildings	RESIDENTIAL_BUILDINGS_ENERGY_EFFICIENT_ELECTRICAL_APPLIANCES	NOT_POSSIBLE_TO_SAY	ONGOING	BUILDING_STANDARDS	REGULATION	0
34	139247	RESIDENTIAL_BUILDINGS	Energy efficient heating in residential buildings and use of low-carbon-fuels	RESIDENTIAL_BUILDINGS_RENEWABLE_ENERGY_FOR_SPACE_HEATING_AND_HOT_WATER	NOT_POSSIBLE_TO_SAY	ONGOING	ENERGY_MANAGEMENT	MUNICIPAL SELF GOVERNING	0
34	131930	INDUSTRY	Use of CHP in industry	INDUSTRY_ENERGY_EFFICIENCY_IN_INDUSTRIAL_PROCESSES	NOT_POSSIBLE_TO_SAY	ONGOING	OTHER	OTHER	0
34	131931	INDUSTRY	Use of low-temperature waste heat	INDUSTRY_RENEWABLE_ENERGY	LOCAL_AUTHORITY	POSTPONED	ENERGY_MANAGEMENT	MUNICIPAL SELF GOVERNING	0
34	139251	INDUSTRY	Energy efficient consumption of low-carbon-electricity	INDUSTRY_ENERGY_EFFICIENCY_IN_INDUSTRIAL_PROCESSES	NOT_POSSIBLE_TO_SAY	ONGOING	ENERGY_MANAGEMENT	MUNICIPAL SELF GOVERNING	0
34	139253	INDUSTRY	Energy efficient production	INDUSTRY_ENERGY_EFFICIENCY_IN_INDUSTRIAL_PROCESSES	NOT_POSSIBLE_TO_SAY	ONGOING	OTHER	OTHER	0
34	139254	INDUSTRY	Energy efficient modernization of industrial buildings	INDUSTRY_ENERGY_EFFICIENCY_IN_BUILDINGS	NOT_POSSIBLE_TO_SAY	ONGOING	ENERGY_MANAGEMENT	MUNICIPAL SELF GOVERNING	0
34	131870	TRANSPORT	Promotion and measures to support pedestrian and bicycle traffic	TRANSPORT_MODAL_SHIFT_TO_WALKING_AND_CYCLING	LOCAL_AUTHORITY	ONGOING	MUNICIPAL BUILDING/TERRITORY	MUNICIPAL SELF GOVERNING	0
34	131875	LOCAL_ELECTRICITY_PRODUCTION	Building of wind power stations (private)	LOCAL_ELECTRICITY_PRODUCTION_WIND_POWER	NOT_POSSIBLE_TO_SAY	ONGOING	MUNICIPAL BUILDING/TERRITORY	MUNICIPAL SELF GOVERNING	0
34	131880	LOCAL_HEAT_COLD_PRODUCTION	Building of CHP/Local District Heat Systems	LOCAL_HEAT_COLD_PRODUCTION_DISTRICT_HEATING_COOLING_NETWORK	LOCAL_AUTHORITY	ONGOING	OTHER	OTHER	0
34	131881	LOCAL_HEAT_COLD_PRODUCTION	Utilisation of biomass/biogas for CHP	LOCAL_HEAT_COLD_PRODUCTION_COMBINED_HEAT_AND_POWER	LOCAL_AUTHORITY	ONGOING	OTHER	OTHER	0
34	131882	LOCAL_HEAT_COLD_PRODUCTION	Pilote Project "Recovery of heat from wastewater" for district heating	LOCAL_HEAT_COLD_PRODUCTION_OTHER	LOCAL_AUTHORITY	POSTPONED	OTHER	OTHER	0
34	131887	OTHERS	Development of an Energy Concept for the Technology Park South	OTHERS_URBAN_REGENERATION	LOCAL_AUTHORITY	NOT_STARTED	OTHER	OTHER	0
34	131892	OTHERS	Consulting Service for energy saving in indigent households	OTHERS_OTHER	LOCAL_AUTHORITY	ONGOING	OTHER	OTHER	0
34	131894	OTHERS	Implementation of an Ecological Rent Index	OTHERS_OTHER	LOCAL_AUTHORITY	POSTPONED	OTHER	OTHER	0
35	141551	OTHERS	Working group "Energy" in the frame of local Agenda 21	OTHERS_OTHER	LOCAL_AUTHORITY	ONGOING	AWARENESS_RAISING_TRAINING	EDUCATION AND ENABLING	0
35	141871	OTHERS	Energy Saving at schools ("Keep Energy in Mind")	OTHERS_OTHER	LOCAL_AUTHORITY	ONGOING	AWARENESS_RAISING_TRAINING	EDUCATION AND ENABLING	0
35	141873	OTHERS	Public campagne for CO2-reduction for citizens: "Climate ambassadors"	OTHERS_OTHER	LOCAL_AUTHORITY	ONGOING	AWARENESS_RAISING_TRAINING	EDUCATION AND ENABLING	0
35	141558	MUNICIPAL_BUILDINGS_EQUIPMENT_FACILITIES	Energy efficient modernization of municipal (new and old) buildings	MUNICIPAL_BUILDINGS_EQUIPMENT_FACILITIES_BUILDING_ENVELOPE	LOCAL_AUTHORITY	ONGOING	BUILDING_STANDARDS	REGULATION	0
35	141561	RESIDENTIAL_BUILDINGS	Energy efficient refurbishing of residential buildings	RESIDENTIAL_BUILDINGS_INTEGRATED_ACTION	LOCAL_AUTHORITY	ONGOING	BUILDING_STANDARDS	REGULATION	0
35	141603	RESIDENTIAL_BUILDINGS	Agreement for residential building companies: Rate of energy efficient moderniza	RESIDENTIAL_BUILDINGS_INTEGRATED_ACTION	LOCAL_AUTHORITY	ONGOING	BUILDING_STANDARDS	REGULATION	0
35	141607	RESIDENTIAL_BUILDINGS	Increase of the support programme "CO2-Minderungsprogramm" for citizens	RESIDENTIAL_BUILDINGS_INTEGRATED_ACTION	LOCAL_AUTHORITY	ONGOING	BUILDING_STANDARDS	REGULATION	0
35	141608	RESIDENTIAL_BUILDINGS	Energy efficient consumption of low-carbon-electricity in residential buildings	RESIDENTIAL_BUILDINGS_INTEGRATED_ACTION	LOCAL_AUTHORITY	ONGOING	BUILDING_STANDARDS	REGULATION	0
35	141559	MUNICIPAL_BUILDINGS_EQUIPMENT_FACILITIES	Energy management in public buildings / KEM	MUNICIPAL_BUILDINGS_EQUIPMENT_FACILITIES_ENERGY_EFFICIENCY_IN_SPACE_HEATING_AND_	LOCAL_AUTHORITY	ONGOING	ENERGY_MANAGEMENT	MUNICIPAL SELF GOVERNING	0
35	141565	MUNICIPAL_BUILDINGS_EQUIPMENT_FACILITIES	Connecting to local discrict heating for municipal buildings (Target rate 60%)	MUNICIPAL_BUILDINGS_EQUIPMENT_FACILITIES_ENERGY_EFFICIENCY_IN_SPACE_HEATING_AND_	LOCAL_AUTHORITY	ONGOING	ENERGY_MANAGEMENT	MUNICIPAL SELF GOVERNING	0
35	141566	MUNICIPAL_BUILDINGS_EQUIPMENT_FACILITIES	Energy efficient consumption of low-carbon-electricity in municipal buildings /	MUNICIPAL_BUILDINGS_EQUIPMENT_FACILITIES_ENERGY_EFFICIENT_ELECTRICAL_APPLIANCES	LOCAL_AUTHORITY	ONGOING	ENERGY_MANAGEMENT	MUNICIPAL SELF GOVERNING	0
35	141567	MUNICIPAL_BUILDINGS_EQUIPMENT_FACILITIES	CHP and trigeneration in municipal buildings and facilities	MUNICIPAL_BUILDINGS_EQUIPMENT_FACILITIES_ENERGY_EFFICIENCY_IN_SPACE_HEATING_AND_	LOCAL_AUTHORITY	ONGOING	ENERGY_MANAGEMENT	MUNICIPAL SELF GOVERNING	0
35	141568	MUNICIPAL_BUILDINGS_EQUIPMENT_FACILITIES	Energy efficient heating in municipal buildings and use of low-carbon-fuels (Dis	MUNICIPAL_BUILDINGS_EQUIPMENT_FACILITIES_ENERGY_EFFICIENCY_IN_SPACE_HEATING_AND_	LOCAL_AUTHORITY	ONGOING	ENERGY_MANAGEMENT	MUNICIPAL SELF GOVERNING	0
35	141569	MUNICIPAL_BUILDINGS_EQUIPMENT_FACILITIES	Energy efficiency in the waste incineration plant: CHP, Use of Methane Gas and o	MUNICIPAL_BUILDINGS_EQUIPMENT_FACILITIES_OTHER	LOCAL_AUTHORITY	ONGOING	ENERGY_MANAGEMENT	MUNICIPAL SELF GOVERNING	0
35	141560	TERTIARY_BUILDINGS_EQUIPMENT_FACILITIES	CHP and trigeneration	TERTIARY_BUILDINGS_EQUIPMENT_FACILITIES_ENERGY_EFFICIENCY_IN_SPACE_HEATING_AND_H	OTHER	ONGOING	ENERGY_MANAGEMENT	MUNICIPAL SELF GOVERNING	0
35	141570	TERTIARY_BUILDINGS_EQUIPMENT_FACILITIES	Increase of the support programme "CO2-Minderungsprogramm" for companies	TERTIARY_BUILDINGS_EQUIPMENT_FACILITIES_INTEGRATED_ACTION	LOCAL_AUTHORITY	ONGOING	ENERGY_MANAGEMENT	MUNICIPAL SELF GOVERNING	0
35	141572	TERTIARY_BUILDINGS_EQUIPMENT_FACILITIES	Information meetings for companies "Energy efficiency in companies"	TERTIARY_BUILDINGS_EQUIPMENT_FACILITIES_INTEGRATED_ACTION	LOCAL_AUTHORITY	ONGOING	ENERGY_MANAGEMENT	MUNICIPAL SELF GOVERNING	0
35	141573	TERTIARY_BUILDINGS_EQUIPMENT_FACILITIES	Energy efficient consumption of low-carbon-electricity in tertiary buildings	TERTIARY_BUILDINGS_EQUIPMENT_FACILITIES_ENERGY_EFFICIENT_ELECTRICAL_APPLIANCES	OTHER	ONGOING	ENERGY_MANAGEMENT	MUNICIPAL SELF GOVERNING	0
35	141596	TERTIARY_BUILDINGS_EQUIPMENT_FACILITIES	Energy efficient heating in tertiary buildings and use of low-carbon-fuels (Biom	TERTIARY_BUILDINGS_EQUIPMENT_FACILITIES_INTEGRATED_ACTION	LOCAL_AUTHORITY	ONGOING	ENERGY_MANAGEMENT	MUNICIPAL SELF GOVERNING	0
35	141597	TERTIARY_BUILDINGS_EQUIPMENT_FACILITIES	Energy efficient modernization of tertiary buildings	TERTIARY_BUILDINGS_EQUIPMENT_FACILITIES_INTEGRATED_ACTION	LOCAL_AUTHORITY	ONGOING	ENERGY_MANAGEMENT	MUNICIPAL SELF GOVERNING	0
35	141610	RESIDENTIAL_BUILDINGS	Energy efficient heating in residential buildings and use of low-carbon-fuels	RESIDENTIAL_BUILDINGS_RENEWABLE_ENERGY_FOR_SPACE_HEATING_AND_HOT_WATER	LOCAL_AUTHORITY	ONGOING	ENERGY_MANAGEMENT	MUNICIPAL SELF GOVERNING	0
35	141563	INDUSTRY	CHP in industry	INDUSTRY_ENERGY_EFFICIENCY_IN_INDUSTRIAL_PROCESSES	LOCAL_AUTHORITY	ONGOING	ENERGY_MANAGEMENT	MUNICIPAL SELF GOVERNING	0
35	141564	INDUSTRY	Use of biomass for heating	INDUSTRY_RENEWABLE_ENERGY	LOCAL_AUTHORITY	ONGOING	ENERGY_MANAGEMENT	MUNICIPAL SELF GOVERNING	0
35	141640	INDUSTRY	Support of Environmental Management	INDUSTRY_ENERGY_EFFICIENCY_IN_INDUSTRIAL_PROCESSES	LOCAL_AUTHORITY	ONGOING	ENERGY_MANAGEMENT	MUNICIPAL SELF GOVERNING	0
35	141695	INDUSTRY	Use of low-temperature waste heat	INDUSTRY_ENERGY_EFFICIENCY_IN_INDUSTRIAL_PROCESSES	LOCAL_AUTHORITY	ONGOING	ENERGY_MANAGEMENT	MUNICIPAL SELF GOVERNING	0
35	141718	INDUSTRY	Energy efficient consumption of low-carbon-electricity	INDUSTRY_RENEWABLE_ENERGY	LOCAL_AUTHORITY	ONGOING	ENERGY_MANAGEMENT	MUNICIPAL SELF GOVERNING	0
35	141721	INDUSTRY	Energy efficient production in industrial companies; "Green Economy Nuremberg",	INDUSTRY_ENERGY_EFFICIENCY_IN_INDUSTRIAL_PROCESSES	LOCAL_AUTHORITY	ONGOING	ENERGY_MANAGEMENT	MUNICIPAL SELF GOVERNING	0
35	141723	INDUSTRY	Energy efficient modernization of industrial buildings	INDUSTRY_ENERGY_EFFICIENCY_IN_BUILDINGS	LOCAL_AUTHORITY	ONGOING	ENERGY_MANAGEMENT	MUNICIPAL SELF GOVERNING	0
35	141770	OTHERS	Redensification of properties in the inner city through the development of new b	OTHERS_URBAN_REGENERATION	LOCAL_AUTHORITY	ONGOING	LAND_USE_PLANNING	REGULATION	0
35	141771	OTHERS	Energy concepts for urban quarters in the inner city	OTHERS_URBAN_REGENERATION	LOCAL_AUTHORITY	ONGOING	LAND_USE_PLANNING	REGULATION	0
35	141562	PUBLIC_LIGHTING	Energy saving public lighting - LED	PUBLIC_LIGHTING_ENERGY_EFFICIENCY	LOCAL_AUTHORITY	ONGOING	PUBLIC_PROCUREMENT	MUNICIPAL SELF GOVERNING	0
35	141530	TRANSPORT	Utilisation of natural gas-dedicated vehicles	TRANSPORT_CLEANER_EFFICIENT_VEHICLES	LOCAL_AUTHORITY	ONGOING	PUBLIC_PROCUREMENT	MUNICIPAL SELF GOVERNING	0
35	141727	TRANSPORT	E-Mobility: E-Cars for administration	TRANSPORT_ELECTRIC_VEHICLES	LOCAL_AUTHORITY	NEW	PUBLIC_PROCUREMENT	MUNICIPAL SELF GOVERNING	0
35	141531	TRANSPORT	Extension subways	TRANSPORT_MODAL_SHIFT_TO_PUBLIC_TRANSPORT	LOCAL_AUTHORITY	ONGOING	PROVISION	FINANCING AND PROVISION	0
35	141533	TRANSPORT	Utilisation of public transport	TRANSPORT_MODAL_SHIFT_TO_PUBLIC_TRANSPORT	LOCAL_AUTHORITY	ONGOING	MOBILITY_PLANNING_REGULATION	REGULATION	0
35	141534	TRANSPORT	New suburban trains	TRANSPORT_MODAL_SHIFT_TO_PUBLIC_TRANSPORT	LOCAL_AUTHORITY	ONGOING	PROVISION	FINANCING AND PROVISION	0
35	141729	TRANSPORT	Substitution of car-traffic by public transport, bicycle an pedestrain traffic	TRANSPORT_MODAL_SHIFT_TO_PUBLIC_TRANSPORT	LOCAL_AUTHORITY	ONGOING	MOBILITY_PLANNING_REGULATION	REGULATION	0
35	141732	TRANSPORT	Flexible renting-system for public bicycles and e-bicycles	TRANSPORT_OTHER	LOCAL_AUTHORITY	ONGOING	OTHER	OTHER	0
35	141733	TRANSPORT	Promotion and measures to support pedestrian and bicycle traffic	TRANSPORT_MODAL_SHIFT_TO_PUBLIC_TRANSPORT	LOCAL_AUTHORITY	ONGOING	AWARENESS_RAISING_TRAINING	EDUCATION AND ENABLING	0
35	141734	TRANSPORT	Installation of additional Charging stations for E-Cars	TRANSPORT_ELECTRIC_VEHICLES	LOCAL_AUTHORITY	NEW	INTEGRATED_TICKETING_AND_CHARGING	REGULATION	0
35	141537	LOCAL_ELECTRICITY_PRODUCTION	Supporting PV on municipal and private roofs	LOCAL_ELECTRICITY_PRODUCTION_PHOTOVOLTAICS	LOCAL_AUTHORITY	ONGOING	MUNICIPAL BUILDING/TERRITORY	MUNICIPAL SELF GOVERNING	0
35	141538	LOCAL_ELECTRICITY_PRODUCTION	CHP in municipal and private buildings	LOCAL_ELECTRICITY_PRODUCTION_COMBINED_HEAT_AND_POWER	LOCAL_AUTHORITY	ONGOING	OTHER	OTHER	0
35	141539	LOCAL_ELECTRICITY_PRODUCTION	Improvement of existing water-power plants	LOCAL_ELECTRICITY_PRODUCTION_HYDROELECTRIC_POWER	LOCAL_AUTHORITY	ONGOING	LAND_USE_PLANNING	REGULATION	0
35	141540	LOCAL_HEAT_COLD_PRODUCTION	Extension of CHP and Trigeneration	LOCAL_HEAT_COLD_PRODUCTION_COMBINED_HEAT_AND_POWER	LOCAL_AUTHORITY	ONGOING	OTHER	OTHER	0
35	141543	LOCAL_HEAT_COLD_PRODUCTION	Utilisation of biomass for CHP	LOCAL_HEAT_COLD_PRODUCTION_COMBINED_HEAT_AND_POWER	LOCAL_AUTHORITY	ONGOING	OTHER	OTHER	0
35	141763	LOCAL_HEAT_COLD_PRODUCTION	Initiative "Connecting consumer to local district heating" and extension of dist	LOCAL_HEAT_COLD_PRODUCTION_DISTRICT_HEATING_COOLING_PLANT	LOCAL_AUTHORITY	ONGOING	PROVISION	FINANCING AND PROVISION	0
35	141764	LOCAL_HEAT_COLD_PRODUCTION	Development of district concepts to use CHP/district heat	LOCAL_HEAT_COLD_PRODUCTION_COMBINED_HEAT_AND_POWER	LOCAL_AUTHORITY	ONGOING	LAND_USE_PLANNING	REGULATION	0
35	141544	OTHERS	Energy efficient land use planning	OTHERS_OTHER	LOCAL_AUTHORITY	ONGOING	OTHER	OTHER	0
35	141547	OTHERS	Public Procurement: LED in municipal buildings	OTHERS_OTHER	LOCAL_AUTHORITY	ONGOING	OTHER	OTHER	0
35	141550	OTHERS	Local support programme for CO2-reduction (CO2-Minderungsprogramm)	OTHERS_OTHER	LOCAL_AUTHORITY	ONGOING	OTHER	OTHER	0
35	141768	OTHERS	Energetic recovery of biomass originate from public areas	OTHERS_OTHER	LOCAL_AUTHORITY	ONGOING	OTHER	OTHER	0
35	141793	OTHERS	Public Procurment: Implementation of a Public Sustainable Procurement System	OTHERS_OTHER	LOCAL_AUTHORITY	NEW	OTHER	OTHER	0
35	141795	OTHERS	Consulting service for citizens in matters of modernising and refurbishment of b	OTHERS_OTHER	LOCAL_AUTHORITY	ONGOING	OTHER	OTHER	0
35	141797	OTHERS	Consulting Service for energy saving in indigent households	OTHERS_OTHER	LOCAL_AUTHORITY	ONGOING	OTHER	OTHER	0
35	141870	OTHERS	Network for energy consultants "High-Efficient-Energetic Refurbishment"	OTHERS_OTHER	LOCAL_AUTHORITY	ONGOING	OTHER	OTHER	0
35	141872	OTHERS	Conference for climate protection	OTHERS_OTHER	LOCAL_AUTHORITY	ONGOING	OTHER	OTHER	0
35	141934	OTHERS	National and International Expert Delegations ("Expert excursions")	OTHERS_OTHER	LOCAL_AUTHORITY	ONGOING	OTHER	OTHER	0
35	141935	OTHERS	Round Table for architects, energy advisors, project promoters, property managem	OTHERS_OTHER	LOCAL_AUTHORITY	ONGOING	OTHER	OTHER	0
48	164220	TERTIARY_BUILDINGS_EQUIPMENT_FACILITIES	Energy-saving campaign for shopkeepers	TERTIARY_BUILDINGS_EQUIPMENT_FACILITIES_BEHAVIOURAL_CHANGES	NOT_POSSIBLE_TO_SAY	ONGOING	AWARENESS_RAISING_TRAINING	EDUCATION AND ENABLING	14.85
48	164221	RESIDENTIAL_BUILDINGS	Campaign to reduce domestic energy consumption	RESIDENTIAL_BUILDINGS_BEHAVIOURAL_CHANGES	NOT_POSSIBLE_TO_SAY	ONGOING	AWARENESS_RAISING_TRAINING	EDUCATION AND ENABLING	58.5
48	164198	OTHERS	Promoting consumption of local products and/or biological farming products	OTHERS_AGRICULTURE_AND_FORESTRY_RELATED	LOCAL_AUTHORITY	POSTPONED	AWARENESS_RAISING_TRAINING	EDUCATION AND ENABLING	0
48	164199	OTHERS	Implementing the collection of the organic fraction (Community composting)	OTHERS_WASTE_AND_WASTEWATER_MANAGEMENT	LOCAL_AUTHORITY	COMPLETED	AWARENESS_RAISING_TRAINING	EDUCATION AND ENABLING	10.69
48	164200	OTHERS	Implementing the collection of the, multiproduct (paper / cardboard and packagin	OTHERS_WASTE_AND_WASTEWATER_MANAGEMENT	LOCAL_AUTHORITY	COMPLETED	AWARENESS_RAISING_TRAINING	EDUCATION AND ENABLING	1.15
48	164201	OTHERS	Actions to prevent waste and increase separate collection targets	OTHERS_WASTE_AND_WASTEWATER_MANAGEMENT	LOCAL_AUTHORITY	ONGOING	AWARENESS_RAISING_TRAINING	EDUCATION AND ENABLING	0
48	179330	OTHERS	Campaign to reduce domestic water consumption	OTHERS_WASTE_AND_WASTEWATER_MANAGEMENT	NOT_POSSIBLE_TO_SAY	POSTPONED	AWARENESS_RAISING_TRAINING	EDUCATION AND ENABLING	0
48	164205	MUNICIPAL_BUILDINGS_EQUIPMENT_FACILITIES	Improving the school's isolation	MUNICIPAL_BUILDINGS_EQUIPMENT_FACILITIES_BUILDING_ENVELOPE	LOCAL_AUTHORITY	COMPLETED	BUILDING_STANDARDS	REGULATION	0.35
48	164206	MUNICIPAL_BUILDINGS_EQUIPMENT_FACILITIES	New door in the Town Council main building	MUNICIPAL_BUILDINGS_EQUIPMENT_FACILITIES_BUILDING_ENVELOPE	LOCAL_AUTHORITY	POSTPONED	BUILDING_STANDARDS	REGULATION	0.18
48	164210	MUNICIPAL_BUILDINGS_EQUIPMENT_FACILITIES	Improving the Town Council main building isolation	MUNICIPAL_BUILDINGS_EQUIPMENT_FACILITIES_BUILDING_ENVELOPE	LOCAL_AUTHORITY	COMPLETED	BUILDING_STANDARDS	REGULATION	0.38
48	164212	MUNICIPAL_BUILDINGS_EQUIPMENT_FACILITIES	Improving the Nursery school isolation	MUNICIPAL_BUILDINGS_EQUIPMENT_FACILITIES_BUILDING_ENVELOPE	LOCAL_AUTHORITY	COMPLETED	BUILDING_STANDARDS	REGULATION	0.11
48	164310	LOCAL_ELECTRICITY_PRODUCTION	Preparation solar ordinance	LOCAL_ELECTRICITY_PRODUCTION_PHOTOVOLTAICS	LOCAL_AUTHORITY	POSTPONED	BUILDING_STANDARDS	REGULATION	0
48	164202	MUNICIPAL_BUILDINGS_EQUIPMENT_FACILITIES	Improving the school's heating system	MUNICIPAL_BUILDINGS_EQUIPMENT_FACILITIES_ENERGY_EFFICIENCY_IN_SPACE_HEATING_AND_	LOCAL_AUTHORITY	COMPLETED	ENERGY_MANAGEMENT	MUNICIPAL SELF GOVERNING	0.55
48	164203	MUNICIPAL_BUILDINGS_EQUIPMENT_FACILITIES	Changing valves of the heating system's radiators	MUNICIPAL_BUILDINGS_EQUIPMENT_FACILITIES_ENERGY_EFFICIENCY_IN_SPACE_HEATING_AND_	LOCAL_AUTHORITY	POSTPONED	ENERGY_MANAGEMENT	MUNICIPAL SELF GOVERNING	0.33
48	164215	MUNICIPAL_BUILDINGS_EQUIPMENT_FACILITIES	Energy manager of the main municipal buildings and facilities	MUNICIPAL_BUILDINGS_EQUIPMENT_FACILITIES_INTEGRATED_ACTION	LOCAL_AUTHORITY	POSTPONED	ENERGY_MANAGEMENT	MUNICIPAL SELF GOVERNING	0
48	164216	MUNICIPAL_BUILDINGS_EQUIPMENT_FACILITIES	Energy management of the entities working in the village	MUNICIPAL_BUILDINGS_EQUIPMENT_FACILITIES_INTEGRATED_ACTION	LOCAL_AUTHORITY	POSTPONED	ENERGY_MANAGEMENT	MUNICIPAL SELF GOVERNING	0
48	164223	PUBLIC_LIGHTING	Adequacy of public lighting to reduce light pollution	PUBLIC_LIGHTING_OTHER	LOCAL_AUTHORITY	COMPLETED	ENERGY_MANAGEMENT	MUNICIPAL SELF GOVERNING	4.82
48	202431	OTHERS	Installing separate network of sewage and rainwater	OTHERS_WASTE_AND_WASTEWATER_MANAGEMENT	LOCAL_AUTHORITY	ONGOING	LAND_USE_PLANNING	REGULATION	0.8
48	164300	TRANSPORT	Town centre for pedestrians	TRANSPORT_MODAL_SHIFT_TO_WALKING_AND_CYCLING	COVENANT_TERRITORIAL_COORDINATOR	ONGOING	MOBILITY_PLANNING_REGULATION	REGULATION	70
48	164217	MUNICIPAL_BUILDINGS_EQUIPMENT_FACILITIES	Biomass heating system in the school	MUNICIPAL_BUILDINGS_EQUIPMENT_FACILITIES_RENEWABLE_ENERGY_FOR_SPACE_HEATING_AND_	LOCAL_AUTHORITY	POSTPONED	PUBLIC_PROCUREMENT	MUNICIPAL SELF GOVERNING	5.5
48	164218	MUNICIPAL_BUILDINGS_EQUIPMENT_FACILITIES	Biomass boiler in the nursery school	MUNICIPAL_BUILDINGS_EQUIPMENT_FACILITIES_RENEWABLE_ENERGY_FOR_SPACE_HEATING_AND_	LOCAL_AUTHORITY	POSTPONED	PUBLIC_PROCUREMENT	MUNICIPAL SELF GOVERNING	0.72
48	164219	MUNICIPAL_BUILDINGS_EQUIPMENT_FACILITIES	Biomass heating system in the New Technologies Center	MUNICIPAL_BUILDINGS_EQUIPMENT_FACILITIES_INTEGRATED_ACTION	LOCAL_AUTHORITY	POSTPONED	PUBLIC_PROCUREMENT	MUNICIPAL SELF GOVERNING	3.8
48	164286	MUNICIPAL_BUILDINGS_EQUIPMENT_FACILITIES	Green procurement in the council	MUNICIPAL_BUILDINGS_EQUIPMENT_FACILITIES_INTEGRATED_ACTION	LOCAL_AUTHORITY	POSTPONED	PUBLIC_PROCUREMENT	MUNICIPAL SELF GOVERNING	0
48	202430	MUNICIPAL_BUILDINGS_EQUIPMENT_FACILITIES	Replacing the network of LPG to Natural Gas	MUNICIPAL_BUILDINGS_EQUIPMENT_FACILITIES_ENERGY_EFFICIENCY_IN_SPACE_HEATING_AND_	LOCAL_AUTHORITY	NOT_STARTED	PUBLIC_PROCUREMENT	MUNICIPAL SELF GOVERNING	0
48	202433	MUNICIPAL_BUILDINGS_EQUIPMENT_FACILITIES	Green electricity procurement	MUNICIPAL_BUILDINGS_EQUIPMENT_FACILITIES_OTHER	LOCAL_AUTHORITY	COMPLETED	PUBLIC_PROCUREMENT	MUNICIPAL SELF GOVERNING	33.96
48	164193	TRANSPORT	Adquisition efficient vehicles with lower GHG emissions	TRANSPORT_CLEANER_EFFICIENT_VEHICLES	LOCAL_AUTHORITY	COMPLETED	PUBLIC_PROCUREMENT	MUNICIPAL SELF GOVERNING	0.08
48	164194	LOCAL_ELECTRICITY_PRODUCTION	Installation of PV panels at the City Council	LOCAL_ELECTRICITY_PRODUCTION_PHOTOVOLTAICS	LOCAL_AUTHORITY	POSTPONED	PUBLIC_PROCUREMENT	MUNICIPAL SELF GOVERNING	1.26
48	178816	LOCAL_ELECTRICITY_PRODUCTION	Installation of PV panels at the School	LOCAL_ELECTRICITY_PRODUCTION_PHOTOVOLTAICS	LOCAL_AUTHORITY	POSTPONED	PUBLIC_PROCUREMENT	MUNICIPAL SELF GOVERNING	2.69
48	178817	LOCAL_ELECTRICITY_PRODUCTION	Installation of PV panels at New Technologies Center	LOCAL_ELECTRICITY_PRODUCTION_PHOTOVOLTAICS	LOCAL_AUTHORITY	POSTPONED	PUBLIC_PROCUREMENT	MUNICIPAL SELF GOVERNING	2.97
48	178818	LOCAL_ELECTRICITY_PRODUCTION	Installation of PV panels at the Old Manufacture	LOCAL_ELECTRICITY_PRODUCTION_PHOTOVOLTAICS	LOCAL_AUTHORITY	POSTPONED	PUBLIC_PROCUREMENT	MUNICIPAL SELF GOVERNING	6.46
48	178819	LOCAL_ELECTRICITY_PRODUCTION	Installation of PV panels at the Sports court	LOCAL_ELECTRICITY_PRODUCTION_PHOTOVOLTAICS	LOCAL_AUTHORITY	POSTPONED	PUBLIC_PROCUREMENT	MUNICIPAL SELF GOVERNING	29.07
48	164204	MUNICIPAL_BUILDINGS_EQUIPMENT_FACILITIES	Improving the school's light system	MUNICIPAL_BUILDINGS_EQUIPMENT_FACILITIES_ENERGY_EFFICIENT_LIGHTING_SYSTEMS	LOCAL_AUTHORITY	POSTPONED	MUNICIPAL BUILDING/TERRITORY	MUNICIPAL SELF GOVERNING	0.19
48	164207	MUNICIPAL_BUILDINGS_EQUIPMENT_FACILITIES	New valves in the Town Council main building radiators	MUNICIPAL_BUILDINGS_EQUIPMENT_FACILITIES_ENERGY_EFFICIENCY_IN_SPACE_HEATING_AND_	LOCAL_AUTHORITY	POSTPONED	MUNICIPAL BUILDING/TERRITORY	MUNICIPAL SELF GOVERNING	0.15
48	164208	MUNICIPAL_BUILDINGS_EQUIPMENT_FACILITIES	Improving the light system from the Town Council main building	MUNICIPAL_BUILDINGS_EQUIPMENT_FACILITIES_ENERGY_EFFICIENT_LIGHTING_SYSTEMS	LOCAL_AUTHORITY	POSTPONED	MUNICIPAL BUILDING/TERRITORY	MUNICIPAL SELF GOVERNING	0.05
48	164209	MUNICIPAL_BUILDINGS_EQUIPMENT_FACILITIES	Changing bulbs from the Town Council main building to more efficient ones	MUNICIPAL_BUILDINGS_EQUIPMENT_FACILITIES_ENERGY_EFFICIENT_LIGHTING_SYSTEMS	LOCAL_AUTHORITY	ONGOING	MUNICIPAL BUILDING/TERRITORY	MUNICIPAL SELF GOVERNING	0.16
48	164211	MUNICIPAL_BUILDINGS_EQUIPMENT_FACILITIES	Improving the Nursery School's light system	MUNICIPAL_BUILDINGS_EQUIPMENT_FACILITIES_ENERGY_EFFICIENT_LIGHTING_SYSTEMS	LOCAL_AUTHORITY	POSTPONED	MUNICIPAL BUILDING/TERRITORY	MUNICIPAL SELF GOVERNING	0.076
48	164213	MUNICIPAL_BUILDINGS_EQUIPMENT_FACILITIES	Improving the medical center heating system	MUNICIPAL_BUILDINGS_EQUIPMENT_FACILITIES_ENERGY_EFFICIENCY_IN_SPACE_HEATING_AND_	LOCAL_AUTHORITY	POSTPONED	MUNICIPAL BUILDING/TERRITORY	MUNICIPAL SELF GOVERNING	0.2
48	164214	MUNICIPAL_BUILDINGS_EQUIPMENT_FACILITIES	Improving the Medical center light system	MUNICIPAL_BUILDINGS_EQUIPMENT_FACILITIES_ENERGY_EFFICIENT_LIGHTING_SYSTEMS	LOCAL_AUTHORITY	POSTPONED	MUNICIPAL BUILDING/TERRITORY	MUNICIPAL SELF GOVERNING	2.04762
48	202432	MUNICIPAL_BUILDINGS_EQUIPMENT_FACILITIES	Support and advice on energy efficiency and savings for Local Energy Agency	MUNICIPAL_BUILDINGS_EQUIPMENT_FACILITIES_INTEGRATED_ACTION	LOCAL_AUTHORITY	ONGOING	MUNICIPAL BUILDING/TERRITORY	MUNICIPAL SELF GOVERNING	4.2
48	164222	PUBLIC_LIGHTING	Changing ballast box rocamonada, unifying and reducing the installed power	PUBLIC_LIGHTING_ENERGY_EFFICIENCY	LOCAL_AUTHORITY	COMPLETED	MUNICIPAL BUILDING/TERRITORY	MUNICIPAL SELF GOVERNING	0.47
48	202434	TRANSPORT	Private cars renewal	TRANSPORT_CLEANER_EFFICIENT_VEHICLES	NOT_POSSIBLE_TO_SAY	ONGOING	OTHER	OTHER	105
54	149891	MUNICIPAL_BUILDINGS_EQUIPMENT_FACILITIES	Promotion of good practices	MUNICIPAL_BUILDINGS_EQUIPMENT_FACILITIES_BEHAVIOURAL_CHANGES	LOCAL_AUTHORITY	ONGOING	AWARENESS_RAISING_TRAINING	EDUCATION AND ENABLING	270.25
54	149901	TERTIARY_BUILDINGS_EQUIPMENT_FACILITIES	Promotion of good practicies in the use of energy.	TERTIARY_BUILDINGS_EQUIPMENT_FACILITIES_BEHAVIOURAL_CHANGES	NOT_POSSIBLE_TO_SAY	NOT_STARTED	AWARENESS_RAISING_TRAINING	EDUCATION AND ENABLING	5901.09
54	149905	RESIDENTIAL_BUILDINGS	Promotion of good practicies in the use of energy	RESIDENTIAL_BUILDINGS_BEHAVIOURAL_CHANGES	LOCAL_AUTHORITY	ONGOING	AWARENESS_RAISING_TRAINING	EDUCATION AND ENABLING	8220.06
54	149873	TRANSPORT	Course of efficient driving for municipal fleet	TRANSPORT_ECO_DRIVING	LOCAL_AUTHORITY	COMPLETED	AWARENESS_RAISING_TRAINING	EDUCATION AND ENABLING	23.27
54	149874	TRANSPORT	Incorporation of electric vehicles to the external municipal fleet	TRANSPORT_ECO_DRIVING	LOCAL_AUTHORITY	ONGOING	AWARENESS_RAISING_TRAINING	EDUCATION AND ENABLING	794.82
54	149879	TRANSPORT	Course of efficient driving for external municipal fleet	TRANSPORT_ECO_DRIVING	LOCAL_AUTHORITY	NOT_STARTED	AWARENESS_RAISING_TRAINING	EDUCATION AND ENABLING	345.66
54	149932	OTHERS	Promotion of the saving of hot water consumption.	OTHERS_WASTE_AND_WASTEWATER_MANAGEMENT	LOCAL_AUTHORITY	ONGOING	AWARENESS_RAISING_TRAINING	EDUCATION AND ENABLING	2793.44
54	149904	TERTIARY_BUILDINGS_EQUIPMENT_FACILITIES	Arrangement of the exterior lighting of comercial activities according to the cu	TERTIARY_BUILDINGS_EQUIPMENT_FACILITIES_ENERGY_EFFICIENT_LIGHTING_SYSTEMS	OTHER	NOT_STARTED	BUILDING_STANDARDS	REGULATION	659.9
54	149910	RESIDENTIAL_BUILDINGS	Installation of solar energy systems	RESIDENTIAL_BUILDINGS_RENEWABLE_ENERGY_FOR_SPACE_HEATING_AND_HOT_WATER	LOCAL_AUTHORITY	COMPLETED	BUILDING_STANDARDS	REGULATION	302.62
54	149911	RESIDENTIAL_BUILDINGS	Fulfilment of the efficiency energy current rules for the construction of new re	RESIDENTIAL_BUILDINGS_INTEGRATED_ACTION	LOCAL_AUTHORITY	NOT_STARTED	BUILDING_STANDARDS	REGULATION	0
54	149893	MUNICIPAL_BUILDINGS_EQUIPMENT_FACILITIES	Project 50-50 to the educative centres	MUNICIPAL_BUILDINGS_EQUIPMENT_FACILITIES_INTEGRATED_ACTION	LOCAL_AUTHORITY	NOT_STARTED	ENERGY_MANAGEMENT	MUNICIPAL SELF GOVERNING	214.2
54	149896	MUNICIPAL_BUILDINGS_EQUIPMENT_FACILITIES	Creation of the figure of the energetic manager.	MUNICIPAL_BUILDINGS_EQUIPMENT_FACILITIES_INTEGRATED_ACTION	LOCAL_AUTHORITY	COMPLETED	ENERGY_MANAGEMENT	MUNICIPAL SELF GOVERNING	54.05
54	149897	MUNICIPAL_BUILDINGS_EQUIPMENT_FACILITIES	Creation of a protocol for the centralized maintenance of the municipal building	MUNICIPAL_BUILDINGS_EQUIPMENT_FACILITIES_INTEGRATED_ACTION	LOCAL_AUTHORITY	NOT_STARTED	ENERGY_MANAGEMENT	MUNICIPAL SELF GOVERNING	54.05
54	149898	MUNICIPAL_BUILDINGS_EQUIPMENT_FACILITIES	Installation of thermostatic valves in the radiators	MUNICIPAL_BUILDINGS_EQUIPMENT_FACILITIES_ENERGY_EFFICIENCY_IN_SPACE_HEATING_AND_	LOCAL_AUTHORITY	NOT_STARTED	ENERGY_MANAGEMENT	MUNICIPAL SELF GOVERNING	44.4
54	149899	MUNICIPAL_BUILDINGS_EQUIPMENT_FACILITIES	Realization of energy audits in the most consumer buildings	MUNICIPAL_BUILDINGS_EQUIPMENT_FACILITIES_INTEGRATED_ACTION	LOCAL_AUTHORITY	ONGOING	ENERGY_MANAGEMENT	MUNICIPAL SELF GOVERNING	27.02
54	149912	PUBLIC_LIGHTING	Introduction of regulation systems of public lighting	PUBLIC_LIGHTING_ENERGY_EFFICIENCY	LOCAL_AUTHORITY	ONGOING	ENERGY_MANAGEMENT	MUNICIPAL SELF GOVERNING	1035.21
54	149902	TERTIARY_BUILDINGS_EQUIPMENT_FACILITIES	Promotion of the substitution of devices for those more efficient	TERTIARY_BUILDINGS_EQUIPMENT_FACILITIES_ENERGY_EFFICIENT_ELECTRICAL_APPLIANCES	OTHER	ONGOING	GRANTS_AND_SUBSIDIES	FINANCING AND PROVISION	4425.82
54	149903	TERTIARY_BUILDINGS_EQUIPMENT_FACILITIES	Promotion of the substitution of climatization and heating equipment for those m	TERTIARY_BUILDINGS_EQUIPMENT_FACILITIES_ENERGY_EFFICIENCY_IN_SPACE_HEATING_AND_H	OTHER	ONGOING	GRANTS_AND_SUBSIDIES	FINANCING AND PROVISION	3200.7
54	149906	RESIDENTIAL_BUILDINGS	Promotion of the substitution of devices for those more efficient	RESIDENTIAL_BUILDINGS_ENERGY_EFFICIENT_LIGHTING_SYSTEMS	OTHER	ONGOING	GRANTS_AND_SUBSIDIES	FINANCING AND PROVISION	3490.26
54	149908	RESIDENTIAL_BUILDINGS	Promotion of the substitution of climatization and heating equipment for those m	RESIDENTIAL_BUILDINGS_ENERGY_EFFICIENCY_IN_SPACE_HEATING_AND_HOT_WATER	OTHER	ONGOING	GRANTS_AND_SUBSIDIES	FINANCING AND PROVISION	1069.45
54	149909	RESIDENTIAL_BUILDINGS	Promotion of the improvement of the closing and thermic isolation of the opening	RESIDENTIAL_BUILDINGS_BUILDING_ENVELOPE	OTHER	ONGOING	GRANTS_AND_SUBSIDIES	FINANCING AND PROVISION	534.72
54	149877	TRANSPORT	Implementation of the Mobility Plan for the municipal personnel	TRANSPORT_OTHER	LOCAL_AUTHORITY	NOT_STARTED	MOBILITY_PLANNING_REGULATION	REGULATION	6.16
54	150474	TRANSPORT	Writing and implementation of the Urban Mobility Plan	TRANSPORT_OTHER	LOCAL_AUTHORITY	ONGOING	MOBILITY_PLANNING_REGULATION	REGULATION	37339.2
54	150475	TRANSPORT	Implementation of the actions of the Mobility Directive Plan from de Metropolita	TRANSPORT_OTHER	OTHER	ONGOING	MOBILITY_PLANNING_REGULATION	REGULATION	37339.2
54	149888	MUNICIPAL_BUILDINGS_EQUIPMENT_FACILITIES	Substitution of climatization equipments for those more efficent.	MUNICIPAL_BUILDINGS_EQUIPMENT_FACILITIES_ENERGY_EFFICIENCY_IN_SPACE_HEATING_AND_	LOCAL_AUTHORITY	ONGOING	PUBLIC_PROCUREMENT	MUNICIPAL SELF GOVERNING	810.44
54	149889	MUNICIPAL_BUILDINGS_EQUIPMENT_FACILITIES	Purchase of green energy	MUNICIPAL_BUILDINGS_EQUIPMENT_FACILITIES_OTHER	LOCAL_AUTHORITY	ONGOING	PUBLIC_PROCUREMENT	MUNICIPAL SELF GOVERNING	604.83
54	149892	MUNICIPAL_BUILDINGS_EQUIPMENT_FACILITIES	Project of lighting in every building	MUNICIPAL_BUILDINGS_EQUIPMENT_FACILITIES_ENERGY_EFFICIENT_LIGHTING_SYSTEMS	LOCAL_AUTHORITY	ONGOING	PUBLIC_PROCUREMENT	MUNICIPAL SELF GOVERNING	225.48
54	149894	MUNICIPAL_BUILDINGS_EQUIPMENT_FACILITIES	Solar thermal energy for sport buildings	MUNICIPAL_BUILDINGS_EQUIPMENT_FACILITIES_RENEWABLE_ENERGY_FOR_SPACE_HEATING_AND_	LOCAL_AUTHORITY	ONGOING	PUBLIC_PROCUREMENT	MUNICIPAL SELF GOVERNING	110.46
54	149895	MUNICIPAL_BUILDINGS_EQUIPMENT_FACILITIES	Substitution of standard boiler for those more efficient	MUNICIPAL_BUILDINGS_EQUIPMENT_FACILITIES_ENERGY_EFFICIENCY_IN_SPACE_HEATING_AND_	LOCAL_AUTHORITY	ONGOING	PUBLIC_PROCUREMENT	MUNICIPAL SELF GOVERNING	96.77
54	149923	MUNICIPAL_BUILDINGS_EQUIPMENT_FACILITIES	"Green purchase", with environmental criterion.	MUNICIPAL_BUILDINGS_EQUIPMENT_FACILITIES_OTHER	LOCAL_AUTHORITY	ONGOING	PUBLIC_PROCUREMENT	MUNICIPAL SELF GOVERNING	20.82
54	149913	PUBLIC_LIGHTING	Substitution of low-efficient lamps for more efficient ones	PUBLIC_LIGHTING_ENERGY_EFFICIENCY	LOCAL_AUTHORITY	ONGOING	PUBLIC_PROCUREMENT	MUNICIPAL SELF GOVERNING	264.36
54	149914	PUBLIC_LIGHTING	Substitution of lamp support in order to improve lighting efficiency	PUBLIC_LIGHTING_ENERGY_EFFICIENCY	LOCAL_AUTHORITY	ONGOING	PUBLIC_PROCUREMENT	MUNICIPAL SELF GOVERNING	0
54	149915	PUBLIC_LIGHTING	Substitution of incancescent lamps of traffic lights for Light Diode Emissor (LE	PUBLIC_LIGHTING_ENERGY_EFFICIENCY	LOCAL_AUTHORITY	COMPLETED	PUBLIC_PROCUREMENT	MUNICIPAL SELF GOVERNING	438.12
54	149871	TRANSPORT	Incorporation of more efficient vehicles for the old ones	TRANSPORT_CLEANER_EFFICIENT_VEHICLES	LOCAL_AUTHORITY	ONGOING	PUBLIC_PROCUREMENT	MUNICIPAL SELF GOVERNING	29.79
54	149878	TRANSPORT	Low emission vehicles for the external municipal fleet	TRANSPORT_CLEANER_EFFICIENT_VEHICLES	LOCAL_AUTHORITY	ONGOING	PUBLIC_PROCUREMENT	MUNICIPAL SELF GOVERNING	59.75
54	149880	TRANSPORT	Incorporation of electric vehicles to the municipal fleet	TRANSPORT_ELECTRIC_VEHICLES	LOCAL_AUTHORITY	NOT_STARTED	PUBLIC_PROCUREMENT	MUNICIPAL SELF GOVERNING	28.3
54	149881	LOCAL_ELECTRICITY_PRODUCTION	Photovoltaic energy on the roofs	LOCAL_ELECTRICITY_PRODUCTION_PHOTOVOLTAICS	LOCAL_AUTHORITY	ONGOING	PUBLIC_PROCUREMENT	MUNICIPAL SELF GOVERNING	627.7
54	149890	MUNICIPAL_BUILDINGS_EQUIPMENT_FACILITIES	Improvement of the closing and thermic isolation of the openings	MUNICIPAL_BUILDINGS_EQUIPMENT_FACILITIES_BUILDING_ENVELOPE	LOCAL_AUTHORITY	ONGOING	MUNICIPAL BUILDING/TERRITORY	MUNICIPAL SELF GOVERNING	560.17
54	149900	MUNICIPAL_BUILDINGS_EQUIPMENT_FACILITIES	Externalization of the energy invoicing of the associations	MUNICIPAL_BUILDINGS_EQUIPMENT_FACILITIES_OTHER	LOCAL_AUTHORITY	ONGOING	OTHER	OTHER	12.1
54	149872	TRANSPORT	Promotion of the substitution of old vehicles for more efficient ones	TRANSPORT_CLEANER_EFFICIENT_VEHICLES	NOT_POSSIBLE_TO_SAY	ONGOING	OTHER	OTHER	18729.6
54	149875	TRANSPORT	Promotion of the incorporation of electric vehicles to the citizens	TRANSPORT_ELECTRIC_VEHICLES	NOT_POSSIBLE_TO_SAY	ONGOING	OTHER	OTHER	7181.79
54	149876	TRANSPORT	Promotion of the use of the car-sharing municipal service	TRANSPORT_CAR_SHARING_POOLING	LOCAL_AUTHORITY	ONGOING	OTHER	OTHER	108.46
54	149885	OTHERS	Implementation of organic waste collection in the 100% of the city	OTHERS_WASTE_AND_WASTEWATER_MANAGEMENT	LOCAL_AUTHORITY	COMPLETED	OTHER	OTHER	18156.9
54	149886	OTHERS	Promotion of the water saving at residential buildings	OTHERS_WASTE_AND_WASTEWATER_MANAGEMENT	LOCAL_AUTHORITY	ONGOING	OTHER	OTHER	161.76
54	149887	OTHERS	Writing and implementation of a Municipal Waste Prevention Plan	OTHERS_WASTE_AND_WASTEWATER_MANAGEMENT	LOCAL_AUTHORITY	NOT_STARTED	OTHER	OTHER	3343.61
62	228959	MUNICIPAL_BUILDINGS_EQUIPMENT_FACILITIES	Continous education for technicians working in energy efficiency and constructio	MUNICIPAL_BUILDINGS_EQUIPMENT_FACILITIES_INTEGRATED_ACTION	LOCAL_AUTHORITY	ONGOING	AWARENESS_RAISING_TRAINING	EDUCATION AND ENABLING	94
62	228963	MUNICIPAL_BUILDINGS_EQUIPMENT_FACILITIES	Organize in the school, environmental activities about renewable energies saving	MUNICIPAL_BUILDINGS_EQUIPMENT_FACILITIES_BEHAVIOURAL_CHANGES	LOCAL_AUTHORITY	COMPLETED	AWARENESS_RAISING_TRAINING	EDUCATION AND ENABLING	140
62	228965	MUNICIPAL_BUILDINGS_EQUIPMENT_FACILITIES	Inform all municipal workers about ways to decrease the energy costs	MUNICIPAL_BUILDINGS_EQUIPMENT_FACILITIES_BEHAVIOURAL_CHANGES	LOCAL_AUTHORITY	COMPLETED	AWARENESS_RAISING_TRAINING	EDUCATION AND ENABLING	0
62	228966	TERTIARY_BUILDINGS_EQUIPMENT_FACILITIES	Promote energy efficiency and saving energy and water in industrial sector	TERTIARY_BUILDINGS_EQUIPMENT_FACILITIES_OTHER	LOCAL_AUTHORITY	POSTPONED	AWARENESS_RAISING_TRAINING	EDUCATION AND ENABLING	1000
62	228970	RESIDENTIAL_BUILDINGS	Write a municipal law to apply eco-efficient items to new buildings	RESIDENTIAL_BUILDINGS_INTEGRATED_ACTION	LOCAL_AUTHORITY	POSTPONED	AWARENESS_RAISING_TRAINING	EDUCATION AND ENABLING	0
62	228917	TRANSPORT	Promote improvements in public transport (inside and outside town)	TRANSPORT_MODAL_SHIFT_TO_PUBLIC_TRANSPORT	LOCAL_AUTHORITY	POSTPONED	AWARENESS_RAISING_TRAINING	EDUCATION AND ENABLING	625
62	228920	TRANSPORT	Promote buying low-emission and electric vehicles implementing a reduction tax s	TRANSPORT_CLEANER_EFFICIENT_VEHICLES	LOCAL_AUTHORITY	ONGOING	AWARENESS_RAISING_TRAINING	EDUCATION AND ENABLING	1250
62	228936	OTHERS	Waste minimization campaign	OTHERS_WASTE_AND_WASTEWATER_MANAGEMENT	LOCAL_AUTHORITY	ONGOING	AWARENESS_RAISING_TRAINING	EDUCATION AND ENABLING	453
62	228937	OTHERS	Improve recycling campaign	OTHERS_WASTE_AND_WASTEWATER_MANAGEMENT	LOCAL_AUTHORITY	ONGOING	AWARENESS_RAISING_TRAINING	EDUCATION AND ENABLING	970
62	228938	OTHERS	Promote backyard composting	OTHERS_WASTE_AND_WASTEWATER_MANAGEMENT	LOCAL_AUTHORITY	ONGOING	AWARENESS_RAISING_TRAINING	EDUCATION AND ENABLING	161
62	228945	MUNICIPAL_BUILDINGS_EQUIPMENT_FACILITIES	Time control to switch-on/off air-conditioned equipments	MUNICIPAL_BUILDINGS_EQUIPMENT_FACILITIES_ENERGY_EFFICIENCY_IN_SPACE_HEATING_AND_	LOCAL_AUTHORITY	POSTPONED	ENERGY_MANAGEMENT	MUNICIPAL SELF GOVERNING	0
62	228961	MUNICIPAL_BUILDINGS_EQUIPMENT_FACILITIES	Establish a management energy system in municipal buildings and public lighting	MUNICIPAL_BUILDINGS_EQUIPMENT_FACILITIES_INFORMATION_AND_COMMUNICATION_TECHNOLOG	LOCAL_AUTHORITY	ONGOING	ENERGY_MANAGEMENT	MUNICIPAL SELF GOVERNING	113
62	228962	MUNICIPAL_BUILDINGS_EQUIPMENT_FACILITIES	Establich an energy good practices program in the municipal buildings.	MUNICIPAL_BUILDINGS_EQUIPMENT_FACILITIES_INTEGRATED_ACTION	LOCAL_AUTHORITY	ONGOING	ENERGY_MANAGEMENT	MUNICIPAL SELF GOVERNING	623
62	228971	TRANSPORT	Create and modify the cycle lane to promote sustainable mobility	TRANSPORT_MODAL_SHIFT_TO_WALKING_AND_CYCLING	LOCAL_AUTHORITY	ONGOING	LAND_USE_PLANNING	REGULATION	125
62	228972	TRANSPORT	Indicate a safe scholar way	TRANSPORT_MODAL_SHIFT_TO_WALKING_AND_CYCLING	LOCAL_AUTHORITY	COMPLETED	LAND_USE_PLANNING	REGULATION	4.4
62	228941	MUNICIPAL_BUILDINGS_EQUIPMENT_FACILITIES	Use renewable or more efficient energies in new municipal buildings	MUNICIPAL_BUILDINGS_EQUIPMENT_FACILITIES_RENEWABLE_ENERGY_FOR_SPACE_HEATING_AND_	LOCAL_AUTHORITY	ONGOING	PUBLIC_PROCUREMENT	MUNICIPAL SELF GOVERNING	0
62	228942	MUNICIPAL_BUILDINGS_EQUIPMENT_FACILITIES	Replace halogen lamps in municipal buildings by more efficient lamps	MUNICIPAL_BUILDINGS_EQUIPMENT_FACILITIES_ENERGY_EFFICIENT_LIGHTING_SYSTEMS	LOCAL_AUTHORITY	ONGOING	PUBLIC_PROCUREMENT	MUNICIPAL SELF GOVERNING	47
62	228943	MUNICIPAL_BUILDINGS_EQUIPMENT_FACILITIES	Install electricity meter and gas meter to separate swimming pool consumes from	MUNICIPAL_BUILDINGS_EQUIPMENT_FACILITIES_INFORMATION_AND_COMMUNICATION_TECHNOLOG	LOCAL_AUTHORITY	COMPLETED	PUBLIC_PROCUREMENT	MUNICIPAL SELF GOVERNING	0
62	228946	MUNICIPAL_BUILDINGS_EQUIPMENT_FACILITIES	Replace gas natural boiler by biomass boiler (swimming pool)	MUNICIPAL_BUILDINGS_EQUIPMENT_FACILITIES_RENEWABLE_ENERGY_FOR_SPACE_HEATING_AND_	LOCAL_AUTHORITY	ONGOING	PUBLIC_PROCUREMENT	MUNICIPAL SELF GOVERNING	86
62	228947	MUNICIPAL_BUILDINGS_EQUIPMENT_FACILITIES	Use a thermal blanket to maintain the pool temperature when this is not in use	MUNICIPAL_BUILDINGS_EQUIPMENT_FACILITIES_OTHER	LOCAL_AUTHORITY	POSTPONED	PUBLIC_PROCUREMENT	MUNICIPAL SELF GOVERNING	4
62	228948	MUNICIPAL_BUILDINGS_EQUIPMENT_FACILITIES	Improve insulations in municipal buildings	MUNICIPAL_BUILDINGS_EQUIPMENT_FACILITIES_BUILDING_ENVELOPE	LOCAL_AUTHORITY	ONGOING	PUBLIC_PROCUREMENT	MUNICIPAL SELF GOVERNING	208
62	228949	MUNICIPAL_BUILDINGS_EQUIPMENT_FACILITIES	Install movements sensors in public bathrooms	MUNICIPAL_BUILDINGS_EQUIPMENT_FACILITIES_ENERGY_EFFICIENT_LIGHTING_SYSTEMS	LOCAL_AUTHORITY	POSTPONED	PUBLIC_PROCUREMENT	MUNICIPAL SELF GOVERNING	1.5
62	228960	MUNICIPAL_BUILDINGS_EQUIPMENT_FACILITIES	Establish a protocol to buy green and eco-friendly products from town hall offic	MUNICIPAL_BUILDINGS_EQUIPMENT_FACILITIES_OTHER	LOCAL_AUTHORITY	ONGOING	PUBLIC_PROCUREMENT	MUNICIPAL SELF GOVERNING	0
62	232310	MUNICIPAL_BUILDINGS_EQUIPMENT_FACILITIES	green electricity procurement	MUNICIPAL_BUILDINGS_EQUIPMENT_FACILITIES_OTHER	LOCAL_AUTHORITY	COMPLETED	PUBLIC_PROCUREMENT	MUNICIPAL SELF GOVERNING	623
62	228969	RESIDENTIAL_BUILDINGS	Link a CO2 calculator at town hall website and create a website with saving ener	RESIDENTIAL_BUILDINGS_BEHAVIOURAL_CHANGES	LOCAL_AUTHORITY	POSTPONED	PUBLIC_PROCUREMENT	MUNICIPAL SELF GOVERNING	140
62	228950	PUBLIC_LIGHTING	Replace Mercury Vapour Lamps by High Pressure Sodium Lamps	PUBLIC_LIGHTING_ENERGY_EFFICIENCY	LOCAL_AUTHORITY	ONGOING	PUBLIC_PROCUREMENT	MUNICIPAL SELF GOVERNING	15
62	228951	PUBLIC_LIGHTING	Install segment controllers in the streetlight	PUBLIC_LIGHTING_ENERGY_EFFICIENCY	LOCAL_AUTHORITY	ONGOING	PUBLIC_PROCUREMENT	MUNICIPAL SELF GOVERNING	130.74
62	228953	PUBLIC_LIGHTING	Project to adapt Agell Street to Ecoefficiency Law	PUBLIC_LIGHTING_ENERGY_EFFICIENCY	LOCAL_AUTHORITY	POSTPONED	PUBLIC_PROCUREMENT	MUNICIPAL SELF GOVERNING	0
62	228954	PUBLIC_LIGHTING	Install a streetlight control system	PUBLIC_LIGHTING_INFORMATION_AND_COMMUNICATION_TECHNOLOGIES	LOCAL_AUTHORITY	POSTPONED	PUBLIC_PROCUREMENT	MUNICIPAL SELF GOVERNING	106
62	228955	PUBLIC_LIGHTING	Replace electromagnetic lighting ballasts by electronic lighting ballasts	PUBLIC_LIGHTING_ENERGY_EFFICIENCY	LOCAL_AUTHORITY	POSTPONED	PUBLIC_PROCUREMENT	MUNICIPAL SELF GOVERNING	59
62	228956	PUBLIC_LIGHTING	Install Light Emitting Diodes (LEDs) or more efficiency lamps in new development	PUBLIC_LIGHTING_ENERGY_EFFICIENCY	LOCAL_AUTHORITY	ONGOING	PUBLIC_PROCUREMENT	MUNICIPAL SELF GOVERNING	150
62	228916	TRANSPORT	Change municipal fleet by low-emission vehicles	TRANSPORT_CLEANER_EFFICIENT_VEHICLES	LOCAL_AUTHORITY	ONGOING	PUBLIC_PROCUREMENT	MUNICIPAL SELF GOVERNING	107
62	228918	TRANSPORT	Create a municipal car-sharing system	TRANSPORT_CAR_SHARING_POOLING	LOCAL_AUTHORITY	POSTPONED	PUBLIC_PROCUREMENT	MUNICIPAL SELF GOVERNING	32
62	228919	TRANSPORT	Control annual municipal car consumptioni and kilometers	TRANSPORT_OTHER	LOCAL_AUTHORITY	ONGOING	PUBLIC_PROCUREMENT	MUNICIPAL SELF GOVERNING	0
62	228921	LOCAL_ELECTRICITY_PRODUCTION	Install solar photovoltaics (PV) in the school roof (Pla de l'Avell├á School)	LOCAL_ELECTRICITY_PRODUCTION_PHOTOVOLTAICS	LOCAL_AUTHORITY	POSTPONED	PUBLIC_PROCUREMENT	MUNICIPAL SELF GOVERNING	23
62	228922	LOCAL_ELECTRICITY_PRODUCTION	Install solar photovoltaics (PV) in sport center roof, after changing it	LOCAL_ELECTRICITY_PRODUCTION_PHOTOVOLTAICS	LOCAL_AUTHORITY	POSTPONED	PUBLIC_PROCUREMENT	MUNICIPAL SELF GOVERNING	36
62	228944	MUNICIPAL_BUILDINGS_EQUIPMENT_FACILITIES	Adapt to the law, temperature water and temperature of changing room in swimming	MUNICIPAL_BUILDINGS_EQUIPMENT_FACILITIES_BEHAVIOURAL_CHANGES	LOCAL_AUTHORITY	POSTPONED	OTHER	OTHER	0
62	228958	MUNICIPAL_BUILDINGS_EQUIPMENT_FACILITIES	Make energy audits in all municipal buildings and the streetlight	MUNICIPAL_BUILDINGS_EQUIPMENT_FACILITIES_INTEGRATED_ACTION	LOCAL_AUTHORITY	ONGOING	ENERGY_MANAGEMENT	MUNICIPAL SELF GOVERNING	94
62	228964	MUNICIPAL_BUILDINGS_EQUIPMENT_FACILITIES	Contract an environmental technician	MUNICIPAL_BUILDINGS_EQUIPMENT_FACILITIES_INTEGRATED_ACTION	LOCAL_AUTHORITY	POSTPONED	ENERGY_MANAGEMENT	MUNICIPAL SELF GOVERNING	0
62	228952	PUBLIC_LIGHTING	Adapt streetlights to Law 6/2001	PUBLIC_LIGHTING_ENERGY_EFFICIENCY	LOCAL_AUTHORITY	ONGOING	MUNICIPAL BUILDING/TERRITORY	MUNICIPAL SELF GOVERNING	0
62	228957	PUBLIC_LIGHTING	Update the Plan to adapt Municipal public lighting to Eco-efficiency law	PUBLIC_LIGHTING_ENERGY_EFFICIENCY	LOCAL_AUTHORITY	ONGOING	MUNICIPAL BUILDING/TERRITORY	MUNICIPAL SELF GOVERNING	0
62	228939	OTHERS	Establish a rainwater system to watering public gardens	OTHERS_WASTE_AND_WASTEWATER_MANAGEMENT	LOCAL_AUTHORITY	POSTPONED	OTHER	OTHER	4
62	228940	OTHERS	Improve forest management to preserve forests as CO2 absorption source	OTHERS_AGRICULTURE_AND_FORESTRY_RELATED	LOCAL_AUTHORITY	ONGOING	OTHER	OTHER	0
62	231794	OTHERS	New watering systems	OTHERS_WASTE_AND_WASTEWATER_MANAGEMENT	LOCAL_AUTHORITY	ONGOING	OTHER	OTHER	0
62	231795	OTHERS	using mediterrenean vegetation for gardening	OTHERS_AGRICULTURE_AND_FORESTRY_RELATED	LOCAL_AUTHORITY	ONGOING	OTHER	OTHER	0
62	231796	OTHERS	Composting	OTHERS_WASTE_AND_WASTEWATER_MANAGEMENT	LOCAL_AUTHORITY	ONGOING	OTHER	OTHER	0
62	231797	OTHERS	using groundwater for watering and street cleaning	OTHERS_OTHER	LOCAL_AUTHORITY	ONGOING	OTHER	OTHER	0
62	231798	OTHERS	Cabrera de mar Council taking part on the Forest Owners Association of the natur	OTHERS_OTHER	LOCAL_AUTHORITY	ONGOING	OTHER	OTHER	0
63	229022	MUNICIPAL_BUILDINGS_EQUIPMENT_FACILITIES	Good practises course to the maintenance responsibles	MUNICIPAL_BUILDINGS_EQUIPMENT_FACILITIES_BEHAVIOURAL_CHANGES	LOCAL_AUTHORITY	POSTPONED	AWARENESS_RAISING_TRAINING	EDUCATION AND ENABLING	18.2
63	229040	MUNICIPAL_BUILDINGS_EQUIPMENT_FACILITIES	Good practises course to the maintenance responsibles	MUNICIPAL_BUILDINGS_EQUIPMENT_FACILITIES_BEHAVIOURAL_CHANGES	LOCAL_AUTHORITY	POSTPONED	AWARENESS_RAISING_TRAINING	EDUCATION AND ENABLING
63	229042	MUNICIPAL_BUILDINGS_EQUIPMENT_FACILITIES	Promote the participation of the schools into the "Green schools" program	MUNICIPAL_BUILDINGS_EQUIPMENT_FACILITIES_INTEGRATED_ACTION	LOCAL_AUTHORITY	ONGOING	AWARENESS_RAISING_TRAINING	EDUCATION AND ENABLING	49.24
63	229031	TERTIARY_BUILDINGS_EQUIPMENT_FACILITIES	Create a Good practices manual for the little commerce of the city.	TERTIARY_BUILDINGS_EQUIPMENT_FACILITIES_BEHAVIOURAL_CHANGES	LOCAL_AUTHORITY	NOT_STARTED	AWARENESS_RAISING_TRAINING	EDUCATION AND ENABLING	164.15
63	229032	RESIDENTIAL_BUILDINGS	Promote the replacing of the current bulbs for the more efficient ones in the ho	RESIDENTIAL_BUILDINGS_ENERGY_EFFICIENT_LIGHTING_SYSTEMS	NOT_POSSIBLE_TO_SAY	NOT_STARTED	AWARENESS_RAISING_TRAINING	EDUCATION AND ENABLING	359
63	229033	RESIDENTIAL_BUILDINGS	Promote the replacing of old boilers and air conditioning devices for more effic	RESIDENTIAL_BUILDINGS_ENERGY_EFFICIENT_ELECTRICAL_APPLIANCES	OTHER	NOT_STARTED	AWARENESS_RAISING_TRAINING	EDUCATION AND ENABLING	504.78
63	229043	RESIDENTIAL_BUILDINGS	Campaigns to incite the sustainabilty habits to the citizens.	RESIDENTIAL_BUILDINGS_INFORMATION_AND_COMMUNICATION_TECHNOLOGIES	LOCAL_AUTHORITY	ONGOING	AWARENESS_RAISING_TRAINING	EDUCATION AND ENABLING	246.78
63	229044	RESIDENTIAL_BUILDINGS	Create a virtual space to collect the citizens contributions.	RESIDENTIAL_BUILDINGS_BEHAVIOURAL_CHANGES	LOCAL_AUTHORITY	COMPLETED	AWARENESS_RAISING_TRAINING	EDUCATION AND ENABLING	0
63	229045	TRANSPORT	Efficient driving courses	TRANSPORT_ECO_DRIVING	NOT_POSSIBLE_TO_SAY	NOT_STARTED	AWARENESS_RAISING_TRAINING	EDUCATION AND ENABLING	0
63	229047	TRANSPORT	Implementation of a "schools paths" network.	TRANSPORT_MODAL_SHIFT_TO_WALKING_AND_CYCLING	LOCAL_AUTHORITY	COMPLETED	AWARENESS_RAISING_TRAINING	EDUCATION AND ENABLING	199.66
63	229048	TRANSPORT	Promote the "car-sharing" iniciatives	TRANSPORT_CAR_SHARING_POOLING	LOCAL_AUTHORITY	COMPLETED	AWARENESS_RAISING_TRAINING	EDUCATION AND ENABLING	399.33
63	229049	TRANSPORT	To promote the electric and biofuels vehicles.	TRANSPORT_CLEANER_EFFICIENT_VEHICLES	LOCAL_AUTHORITY	NOT_STARTED	AWARENESS_RAISING_TRAINING	EDUCATION AND ENABLING	4925.3
63	229019	OTHERS	To increase the current overage of the organic fraction, multiproduct (paper /	OTHERS_WASTE_AND_WASTEWATER_MANAGEMENT	LOCAL_AUTHORITY	ONGOING	AWARENESS_RAISING_TRAINING	EDUCATION AND ENABLING	318
63	229050	OTHERS	Waste prevention plan redaction	OTHERS_WASTE_AND_WASTEWATER_MANAGEMENT	LOCAL_AUTHORITY	NOT_STARTED	AWARENESS_RAISING_TRAINING	EDUCATION AND ENABLING	0
63	229024	MUNICIPAL_BUILDINGS_EQUIPMENT_FACILITIES	Modify the use of the thermostats in the municipal buildings to control the temp	MUNICIPAL_BUILDINGS_EQUIPMENT_FACILITIES_ENERGY_EFFICIENCY_IN_SPACE_HEATING_AND_	LOCAL_AUTHORITY	ONGOING	ENERGY_MANAGEMENT	MUNICIPAL SELF GOVERNING	13.63
63	229029	MUNICIPAL_BUILDINGS_EQUIPMENT_FACILITIES	Designate a local energy manager	MUNICIPAL_BUILDINGS_EQUIPMENT_FACILITIES_INTEGRATED_ACTION	LOCAL_AUTHORITY	NOT_STARTED	ENERGY_MANAGEMENT	MUNICIPAL SELF GOVERNING	0
63	229046	TRANSPORT	Pedestrianize the streets	TRANSPORT_MODAL_SHIFT_TO_WALKING_AND_CYCLING	LOCAL_AUTHORITY	COMPLETED	LAND_USE_PLANNING	REGULATION	199.66
63	229010	OTHERS	To add energy saving criterias in the Urbanistic Municipal Plan	OTHERS_URBAN_REGENERATION	LOCAL_AUTHORITY	COMPLETED	LAND_USE_PLANNING	REGULATION	0
63	229021	MUNICIPAL_BUILDINGS_EQUIPMENT_FACILITIES	Implementation of a energy comptability system.	MUNICIPAL_BUILDINGS_EQUIPMENT_FACILITIES_INFORMATION_AND_COMMUNICATION_TECHNOLOG	LOCAL_AUTHORITY	ONGOING	PUBLIC_PROCUREMENT	MUNICIPAL SELF GOVERNING	0
63	229023	MUNICIPAL_BUILDINGS_EQUIPMENT_FACILITIES	To explote the use of the natural light and promote the replacing of the current	MUNICIPAL_BUILDINGS_EQUIPMENT_FACILITIES_ENERGY_EFFICIENT_LIGHTING_SYSTEMS	COVENANT_TERRITORIAL_COORDINATOR	ONGOING	PUBLIC_PROCUREMENT	MUNICIPAL SELF GOVERNING	36.4
63	229025	MUNICIPAL_BUILDINGS_EQUIPMENT_FACILITIES	To audit the municipal buildings that have not been evaluated yet.	MUNICIPAL_BUILDINGS_EQUIPMENT_FACILITIES_INTEGRATED_ACTION	LOCAL_AUTHORITY	ONGOING	PUBLIC_PROCUREMENT	MUNICIPAL SELF GOVERNING	0
63	229026	MUNICIPAL_BUILDINGS_EQUIPMENT_FACILITIES	To replace the air conditioning device from the medical consultance.	MUNICIPAL_BUILDINGS_EQUIPMENT_FACILITIES_ENERGY_EFFICIENCY_IN_SPACE_HEATING_AND_	LOCAL_AUTHORITY	NOT_STARTED	PUBLIC_PROCUREMENT	MUNICIPAL SELF GOVERNING	0.56
63	229028	MUNICIPAL_BUILDINGS_EQUIPMENT_FACILITIES	Improving the windows' isolation replacing the current windows for the the doubl	MUNICIPAL_BUILDINGS_EQUIPMENT_FACILITIES_BUILDING_ENVELOPE	LOCAL_AUTHORITY	ONGOING	PUBLIC_PROCUREMENT	MUNICIPAL SELF GOVERNING	10.91
63	229030	MUNICIPAL_BUILDINGS_EQUIPMENT_FACILITIES	Replacing the school boiler for a more efficient one.	MUNICIPAL_BUILDINGS_EQUIPMENT_FACILITIES_ENERGY_EFFICIENCY_IN_SPACE_HEATING_AND_	LOCAL_AUTHORITY	NOT_STARTED	PUBLIC_PROCUREMENT	MUNICIPAL SELF GOVERNING	1.80062
63	229039	MUNICIPAL_BUILDINGS_EQUIPMENT_FACILITIES	Replacing the Olivera primary school boiler for a bio mass one.	MUNICIPAL_BUILDINGS_EQUIPMENT_FACILITIES_RENEWABLE_ENERGY_FOR_SPACE_HEATING_AND_	LOCAL_AUTHORITY	POSTPONED	PUBLIC_PROCUREMENT	MUNICIPAL SELF GOVERNING	122.4
63	229041	MUNICIPAL_BUILDINGS_EQUIPMENT_FACILITIES	Instalacion of thermic solar energy to hot water in the municipal buildings.	MUNICIPAL_BUILDINGS_EQUIPMENT_FACILITIES_RENEWABLE_ENERGY_FOR_SPACE_HEATING_AND_	LOCAL_AUTHORITY	POSTPONED	PUBLIC_PROCUREMENT	MUNICIPAL SELF GOVERNING	1.1
63	232308	MUNICIPAL_BUILDINGS_EQUIPMENT_FACILITIES	Green electricity procurement	MUNICIPAL_BUILDINGS_EQUIPMENT_FACILITIES_OTHER	LOCAL_AUTHORITY	COMPLETED	PUBLIC_PROCUREMENT	MUNICIPAL SELF GOVERNING	986
63	229035	PUBLIC_LIGHTING	To update the municipal light database	PUBLIC_LIGHTING_OTHER	LOCAL_AUTHORITY	ONGOING	PUBLIC_PROCUREMENT	MUNICIPAL SELF GOVERNING	0
63	229036	PUBLIC_LIGHTING	Drawing up a municipal Light Plan for the municipality.	PUBLIC_LIGHTING_OTHER	LOCAL_AUTHORITY	NOT_STARTED	PUBLIC_PROCUREMENT	MUNICIPAL SELF GOVERNING	0
63	229037	PUBLIC_LIGHTING	Implanting a telemanagement control system.	PUBLIC_LIGHTING_INFORMATION_AND_COMMUNICATION_TECHNOLOGIES	LOCAL_AUTHORITY	COMPLETED	PUBLIC_PROCUREMENT	MUNICIPAL SELF GOVERNING	0
63	229038	PUBLIC_LIGHTING	Replacing the lamps for the LED ones in the traffic lights	PUBLIC_LIGHTING_ENERGY_EFFICIENCY	LOCAL_AUTHORITY	ONGOING	PUBLIC_PROCUREMENT	MUNICIPAL SELF GOVERNING	26.02
63	229003	TRANSPORT	Replacing the current vehicles (cars and motoycles) to the hybrids and electric	TRANSPORT_CLEANER_EFFICIENT_VEHICLES	LOCAL_AUTHORITY	POSTPONED	PUBLIC_PROCUREMENT	MUNICIPAL SELF GOVERNING	7.15
63	229004	TRANSPORT	Replacing the current buses for the biofuel ones.	TRANSPORT_CLEANER_EFFICIENT_VEHICLES	OTHER	POSTPONED	PUBLIC_PROCUREMENT	MUNICIPAL SELF GOVERNING	40.77
63	229005	TRANSPORT	Replacing the current vehicles (trucks) to the biofuel and electric ones.	TRANSPORT_ELECTRIC_VEHICLES	LOCAL_AUTHORITY	POSTPONED	PUBLIC_PROCUREMENT	MUNICIPAL SELF GOVERNING	7.15
63	229006	TRANSPORT	To put out to contract biofuel, hybrid or electric vehicles.	TRANSPORT_ELECTRIC_VEHICLES	LOCAL_AUTHORITY	NOT_STARTED	PUBLIC_PROCUREMENT	MUNICIPAL SELF GOVERNING	8.97
63	231792	TRANSPORT	Electrical vehicles charging points (green electricity)	TRANSPORT_ELECTRIC_VEHICLES	LOCAL_AUTHORITY	ONGOING	PUBLIC_PROCUREMENT	MUNICIPAL SELF GOVERNING	120
63	229007	LOCAL_ELECTRICITY_PRODUCTION	Installing PV in Mas Maria primary school (60 kWp)	LOCAL_ELECTRICITY_PRODUCTION_PHOTOVOLTAICS	LOCAL_AUTHORITY	NOT_STARTED	PUBLIC_PROCUREMENT	MUNICIPAL SELF GOVERNING	37.58
63	229034	PUBLIC_LIGHTING	Promote actions for increasing the energy efficiency in the municipal lighting.	PUBLIC_LIGHTING_ENERGY_EFFICIENCY	LOCAL_AUTHORITY	ONGOING	MUNICIPAL BUILDING/TERRITORY	MUNICIPAL SELF GOVERNING	468.34
63	229020	OTHERS	Drawing up a municipal Waste Plan for the municipality.	OTHERS_WASTE_AND_WASTEWATER_MANAGEMENT	LOCAL_AUTHORITY	ONGOING	OTHER	OTHER	10.95
66	199978	MUNICIPAL_BUILDINGS_EQUIPMENT_FACILITIES	Energy saving project implementation in the school	MUNICIPAL_BUILDINGS_EQUIPMENT_FACILITIES_BEHAVIOURAL_CHANGES	LOCAL_AUTHORITY	COMPLETED	AWARENESS_RAISING_TRAINING	EDUCATION AND ENABLING	5.14
66	174409	RESIDENTIAL_BUILDINGS	To inform about SEAP	RESIDENTIAL_BUILDINGS_BEHAVIOURAL_CHANGES	LOCAL_AUTHORITY	NOT_STARTED	AWARENESS_RAISING_TRAINING	EDUCATION AND ENABLING	0
66	174416	RESIDENTIAL_BUILDINGS	Campaign for the sustainable heating	RESIDENTIAL_BUILDINGS_ENERGY_EFFICIENCY_IN_SPACE_HEATING_AND_HOT_WATER	OTHER	ONGOING	AWARENESS_RAISING_TRAINING	EDUCATION AND ENABLING	0
66	174212	TRANSPORT	To encourage and promote the carpooling through the website	TRANSPORT_CAR_SHARING_POOLING	LOCAL_AUTHORITY	NOT_STARTED	AWARENESS_RAISING_TRAINING	EDUCATION AND ENABLING	0
66	174217	LOCAL_ELECTRICITY_PRODUCTION	To promote a biogas plant instalation	LOCAL_ELECTRICITY_PRODUCTION_COMBINED_HEAT_AND_POWER	LOCAL_AUTHORITY	NOT_STARTED	AWARENESS_RAISING_TRAINING	EDUCATION AND ENABLING	158.54
66	174464	LOCAL_ELECTRICITY_PRODUCTION	To inform about the PV potencial to the citizens	LOCAL_ELECTRICITY_PRODUCTION_PHOTOVOLTAICS	LOCAL_AUTHORITY	ONGOING	AWARENESS_RAISING_TRAINING	EDUCATION AND ENABLING	119.51
66	174227	MUNICIPAL_BUILDINGS_EQUIPMENT_FACILITIES	Automathic thermostat in the babies school	MUNICIPAL_BUILDINGS_EQUIPMENT_FACILITIES_ENERGY_EFFICIENCY_IN_SPACE_HEATING_AND_	LOCAL_AUTHORITY	NOT_STARTED	ENERGY_MANAGEMENT	MUNICIPAL SELF GOVERNING	0.8
66	174229	MUNICIPAL_BUILDINGS_EQUIPMENT_FACILITIES	Inform about the municipal energy comptability	MUNICIPAL_BUILDINGS_EQUIPMENT_FACILITIES_INFORMATION_AND_COMMUNICATION_TECHNOLOG	LOCAL_AUTHORITY	NOT_STARTED	ENERGY_MANAGEMENT	MUNICIPAL SELF GOVERNING	0
66	174226	MUNICIPAL_BUILDINGS_EQUIPMENT_FACILITIES	Placing electronical ballasts in the fluorescents in the babies school.	MUNICIPAL_BUILDINGS_EQUIPMENT_FACILITIES_ENERGY_EFFICIENT_LIGHTING_SYSTEMS	LOCAL_AUTHORITY	NOT_STARTED	PUBLIC_PROCUREMENT	MUNICIPAL SELF GOVERNING	1.29
66	174228	MUNICIPAL_BUILDINGS_EQUIPMENT_FACILITIES	High efficient fluorescent in the primary school	MUNICIPAL_BUILDINGS_EQUIPMENT_FACILITIES_ENERGY_EFFICIENT_LIGHTING_SYSTEMS	LOCAL_AUTHORITY	NOT_STARTED	PUBLIC_PROCUREMENT	MUNICIPAL SELF GOVERNING	0.81
66	174432	MUNICIPAL_BUILDINGS_EQUIPMENT_FACILITIES	Thermical solar for heating and sanitary hot water in the babies school	MUNICIPAL_BUILDINGS_EQUIPMENT_FACILITIES_RENEWABLE_ENERGY_FOR_SPACE_HEATING_AND_	LOCAL_AUTHORITY	NOT_STARTED	PUBLIC_PROCUREMENT	MUNICIPAL SELF GOVERNING	2.07
66	199308	MUNICIPAL_BUILDINGS_EQUIPMENT_FACILITIES	Green electricity procurement	MUNICIPAL_BUILDINGS_EQUIPMENT_FACILITIES_OTHER	LOCAL_AUTHORITY	COMPLETED	PUBLIC_PROCUREMENT	MUNICIPAL SELF GOVERNING	126.07
66	199357	MUNICIPAL_BUILDINGS_EQUIPMENT_FACILITIES	Solar thermal installation in the football field facilities	MUNICIPAL_BUILDINGS_EQUIPMENT_FACILITIES_RENEWABLE_ENERGY_FOR_SPACE_HEATING_AND_	LOCAL_AUTHORITY	COMPLETED	PUBLIC_PROCUREMENT	MUNICIPAL SELF GOVERNING	0
66	174230	PUBLIC_LIGHTING	Replacing the VM bulbs for the VSAP ones	PUBLIC_LIGHTING_ENERGY_EFFICIENCY	LOCAL_AUTHORITY	COMPLETED	PUBLIC_PROCUREMENT	MUNICIPAL SELF GOVERNING	0.42
66	199310	PUBLIC_LIGHTING	Replacing Sodium vapor lamps for LED	PUBLIC_LIGHTING_ENERGY_EFFICIENCY	LOCAL_AUTHORITY	COMPLETED	PUBLIC_PROCUREMENT	MUNICIPAL SELF GOVERNING	16.88
66	174211	TRANSPORT	Using biofuel in the municipal vehicles	TRANSPORT_CLEANER_EFFICIENT_VEHICLES	LOCAL_AUTHORITY	NOT_STARTED	PUBLIC_PROCUREMENT	MUNICIPAL SELF GOVERNING	2.86
66	174463	LOCAL_ELECTRICITY_PRODUCTION	Installing PV in the Anton Busquets primay school (16 kWp)	LOCAL_ELECTRICITY_PRODUCTION_PHOTOVOLTAICS	LOCAL_AUTHORITY	ONGOING	PUBLIC_PROCUREMENT	MUNICIPAL SELF GOVERNING	8.98
66	174419	RESIDENTIAL_BUILDINGS	To implant biomass boilers for the 50% of heating production and sanitary hot wa	RESIDENTIAL_BUILDINGS_RENEWABLE_ENERGY_FOR_SPACE_HEATING_AND_HOT_WATER	LOCAL_AUTHORITY	NOT_STARTED	OTHER	OTHER	79.86
66	174213	TRANSPORT	To replace the 50% of the municipal current vehicles for the electric ones.	TRANSPORT_ELECTRIC_VEHICLES	NOT_POSSIBLE_TO_SAY	ONGOING	OTHER	OTHER	784.16
66	174460	LOCAL_HEAT_COLD_PRODUCTION	Biomass boiler for heating and sanitary hot water in the cultural center, social	LOCAL_HEAT_COLD_PRODUCTION_DISTRICT_HEATING_COOLING_NETWORK	LOCAL_AUTHORITY	COMPLETED	OTHER	OTHER	14.22
66	199977	LOCAL_HEAT_COLD_PRODUCTION	Heating and hot water distribution network in the City Council and municipal Cli	LOCAL_HEAT_COLD_PRODUCTION_DISTRICT_HEATING_COOLING_NETWORK	LOCAL_AUTHORITY	COMPLETED	MUNICIPAL BUILDING/TERRITORY	MUNICIPAL SELF GOVERNING	0
66	174223	OTHERS	Implementing the "door to door" collection of municipal waste	OTHERS_WASTE_AND_WASTEWATER_MANAGEMENT	LOCAL_AUTHORITY	POSTPONED	OTHER	OTHER	949.977
66	174224	OTHERS	To audit the water loss in the local distribution	OTHERS_WASTE_AND_WASTEWATER_MANAGEMENT	LOCAL_AUTHORITY	COMPLETED	OTHER	OTHER	15.19
67	211702	MUNICIPAL_BUILDINGS_EQUIPMENT_FACILITIES	Environmental Awareness Programme for the municipal workers (responsible consump	MUNICIPAL_BUILDINGS_EQUIPMENT_FACILITIES_BEHAVIOURAL_CHANGES	LOCAL_AUTHORITY	ONGOING	AWARENESS_RAISING_TRAINING	EDUCATION AND ENABLING	0
67	211704	RESIDENTIAL_BUILDINGS	To promote the solar thermal energy for heating and hot water	RESIDENTIAL_BUILDINGS_RENEWABLE_ENERGY_FOR_SPACE_HEATING_AND_HOT_WATER	NOT_POSSIBLE_TO_SAY	ONGOING	AWARENESS_RAISING_TRAINING	EDUCATION AND ENABLING	0
67	211705	RESIDENTIAL_BUILDINGS	Environmental Awareness Program for the population (to reduce the consumption of	RESIDENTIAL_BUILDINGS_BEHAVIOURAL_CHANGES	NOT_POSSIBLE_TO_SAY	NOT_STARTED	AWARENESS_RAISING_TRAINING	EDUCATION AND ENABLING	120.114
67	211342	OTHERS	Tecnological Lab.	OTHERS_OTHER	LOCAL_AUTHORITY	NOT_STARTED	AWARENESS_RAISING_TRAINING	EDUCATION AND ENABLING	0
67	211713	OTHERS	Promote water saving devices installation with economical incentives	OTHERS_WASTE_AND_WASTEWATER_MANAGEMENT	NOT_POSSIBLE_TO_SAY	NOT_STARTED	AWARENESS_RAISING_TRAINING	EDUCATION AND ENABLING	0
67	211703	RESIDENTIAL_BUILDINGS	Preparation and approval of a solar ordinance.	RESIDENTIAL_BUILDINGS_RENEWABLE_ENERGY_FOR_SPACE_HEATING_AND_HOT_WATER	LOCAL_AUTHORITY	NOT_STARTED	BUILDING_STANDARDS	REGULATION	0
67	211706	RESIDENTIAL_BUILDINGS	Preparation and approval of a ordinance for sustainable construction.	RESIDENTIAL_BUILDINGS_INTEGRATED_ACTION	LOCAL_AUTHORITY	NOT_STARTED	BUILDING_STANDARDS	REGULATION	0
67	211709	TRANSPORT	Extension of the pedestrian network in the municipality	TRANSPORT_IMPROVEMENT_OF_LOGISTICS_AND_URBAN_FREIGHT_TRANSPORT	LOCAL_AUTHORITY	ONGOING	LAND_USE_PLANNING	REGULATION	0
67	211710	TRANSPORT	Creating bike tracks in town	TRANSPORT_MODAL_SHIFT_TO_WALKING_AND_CYCLING	LOCAL_AUTHORITY	ONGOING	LAND_USE_PLANNING	REGULATION	0
67	211346	MUNICIPAL_BUILDINGS_EQUIPMENT_FACILITIES	Replacing Llobet Factory's lighting	MUNICIPAL_BUILDINGS_EQUIPMENT_FACILITIES_ENERGY_EFFICIENT_LIGHTING_SYSTEMS	LOCAL_AUTHORITY	ONGOING	PUBLIC_PROCUREMENT	MUNICIPAL SELF GOVERNING	15.38
67	211347	MUNICIPAL_BUILDINGS_EQUIPMENT_FACILITIES	Replacing fluorescent light bulbs	MUNICIPAL_BUILDINGS_EQUIPMENT_FACILITIES_ENERGY_EFFICIENT_LIGHTING_SYSTEMS	LOCAL_AUTHORITY	NOT_STARTED	PUBLIC_PROCUREMENT	MUNICIPAL SELF GOVERNING	73.71
67	211348	MUNICIPAL_BUILDINGS_EQUIPMENT_FACILITIES	Replacing incandescent light bulbs	MUNICIPAL_BUILDINGS_EQUIPMENT_FACILITIES_ENERGY_EFFICIENT_LIGHTING_SYSTEMS	LOCAL_AUTHORITY	ONGOING	PUBLIC_PROCUREMENT	MUNICIPAL SELF GOVERNING	1.42
67	211349	MUNICIPAL_BUILDINGS_EQUIPMENT_FACILITIES	Replacing sports field lighting	MUNICIPAL_BUILDINGS_EQUIPMENT_FACILITIES_ENERGY_EFFICIENT_LIGHTING_SYSTEMS	LOCAL_AUTHORITY	ONGOING	PUBLIC_PROCUREMENT	MUNICIPAL SELF GOVERNING	166.79
67	211350	MUNICIPAL_BUILDINGS_EQUIPMENT_FACILITIES	Replacing dichroic light bulbs	MUNICIPAL_BUILDINGS_EQUIPMENT_FACILITIES_ENERGY_EFFICIENT_LIGHTING_SYSTEMS	LOCAL_AUTHORITY	ONGOING	PUBLIC_PROCUREMENT	MUNICIPAL SELF GOVERNING	19.7
67	211351	MUNICIPAL_BUILDINGS_EQUIPMENT_FACILITIES	Replacing radiator valves	MUNICIPAL_BUILDINGS_EQUIPMENT_FACILITIES_ENERGY_EFFICIENCY_IN_SPACE_HEATING_AND_	LOCAL_AUTHORITY	NOT_STARTED	PUBLIC_PROCUREMENT	MUNICIPAL SELF GOVERNING	3.34
67	211698	MUNICIPAL_BUILDINGS_EQUIPMENT_FACILITIES	Installing solar thermal in Park Dalmau	MUNICIPAL_BUILDINGS_EQUIPMENT_FACILITIES_RENEWABLE_ENERGY_FOR_SPACE_HEATING_AND_	LOCAL_AUTHORITY	COMPLETED	PUBLIC_PROCUREMENT	MUNICIPAL SELF GOVERNING	9.62
67	211699	MUNICIPAL_BUILDINGS_EQUIPMENT_FACILITIES	Installing solar thermal at the swimming pool	MUNICIPAL_BUILDINGS_EQUIPMENT_FACILITIES_RENEWABLE_ENERGY_FOR_SPACE_HEATING_AND_	LOCAL_AUTHORITY	ONGOING	PUBLIC_PROCUREMENT	MUNICIPAL SELF GOVERNING	86.58
67	211700	MUNICIPAL_BUILDINGS_EQUIPMENT_FACILITIES	Installing biomass boiler at Llobet Factory	MUNICIPAL_BUILDINGS_EQUIPMENT_FACILITIES_RENEWABLE_ENERGY_FOR_SPACE_HEATING_AND_	LOCAL_AUTHORITY	NOT_STARTED	PUBLIC_PROCUREMENT	MUNICIPAL SELF GOVERNING	46.06
67	211701	MUNICIPAL_BUILDINGS_EQUIPMENT_FACILITIES	Green purchasing	MUNICIPAL_BUILDINGS_EQUIPMENT_FACILITIES_OTHER	LOCAL_AUTHORITY	ONGOING	PUBLIC_PROCUREMENT	MUNICIPAL SELF GOVERNING	0
67	224914	MUNICIPAL_BUILDINGS_EQUIPMENT_FACILITIES	Consumers union to negotiate with the power company in order to get over 100% of	MUNICIPAL_BUILDINGS_EQUIPMENT_FACILITIES_INTEGRATED_ACTION	LOCAL_AUTHORITY	COMPLETED	PUBLIC_PROCUREMENT	MUNICIPAL SELF GOVERNING	1459
67	211352	PUBLIC_LIGHTING	Replacing traffic lights with LEDs	PUBLIC_LIGHTING_ENERGY_EFFICIENCY	LOCAL_AUTHORITY	ONGOING	PUBLIC_PROCUREMENT	MUNICIPAL SELF GOVERNING	7.56
67	211353	PUBLIC_LIGHTING	Replacing public lighting with LED	PUBLIC_LIGHTING_ENERGY_EFFICIENCY	LOCAL_AUTHORITY	ONGOING	PUBLIC_PROCUREMENT	MUNICIPAL SELF GOVERNING	703.9
67	211707	PUBLIC_LIGHTING	Implantation of street lighting, traffic lights and public lighting with LED tec	PUBLIC_LIGHTING_ENERGY_EFFICIENCY	LOCAL_AUTHORITY	COMPLETED	PUBLIC_PROCUREMENT	MUNICIPAL SELF GOVERNING	0
67	211326	TRANSPORT	Replacing vehicles	TRANSPORT_CLEANER_EFFICIENT_VEHICLES	LOCAL_AUTHORITY	ONGOING	PUBLIC_PROCUREMENT	MUNICIPAL SELF GOVERNING	8.67
67	211327	TRANSPORT	Replacing vehicles outsourced	TRANSPORT_CLEANER_EFFICIENT_VEHICLES	LOCAL_AUTHORITY	ONGOING	PUBLIC_PROCUREMENT	MUNICIPAL SELF GOVERNING	18
67	211328	LOCAL_ELECTRICITY_PRODUCTION	Installing photovoltaic pannels at the old cemetery	LOCAL_ELECTRICITY_PRODUCTION_PHOTOVOLTAICS	LOCAL_AUTHORITY	NOT_STARTED	PUBLIC_PROCUREMENT	MUNICIPAL SELF GOVERNING	74.04
67	211331	LOCAL_ELECTRICITY_PRODUCTION	Installing photovoltaic pannels at the Pins de la Creu cemetery	LOCAL_ELECTRICITY_PRODUCTION_PHOTOVOLTAICS	LOCAL_AUTHORITY	NOT_STARTED	PUBLIC_PROCUREMENT	MUNICIPAL SELF GOVERNING	57.32
67	211332	LOCAL_ELECTRICITY_PRODUCTION	Installing photovoltaic pannels at Minerva school	LOCAL_ELECTRICITY_PRODUCTION_PHOTOVOLTAICS	LOCAL_AUTHORITY	NOT_STARTED	PUBLIC_PROCUREMENT	MUNICIPAL SELF GOVERNING	38.07
67	211333	LOCAL_ELECTRICITY_PRODUCTION	Installing photovoltaic pannels at the Market	LOCAL_ELECTRICITY_PRODUCTION_PHOTOVOLTAICS	LOCAL_AUTHORITY	NOT_STARTED	PUBLIC_PROCUREMENT	MUNICIPAL SELF GOVERNING	19.11
67	211334	LOCAL_ELECTRICITY_PRODUCTION	Installing photovoltaic pannels at the Carrilet school	LOCAL_ELECTRICITY_PRODUCTION_PHOTOVOLTAICS	LOCAL_AUTHORITY	NOT_STARTED	PUBLIC_PROCUREMENT	MUNICIPAL SELF GOVERNING	30.45
67	211335	LOCAL_ELECTRICITY_PRODUCTION	Installing photovoltaic pannels at the Archive museum	LOCAL_ELECTRICITY_PRODUCTION_PHOTOVOLTAICS	LOCAL_AUTHORITY	NOT_STARTED	PUBLIC_PROCUREMENT	MUNICIPAL SELF GOVERNING	19.11
67	211336	LOCAL_ELECTRICITY_PRODUCTION	Installing photovoltaic pannels at the Police headquarters	LOCAL_ELECTRICITY_PRODUCTION_PHOTOVOLTAICS	LOCAL_AUTHORITY	COMPLETED	PUBLIC_PROCUREMENT	MUNICIPAL SELF GOVERNING	19.11
67	211339	LOCAL_ELECTRICITY_PRODUCTION	Installing photovoltaic pannels at Llobet Factory	LOCAL_ELECTRICITY_PRODUCTION_PHOTOVOLTAICS	LOCAL_AUTHORITY	NOT_STARTED	PUBLIC_PROCUREMENT	MUNICIPAL SELF GOVERNING	222.13
67	211708	TRANSPORT	Technological improvements in vehicle manufacturing	TRANSPORT_CLEANER_EFFICIENT_VEHICLES	NOT_POSSIBLE_TO_SAY	ONGOING	OTHER	OTHER	7201.2
67	211711	TRANSPORT	Renting bycicles system	TRANSPORT_MODAL_SHIFT_TO_WALKING_AND_CYCLING	LOCAL_AUTHORITY	NOT_STARTED	PROVISION	FINANCING AND PROVISION	1.30356
67	211337	LOCAL_ELECTRICITY_PRODUCTION	Installing photovoltaic pannels on public roofs	LOCAL_ELECTRICITY_PRODUCTION_PHOTOVOLTAICS	NOT_POSSIBLE_TO_SAY	NOT_STARTED	MUNICIPAL BUILDING/TERRITORY	MUNICIPAL SELF GOVERNING	3243.2
67	211338	LOCAL_ELECTRICITY_PRODUCTION	Installing photovoltaic pannels at hotels	LOCAL_ELECTRICITY_PRODUCTION_PHOTOVOLTAICS	NOT_POSSIBLE_TO_SAY	NOT_STARTED	OTHER	OTHER	773.13
67	211343	OTHERS	Improving the water distribution network	OTHERS_WASTE_AND_WASTEWATER_MANAGEMENT	LOCAL_AUTHORITY	ONGOING	OTHER	OTHER	85.51
67	211344	OTHERS	Improving the Urban Solid Waste management	OTHERS_WASTE_AND_WASTEWATER_MANAGEMENT	LOCAL_AUTHORITY	ONGOING	OTHER	OTHER	1416.02
67	211345	OTHERS	Construction of rainwater tanks	OTHERS_WASTE_AND_WASTEWATER_MANAGEMENT	LOCAL_AUTHORITY	NOT_STARTED	OTHER	OTHER	0
67	211712	OTHERS	Take profit of Municipal Sports Pavilion groundwater	OTHERS_WASTE_AND_WASTEWATER_MANAGEMENT	LOCAL_AUTHORITY	COMPLETED	OTHER	OTHER	2.92
70	143458	MUNICIPAL_BUILDINGS_EQUIPMENT_FACILITIES	Project 50-50 to the educative centres	MUNICIPAL_BUILDINGS_EQUIPMENT_FACILITIES_INTEGRATED_ACTION	LOCAL_AUTHORITY	ONGOING	AWARENESS_RAISING_TRAINING	EDUCATION AND ENABLING	34
70	143459	MUNICIPAL_BUILDINGS_EQUIPMENT_FACILITIES	Promotion of good practices	MUNICIPAL_BUILDINGS_EQUIPMENT_FACILITIES_BEHAVIOURAL_CHANGES	LOCAL_AUTHORITY	ONGOING	AWARENESS_RAISING_TRAINING	EDUCATION AND ENABLING	32
70	143466	TERTIARY_BUILDINGS_EQUIPMENT_FACILITIES	Promotion of good practicies in the use of energy	TERTIARY_BUILDINGS_EQUIPMENT_FACILITIES_BEHAVIOURAL_CHANGES	OTHER	ONGOING	AWARENESS_RAISING_TRAINING	EDUCATION AND ENABLING	958.26
70	143470	RESIDENTIAL_BUILDINGS	Promotion of good practicies in the use of energy	RESIDENTIAL_BUILDINGS_BEHAVIOURAL_CHANGES	OTHER	ONGOING	AWARENESS_RAISING_TRAINING	EDUCATION AND ENABLING	3491
70	143474	RESIDENTIAL_BUILDINGS	Aplication of the solar thermal energy regulations	RESIDENTIAL_BUILDINGS_RENEWABLE_ENERGY_FOR_SPACE_HEATING_AND_HOT_WATER	OTHER	ONGOING	AWARENESS_RAISING_TRAINING	EDUCATION AND ENABLING	806
70	143438	TRANSPORT	Course of efficient driving	TRANSPORT_ECO_DRIVING	OTHER	NOT_STARTED	AWARENESS_RAISING_TRAINING	EDUCATION AND ENABLING
70	143443	TRANSPORT	Course of efficient driving	TRANSPORT_ECO_DRIVING	OTHER	NOT_STARTED	AWARENESS_RAISING_TRAINING	EDUCATION AND ENABLING	17
70	143452	OTHERS	Promotion of the water saving at residential buildings	OTHERS_WASTE_AND_WASTEWATER_MANAGEMENT	OTHER	COMPLETED	AWARENESS_RAISING_TRAINING	EDUCATION AND ENABLING	0
70	143455	MUNICIPAL_BUILDINGS_EQUIPMENT_FACILITIES	Improvement of the closing and thermic isolation of the openings	MUNICIPAL_BUILDINGS_EQUIPMENT_FACILITIES_BUILDING_ENVELOPE	LOCAL_AUTHORITY	ONGOING	BUILDING_STANDARDS	REGULATION	88
70	143456	MUNICIPAL_BUILDINGS_EQUIPMENT_FACILITIES	Purchase of green energy	MUNICIPAL_BUILDINGS_EQUIPMENT_FACILITIES_OTHER	LOCAL_AUTHORITY	NOT_STARTED	BUILDING_STANDARDS	REGULATION	73
70	143476	RESIDENTIAL_BUILDINGS	Fulfilment of the efficiency energy current rules for the construction of new re	RESIDENTIAL_BUILDINGS_INTEGRATED_ACTION	OTHER	ONGOING	BUILDING_STANDARDS	REGULATION	0
70	143460	MUNICIPAL_BUILDINGS_EQUIPMENT_FACILITIES	Creation of the figure of the energetic manager	MUNICIPAL_BUILDINGS_EQUIPMENT_FACILITIES_INTEGRATED_ACTION	LOCAL_AUTHORITY	COMPLETED	ENERGY_MANAGEMENT	MUNICIPAL SELF GOVERNING	7
70	143464	MUNICIPAL_BUILDINGS_EQUIPMENT_FACILITIES	Creation of a protocol for the centralized maintenance of the municipal building	MUNICIPAL_BUILDINGS_EQUIPMENT_FACILITIES_INTEGRATED_ACTION	LOCAL_AUTHORITY	ONGOING	ENERGY_MANAGEMENT	MUNICIPAL SELF GOVERNING	7
70	143465	MUNICIPAL_BUILDINGS_EQUIPMENT_FACILITIES	Realization of energy audits in the most consumer buildings	MUNICIPAL_BUILDINGS_EQUIPMENT_FACILITIES_INTEGRATED_ACTION	LOCAL_AUTHORITY	ONGOING	ENERGY_MANAGEMENT	MUNICIPAL SELF GOVERNING	2
70	143478	PUBLIC_LIGHTING	Introduction of regulation systems of public lighting	PUBLIC_LIGHTING_ENERGY_EFFICIENCY	LOCAL_AUTHORITY	ONGOING	ENERGY_MANAGEMENT	MUNICIPAL SELF GOVERNING	109
70	143467	TERTIARY_BUILDINGS_EQUIPMENT_FACILITIES	Promotion of the substitution of devices for those more efficient	TERTIARY_BUILDINGS_EQUIPMENT_FACILITIES_ENERGY_EFFICIENT_ELECTRICAL_APPLIANCES	OTHER	ONGOING	GRANTS_AND_SUBSIDIES	FINANCING AND PROVISION	719
70	143468	TERTIARY_BUILDINGS_EQUIPMENT_FACILITIES	romotion of the substitution of climatization and heating equipment for those mo	TERTIARY_BUILDINGS_EQUIPMENT_FACILITIES_ENERGY_EFFICIENCY_IN_SPACE_HEATING_AND_H	OTHER	ONGOING	GRANTS_AND_SUBSIDIES	FINANCING AND PROVISION	279
70	143469	TERTIARY_BUILDINGS_EQUIPMENT_FACILITIES	Arrangement of the exterior lighting of comercial activities according to the cu	TERTIARY_BUILDINGS_EQUIPMENT_FACILITIES_ENERGY_EFFICIENT_LIGHTING_SYSTEMS	OTHER	ONGOING	GRANTS_AND_SUBSIDIES	FINANCING AND PROVISION	108
70	143471	RESIDENTIAL_BUILDINGS	Promotion of the substitution of climatization and heating equipment for those m	RESIDENTIAL_BUILDINGS_ENERGY_EFFICIENCY_IN_SPACE_HEATING_AND_HOT_WATER	OTHER	ONGOING	GRANTS_AND_SUBSIDIES	FINANCING AND PROVISION	1140
70	143472	RESIDENTIAL_BUILDINGS	Promotion of the substitution of devices for those more efficient	RESIDENTIAL_BUILDINGS_ENERGY_EFFICIENT_ELECTRICAL_APPLIANCES	OTHER	ONGOING	GRANTS_AND_SUBSIDIES	FINANCING AND PROVISION	1100
70	143473	RESIDENTIAL_BUILDINGS	Promotion of the improvement of the closing and thermic isolation of the opening	RESIDENTIAL_BUILDINGS_BUILDING_ENVELOPE	OTHER	ONGOING	GRANTS_AND_SUBSIDIES	FINANCING AND PROVISION	950
70	143437	TRANSPORT	Promotion of the substitution of old vehicles for those more efficient	TRANSPORT_CLEANER_EFFICIENT_VEHICLES	NOT_POSSIBLE_TO_SAY	ONGOING	GRANTS_AND_SUBSIDIES	FINANCING AND PROVISION	2251
70	143441	TRANSPORT	Promotion of the incorporation of electric vehicles to the citizens	TRANSPORT_ELECTRIC_VEHICLES	NOT_POSSIBLE_TO_SAY	ONGOING	GRANTS_AND_SUBSIDIES	FINANCING AND PROVISION	1726
70	143497	TRANSPORT	Implementation of the Urban Mobility Plan	TRANSPORT_OTHER	LOCAL_AUTHORITY	ONGOING	MOBILITY_PLANNING_REGULATION	REGULATION	3265.38
70	143498	TRANSPORT	Implementation of the actions of the Mobility Directive Plan from de Metropolita	TRANSPORT_OTHER	OTHER	ONGOING	MOBILITY_PLANNING_REGULATION	REGULATION	3265
70	143454	MUNICIPAL_BUILDINGS_EQUIPMENT_FACILITIES	Substitution of climatization equipments for those more efficent	MUNICIPAL_BUILDINGS_EQUIPMENT_FACILITIES_RENEWABLE_ENERGY_FOR_SPACE_HEATING_AND_	LOCAL_AUTHORITY	ONGOING	PUBLIC_PROCUREMENT	MUNICIPAL SELF GOVERNING	136
70	143457	MUNICIPAL_BUILDINGS_EQUIPMENT_FACILITIES	Project of lighting in every building	MUNICIPAL_BUILDINGS_EQUIPMENT_FACILITIES_ENERGY_EFFICIENT_LIGHTING_SYSTEMS	LOCAL_AUTHORITY	ONGOING	PUBLIC_PROCUREMENT	MUNICIPAL SELF GOVERNING	43
70	143461	MUNICIPAL_BUILDINGS_EQUIPMENT_FACILITIES	Substitution of standard boiler for those more efficient	MUNICIPAL_BUILDINGS_EQUIPMENT_FACILITIES_ENERGY_EFFICIENCY_IN_SPACE_HEATING_AND_	LOCAL_AUTHORITY	ONGOING	PUBLIC_PROCUREMENT	MUNICIPAL SELF GOVERNING	28
70	143462	MUNICIPAL_BUILDINGS_EQUIPMENT_FACILITIES	Solar thermal energy for sport buildings	MUNICIPAL_BUILDINGS_EQUIPMENT_FACILITIES_RENEWABLE_ENERGY_FOR_SPACE_HEATING_AND_	LOCAL_AUTHORITY	ONGOING	PUBLIC_PROCUREMENT	MUNICIPAL SELF GOVERNING	25
70	143463	MUNICIPAL_BUILDINGS_EQUIPMENT_FACILITIES	Installation of thermostatic valves in the radiators	MUNICIPAL_BUILDINGS_EQUIPMENT_FACILITIES_ENERGY_EFFICIENCY_IN_SPACE_HEATING_AND_	LOCAL_AUTHORITY	ONGOING	PUBLIC_PROCUREMENT	MUNICIPAL SELF GOVERNING	11
70	143499	MUNICIPAL_BUILDINGS_EQUIPMENT_FACILITIES	"Green purchase", with environmental criterion	MUNICIPAL_BUILDINGS_EQUIPMENT_FACILITIES_OTHER	LOCAL_AUTHORITY	ONGOING	PUBLIC_PROCUREMENT	MUNICIPAL SELF GOVERNING	3.5
70	143477	PUBLIC_LIGHTING	Substitution of low-efficient lamps for more efficient ones	PUBLIC_LIGHTING_ENERGY_EFFICIENCY	LOCAL_AUTHORITY	ONGOING	PUBLIC_PROCUREMENT	MUNICIPAL SELF GOVERNING	144
70	143479	PUBLIC_LIGHTING	Substitution of lamp support in order to improve lighting efficiency	PUBLIC_LIGHTING_ENERGY_EFFICIENCY	LOCAL_AUTHORITY	ONGOING	PUBLIC_PROCUREMENT	MUNICIPAL SELF GOVERNING	0
70	143480	PUBLIC_LIGHTING	Substitution of incancescent lamps of traffic lights for Light Diode Emissor (LE	PUBLIC_LIGHTING_ENERGY_EFFICIENCY	LOCAL_AUTHORITY	COMPLETED	PUBLIC_PROCUREMENT	MUNICIPAL SELF GOVERNING	81
70	143435	TRANSPORT	Incorporation of more efficient vehicles for the old ones	TRANSPORT_ELECTRIC_VEHICLES	LOCAL_AUTHORITY	ONGOING	PUBLIC_PROCUREMENT	MUNICIPAL SELF GOVERNING	14
70	143436	TRANSPORT	Use of biofuels	TRANSPORT_CLEANER_EFFICIENT_VEHICLES	LOCAL_AUTHORITY	ONGOING	PUBLIC_PROCUREMENT	MUNICIPAL SELF GOVERNING
70	143439	TRANSPORT	Incorporation of electic vehicles to the fleet	TRANSPORT_ELECTRIC_VEHICLES	LOCAL_AUTHORITY	ONGOING	PUBLIC_PROCUREMENT	MUNICIPAL SELF GOVERNING	12
70	143440	TRANSPORT	Use of biofuels	TRANSPORT_CLEANER_EFFICIENT_VEHICLES	LOCAL_AUTHORITY	ONGOING	PUBLIC_PROCUREMENT	MUNICIPAL SELF GOVERNING
70	143442	TRANSPORT	Incorporation of electic vehicles to the fleet	TRANSPORT_ELECTRIC_VEHICLES	LOCAL_AUTHORITY	ONGOING	PUBLIC_PROCUREMENT	MUNICIPAL SELF GOVERNING
70	143444	TRANSPORT	Use of biofuels	TRANSPORT_CLEANER_EFFICIENT_VEHICLES	LOCAL_AUTHORITY	ONGOING	PUBLIC_PROCUREMENT	MUNICIPAL SELF GOVERNING	13
70	143445	TRANSPORT	Incorporation of more efficient vehicles for the old ones	TRANSPORT_CLEANER_EFFICIENT_VEHICLES	LOCAL_AUTHORITY	ONGOING	PUBLIC_PROCUREMENT	MUNICIPAL SELF GOVERNING
70	143446	LOCAL_ELECTRICITY_PRODUCTION	Photovoltaic energy on the roofs in municipal buildings	LOCAL_ELECTRICITY_PRODUCTION_PHOTOVOLTAICS	LOCAL_AUTHORITY	NOT_STARTED	PUBLIC_PROCUREMENT	MUNICIPAL SELF GOVERNING	30
70	143475	RESIDENTIAL_BUILDINGS	Promotion of the saving of hot water consumption	RESIDENTIAL_BUILDINGS_OTHER	LOCAL_AUTHORITY	ONGOING	OTHER	OTHER	595
70	143450	OTHERS	Writing and implementation of a Municipal Waste Prevention Plan	OTHERS_WASTE_AND_WASTEWATER_MANAGEMENT	LOCAL_AUTHORITY	ONGOING	OTHER	OTHER	227
70	143451	OTHERS	Improvement of the reycled waste collection and promotion of the household and m	OTHERS_WASTE_AND_WASTEWATER_MANAGEMENT	LOCAL_AUTHORITY	ONGOING	OTHER	OTHER	0
70	143453	OTHERS	Writing and implementation of a Directive Plan for the exploitations of non drin	OTHERS_WASTE_AND_WASTEWATER_MANAGEMENT	LOCAL_AUTHORITY	NOT_STARTED	OTHER	OTHER	0
73	145793	MUNICIPAL_BUILDINGS_EQUIPMENT_FACILITIES	Action 8: Preparation and distribution of "Environmental Awareness notebook of C	MUNICIPAL_BUILDINGS_EQUIPMENT_FACILITIES_BEHAVIOURAL_CHANGES	LOCAL_AUTHORITY	NOT_STARTED	AWARENESS_RAISING_TRAINING	EDUCATION AND ENABLING	0
73	145787	RESIDENTIAL_BUILDINGS	Action 32: Change incandescent and halogen bulbs for low-power systems and repla	RESIDENTIAL_BUILDINGS_OTHER	LOCAL_AUTHORITY	ONGOING	AWARENESS_RAISING_TRAINING	EDUCATION AND ENABLING	7500
73	145876	RESIDENTIAL_BUILDINGS	Action 30: Creation of an environmental information point in order to promote wa	RESIDENTIAL_BUILDINGS_BEHAVIOURAL_CHANGES	LOCAL_AUTHORITY	ONGOING	AWARENESS_RAISING_TRAINING	EDUCATION AND ENABLING	0
73	145879	RESIDENTIAL_BUILDINGS	Action 33: Creation of a public platform based on sustainable urban mobility, ef	RESIDENTIAL_BUILDINGS_BEHAVIOURAL_CHANGES	NOT_POSSIBLE_TO_SAY	NOT_STARTED	AWARENESS_RAISING_TRAINING	EDUCATION AND ENABLING	30000
73	145881	RESIDENTIAL_BUILDINGS	Action 34: Creating a communication channel through which regularly report on gr	RESIDENTIAL_BUILDINGS_OTHER	LOCAL_AUTHORITY	ONGOING	AWARENESS_RAISING_TRAINING	EDUCATION AND ENABLING	0
73	145772	OTHERS	Action 31: Development of campaigns orienting towards citizenship relating to aw	OTHERS_OTHER	LOCAL_AUTHORITY	ONGOING	AWARENESS_RAISING_TRAINING	EDUCATION AND ENABLING	0
73	145775	OTHERS	Action 21: Awareness of the public on the importance of proper waste collection	OTHERS_WASTE_AND_WASTEWATER_MANAGEMENT	LOCAL_AUTHORITY	ONGOING	AWARENESS_RAISING_TRAINING	EDUCATION AND ENABLING	0
73	145778	MUNICIPAL_BUILDINGS_EQUIPMENT_FACILITIES	Action 1: Construction and rehabilitation of municipal buildings using bioclimat	MUNICIPAL_BUILDINGS_EQUIPMENT_FACILITIES_BUILDING_ENVELOPE	LOCAL_AUTHORITY	POSTPONED	BUILDING_STANDARDS	REGULATION	204
73	145779	MUNICIPAL_BUILDINGS_EQUIPMENT_FACILITIES	Action 2: Implementation of measures identified in the environmental audit condu	MUNICIPAL_BUILDINGS_EQUIPMENT_FACILITIES_INTEGRATED_ACTION	LOCAL_AUTHORITY	COMPLETED	BUILDING_STANDARDS	REGULATION	4
73	145781	MUNICIPAL_BUILDINGS_EQUIPMENT_FACILITIES	Action 6: Improvement of air conditioning systems of municipal facilities: Civic	MUNICIPAL_BUILDINGS_EQUIPMENT_FACILITIES_BUILDING_ENVELOPE	LOCAL_AUTHORITY	POSTPONED	BUILDING_STANDARDS	REGULATION	2.2
73	145782	MUNICIPAL_BUILDINGS_EQUIPMENT_FACILITIES	Action 7: Installation of electronic ballasts in florescent lighting in administ	MUNICIPAL_BUILDINGS_EQUIPMENT_FACILITIES_BUILDING_ENVELOPE	LOCAL_AUTHORITY	ONGOING	BUILDING_STANDARDS	REGULATION	25
73	145757	LOCAL_ELECTRICITY_PRODUCTION	Action 4: Implementation of photovoltaic solar energy in municipal buildings	LOCAL_ELECTRICITY_PRODUCTION_PHOTOVOLTAICS	LOCAL_AUTHORITY	ONGOING	BUILDING_STANDARDS	REGULATION	253
73	145758	LOCAL_ELECTRICITY_PRODUCTION	Action 3: Installation of a cogeneration system at the Sports Complex to cover i	LOCAL_ELECTRICITY_PRODUCTION_COMBINED_HEAT_AND_POWER	LOCAL_AUTHORITY	NOT_STARTED	BUILDING_STANDARDS	REGULATION	67
73	145784	TERTIARY_BUILDINGS_EQUIPMENT_FACILITIES	Action 28: Promotion of efficient energy in tourist industry by creating an inve	TERTIARY_BUILDINGS_EQUIPMENT_FACILITIES_OTHER	LOCAL_AUTHORITY	NOT_STARTED	ENERGY_CERTIFICATION_LABELLING	EDUCATION AND ENABLING	0
73	145785	TERTIARY_BUILDINGS_EQUIPMENT_FACILITIES	Action 29: Promoting improved environmental management in the tourist sector, wi	TERTIARY_BUILDINGS_EQUIPMENT_FACILITIES_OTHER	OTHER	ONGOING	ENERGY_CERTIFICATION_LABELLING	EDUCATION AND ENABLING	0
73	145786	TERTIARY_BUILDINGS_EQUIPMENT_FACILITIES	Action 22: Development of a Municipal Green Label, as a sign of good environment	TERTIARY_BUILDINGS_EQUIPMENT_FACILITIES_BEHAVIOURAL_CHANGES	LOCAL_AUTHORITY	NOT_STARTED	ENERGY_CERTIFICATION_LABELLING	EDUCATION AND ENABLING	0
73	145788	PUBLIC_LIGHTING	Action 10: Replacement of 100% of the mercury vapor lamps to sodium vapor lamps	PUBLIC_LIGHTING_ENERGY_EFFICIENCY	LOCAL_AUTHORITY	COMPLETED	ENERGY_MANAGEMENT	MUNICIPAL SELF GOVERNING	166
73	145790	PUBLIC_LIGHTING	Action 12: Replacement of 100% of the conventional ballasts for electronical one	PUBLIC_LIGHTING_ENERGY_EFFICIENCY	LOCAL_AUTHORITY	ONGOING	ENERGY_MANAGEMENT	MUNICIPAL SELF GOVERNING	120
73	145791	PUBLIC_LIGHTING	Action 13: Elaboration and implementation of the adequation Plan of Municipal Ou	PUBLIC_LIGHTING_ENERGY_EFFICIENCY	LOCAL_AUTHORITY	COMPLETED	ENERGY_MANAGEMENT	MUNICIPAL SELF GOVERNING	0
73	145756	TRANSPORT	Action 40: Replacing 25% of the fleet of private vehicles in the town for electr	TRANSPORT_CLEANER_EFFICIENT_VEHICLES	OTHER	ONGOING	GRANTS_AND_SUBSIDIES	FINANCING AND PROVISION	11000
73	145762	OTHERS	Action 27: Promotion of mixture of uses and provision of commercial premises in	OTHERS_URBAN_REGENERATION	LOCAL_AUTHORITY	ONGOING	LAND_USE_PLANNING	REGULATION	0
73	145886	TRANSPORT	Action 38: Writing the Director Sustainable Mobility Plan	TRANSPORT_OTHER	OTHER	ONGOING	MOBILITY_PLANNING_REGULATION	REGULATION	0
73	145887	TRANSPORT	Action 35: Provision of a network of cycle lanes in the city, increasing the num	TRANSPORT_MODAL_SHIFT_TO_WALKING_AND_CYCLING	LOCAL_AUTHORITY	POSTPONED	MOBILITY_PLANNING_REGULATION	REGULATION	28
73	145890	TRANSPORT	Action 36: Implementation of consciousness-raising measures for the traffic on	TRANSPORT_MODAL_SHIFT_TO_WALKING_AND_CYCLING	LOCAL_AUTHORITY	ONGOING	MOBILITY_PLANNING_REGULATION	REGULATION	50
73	145891	TRANSPORT	Action 37: Creation of the new bus line to the airport from Castelldefels	TRANSPORT_MODAL_SHIFT_TO_PUBLIC_TRANSPORT	OTHER	COMPLETED	MOBILITY_PLANNING_REGULATION	REGULATION	135
73	145755	TRANSPORT	Action 17: Prioritization of vehicles using environmental criteria in the recrui	TRANSPORT_CLEANER_EFFICIENT_VEHICLES	LOCAL_AUTHORITY	ONGOING	PUBLIC_PROCUREMENT	MUNICIPAL SELF GOVERNING	0
73	145780	MUNICIPAL_BUILDINGS_EQUIPMENT_FACILITIES	Action 5: Promote the computers shutdown when no using time is more than one hou	MUNICIPAL_BUILDINGS_EQUIPMENT_FACILITIES_INTEGRATED_ACTION	LOCAL_AUTHORITY	ONGOING	AWARENESS_RAISING_TRAINING	EDUCATION AND ENABLING	3.5
73	145783	MUNICIPAL_BUILDINGS_EQUIPMENT_FACILITIES	Action 9: Creating a local energy committee to coordinate and monitor energy man	MUNICIPAL_BUILDINGS_EQUIPMENT_FACILITIES_INTEGRATED_ACTION	LOCAL_AUTHORITY	ONGOING	MUNICIPAL BUILDING/TERRITORY	MUNICIPAL SELF GOVERNING	1180
73	145752	TRANSPORT	Action 15: Replacement of the diesel used by the municipal fleet, public transpo	TRANSPORT_CLEANER_EFFICIENT_VEHICLES	LOCAL_AUTHORITY	ONGOING	PROVISION	FINANCING AND PROVISION	73
73	145753	TRANSPORT	Action 39: Introduction of fiscal measures to promote cleaner vehicles and deter	TRANSPORT_CLEANER_EFFICIENT_VEHICLES	LOCAL_AUTHORITY	ONGOING	GRANTS_AND_SUBSIDIES	FINANCING AND PROVISION	0
73	145754	TRANSPORT	Action 16: Consideration of environmental criteria in the renovation of the muni	TRANSPORT_CLEANER_EFFICIENT_VEHICLES	LOCAL_AUTHORITY	ONGOING	OTHER	OTHER	26.5
73	145968	TRANSPORT	Action 25: Bus Baix starting up	TRANSPORT_MODAL_SHIFT_TO_PUBLIC_TRANSPORT	OTHER	NOT_STARTED	OTHER	OTHER	125
73	145970	TRANSPORT	Action 26: Implementation of the new line CF2 urban bus routes, enhancing the fr	TRANSPORT_MODAL_SHIFT_TO_PUBLIC_TRANSPORT	OTHER	NOT_STARTED	PROVISION	FINANCING AND PROVISION	135
73	145759	LOCAL_ELECTRICITY_PRODUCTION	Action 14: Installation of solar panels in all light signals placed in public (s	LOCAL_ELECTRICITY_PRODUCTION_PHOTOVOLTAICS	LOCAL_AUTHORITY	ONGOING	MUNICIPAL BUILDING/TERRITORY	MUNICIPAL SELF GOVERNING	8
73	145760	LOCAL_ELECTRICITY_PRODUCTION	Action 18: Installation of 100 kW of power generated by photovoltaic solar panel	LOCAL_ELECTRICITY_PRODUCTION_PHOTOVOLTAICS	LOCAL_AUTHORITY	POSTPONED	MUNICIPAL BUILDING/TERRITORY	MUNICIPAL SELF GOVERNING	554
73	145773	OTHERS	Action 19: Implementation of actions to support and promote the selective colle	OTHERS_WASTE_AND_WASTEWATER_MANAGEMENT	LOCAL_AUTHORITY	ONGOING	OTHER	OTHER	3184
73	145774	OTHERS	Action 20: Promotion of the intensive use of the recollection of waste products	OTHERS_WASTE_AND_WASTEWATER_MANAGEMENT	LOCAL_AUTHORITY	COMPLETED	OTHER	OTHER	1121
73	145776	OTHERS	Action 23: Optimization of routes, location, design, accessibility and frequency	OTHERS_WASTE_AND_WASTEWATER_MANAGEMENT	LOCAL_AUTHORITY	ONGOING	OTHER	OTHER	0
73	145777	OTHERS	Action 24: Study of the different economic and fiscal instruments that could enc	OTHERS_OTHER	LOCAL_AUTHORITY	ONGOING	OTHER	OTHER	0
74	175107	MUNICIPAL_BUILDINGS_EQUIPMENT_FACILITIES	Information and training for municipal workers towards responsible consumption	MUNICIPAL_BUILDINGS_EQUIPMENT_FACILITIES_BEHAVIOURAL_CHANGES	LOCAL_AUTHORITY	ONGOING	AWARENESS_RAISING_TRAINING	EDUCATION AND ENABLING	3.52
74	174281	TERTIARY_BUILDINGS_EQUIPMENT_FACILITIES	Good practices in the tertiary sector	TERTIARY_BUILDINGS_EQUIPMENT_FACILITIES_BEHAVIOURAL_CHANGES	LOCAL_AUTHORITY	NOT_STARTED	AWARENESS_RAISING_TRAINING	EDUCATION AND ENABLING	30.11
74	174282	RESIDENTIAL_BUILDINGS	Good practices in residential sector	RESIDENTIAL_BUILDINGS_INTEGRATED_ACTION	LOCAL_AUTHORITY	NOT_STARTED	AWARENESS_RAISING_TRAINING	EDUCATION AND ENABLING	207.91
74	174283	RESIDENTIAL_BUILDINGS	Campaign to replace old heating systems for more efficient ones in the residenti	RESIDENTIAL_BUILDINGS_ENERGY_EFFICIENCY_IN_SPACE_HEATING_AND_HOT_WATER	LOCAL_AUTHORITY	NOT_STARTED	AWARENESS_RAISING_TRAINING	EDUCATION AND ENABLING	0
74	174257	TRANSPORT	To inform about the public transport between towns	TRANSPORT_MODAL_SHIFT_TO_PUBLIC_TRANSPORT	LOCAL_AUTHORITY	POSTPONED	AWARENESS_RAISING_TRAINING	EDUCATION AND ENABLING	0
74	174258	TRANSPORT	Use existing network for car sharing in the region	TRANSPORT_CAR_SHARING_POOLING	LOCAL_AUTHORITY	POSTPONED	AWARENESS_RAISING_TRAINING	EDUCATION AND ENABLING	0
74	174265	OTHERS	Promote home composting	OTHERS_WASTE_AND_WASTEWATER_MANAGEMENT	LOCAL_AUTHORITY	COMPLETED	AWARENESS_RAISING_TRAINING	EDUCATION AND ENABLING	268.46
74	174267	OTHERS	Water saving campaign	OTHERS_WASTE_AND_WASTEWATER_MANAGEMENT	LOCAL_AUTHORITY	NOT_STARTED	AWARENESS_RAISING_TRAINING	EDUCATION AND ENABLING	0
74	174270	MUNICIPAL_BUILDINGS_EQUIPMENT_FACILITIES	Improvement of the thermal behaviour of the town council building	MUNICIPAL_BUILDINGS_EQUIPMENT_FACILITIES_ENERGY_EFFICIENCY_IN_SPACE_HEATING_AND_	LOCAL_AUTHORITY	NOT_STARTED	ENERGY_MANAGEMENT	MUNICIPAL SELF GOVERNING	2.31
74	174285	PUBLIC_LIGHTING	Differentiation of the contract that includes electrical lighting with the City	PUBLIC_LIGHTING_OTHER	LOCAL_AUTHORITY	NOT_STARTED	ENERGY_MANAGEMENT	MUNICIPAL SELF GOVERNING	0
74	175104	MUNICIPAL_BUILDINGS_EQUIPMENT_FACILITIES	Negotiate new contracts with electricity suppliers based on the free market	MUNICIPAL_BUILDINGS_EQUIPMENT_FACILITIES_OTHER	LOCAL_AUTHORITY	COMPLETED	ENERGY_SUPPLIERS_OBLIGATIONS	REGULATION	0
74	175163	TRANSPORT	Exemption from road tax for the purchase of electric vehicles by individuals or	TRANSPORT_CLEANER_EFFICIENT_VEHICLES	LOCAL_AUTHORITY	POSTPONED	GRANTS_AND_SUBSIDIES	FINANCING AND PROVISION	237.225
74	174259	TRANSPORT	Creation of cycle and pedestrian paths for going save to school	TRANSPORT_MODAL_SHIFT_TO_WALKING_AND_CYCLING	LOCAL_AUTHORITY	POSTPONED	LAND_USE_PLANNING	REGULATION	0
74	174262	OTHERS	Energy criteria in urban planning	OTHERS_URBAN_REGENERATION	LOCAL_AUTHORITY	COMPLETED	LAND_USE_PLANNING	REGULATION	0
74	175164	OTHERS	Carry out forest management, seeking synergies for the use of local biomass	OTHERS_TREE_PLANTING_IN_URBAN_AREAS	LOCAL_AUTHORITY	NOT_STARTED	LAND_USE_PLANNING	REGULATION	0
74	174271	MUNICIPAL_BUILDINGS_EQUIPMENT_FACILITIES	Change heating system for te Town Council building	MUNICIPAL_BUILDINGS_EQUIPMENT_FACILITIES_RENEWABLE_ENERGY_FOR_SPACE_HEATING_AND_	LOCAL_AUTHORITY	COMPLETED	PUBLIC_PROCUREMENT	MUNICIPAL SELF GOVERNING	11.87
74	174273	MUNICIPAL_BUILDINGS_EQUIPMENT_FACILITIES	Changing light systems for more efficient ones in the Town Council building	MUNICIPAL_BUILDINGS_EQUIPMENT_FACILITIES_ENERGY_EFFICIENT_LIGHTING_SYSTEMS	LOCAL_AUTHORITY	NOT_STARTED	PUBLIC_PROCUREMENT	MUNICIPAL SELF GOVERNING	0.5
74	174274	MUNICIPAL_BUILDINGS_EQUIPMENT_FACILITIES	Changig the hot water system from the Town Council building	MUNICIPAL_BUILDINGS_EQUIPMENT_FACILITIES_ENERGY_EFFICIENCY_IN_SPACE_HEATING_AND_	LOCAL_AUTHORITY	NOT_STARTED	PUBLIC_PROCUREMENT	MUNICIPAL SELF GOVERNING	0.22
74	174275	MUNICIPAL_BUILDINGS_EQUIPMENT_FACILITIES	Increasing isolation in the school	MUNICIPAL_BUILDINGS_EQUIPMENT_FACILITIES_BUILDING_ENVELOPE	LOCAL_AUTHORITY	NOT_STARTED	PUBLIC_PROCUREMENT	MUNICIPAL SELF GOVERNING	8.5
74	174276	MUNICIPAL_BUILDINGS_EQUIPMENT_FACILITIES	Improving the doors from the school	MUNICIPAL_BUILDINGS_EQUIPMENT_FACILITIES_ENERGY_EFFICIENCY_IN_SPACE_HEATING_AND_	LOCAL_AUTHORITY	NOT_STARTED	PUBLIC_PROCUREMENT	MUNICIPAL SELF GOVERNING	0.85
74	174277	MUNICIPAL_BUILDINGS_EQUIPMENT_FACILITIES	Biomass heating system in the school	MUNICIPAL_BUILDINGS_EQUIPMENT_FACILITIES_RENEWABLE_ENERGY_FOR_SPACE_HEATING_AND_	LOCAL_AUTHORITY	POSTPONED	PUBLIC_PROCUREMENT	MUNICIPAL SELF GOVERNING	15.73
74	174278	MUNICIPAL_BUILDINGS_EQUIPMENT_FACILITIES	Changing light systems for more efficient ones in the school	MUNICIPAL_BUILDINGS_EQUIPMENT_FACILITIES_ENERGY_EFFICIENT_LIGHTING_SYSTEMS	LOCAL_AUTHORITY	NOT_STARTED	PUBLIC_PROCUREMENT	MUNICIPAL SELF GOVERNING	0.00626
74	174280	MUNICIPAL_BUILDINGS_EQUIPMENT_FACILITIES	Energy management system for the municipal buildings and public lightning	MUNICIPAL_BUILDINGS_EQUIPMENT_FACILITIES_INFORMATION_AND_COMMUNICATION_TECHNOLOG	LOCAL_AUTHORITY	ONGOING	PUBLIC_PROCUREMENT	MUNICIPAL SELF GOVERNING	0
74	175162	PUBLIC_LIGHTING	Finishing the apllicatin of the Municipal Street Lighting Plan	PUBLIC_LIGHTING_ENERGY_EFFICIENCY	LOCAL_AUTHORITY	NOT_STARTED	PUBLIC_PROCUREMENT	MUNICIPAL SELF GOVERNING	8.8
74	174260	LOCAL_ELECTRICITY_PRODUCTION	Solar photovoltaic in the Town Council building	LOCAL_ELECTRICITY_PRODUCTION_PHOTOVOLTAICS	LOCAL_AUTHORITY	NOT_STARTED	PUBLIC_PROCUREMENT	MUNICIPAL SELF GOVERNING	1.88
74	174261	LOCAL_ELECTRICITY_PRODUCTION	Solar photovoltaic in the school	LOCAL_ELECTRICITY_PRODUCTION_PHOTOVOLTAICS	LOCAL_AUTHORITY	NOT_STARTED	PUBLIC_PROCUREMENT	MUNICIPAL SELF GOVERNING	9.13
74	174272	MUNICIPAL_BUILDINGS_EQUIPMENT_FACILITIES	Increasing isolation and improving the climate system in the Town Council buildi	MUNICIPAL_BUILDINGS_EQUIPMENT_FACILITIES_ENERGY_EFFICIENCY_IN_SPACE_HEATING_AND_	LOCAL_AUTHORITY	NOT_STARTED	MUNICIPAL BUILDING/TERRITORY	MUNICIPAL SELF GOVERNING	1.33
74	174279	MUNICIPAL_BUILDINGS_EQUIPMENT_FACILITIES	SEAP monitoring	MUNICIPAL_BUILDINGS_EQUIPMENT_FACILITIES_INTEGRATED_ACTION	LOCAL_AUTHORITY	NOT_STARTED	MUNICIPAL BUILDING/TERRITORY	MUNICIPAL SELF GOVERNING	0
74	175105	MUNICIPAL_BUILDINGS_EQUIPMENT_FACILITIES	Finishing the apllication of DESGEL program	MUNICIPAL_BUILDINGS_EQUIPMENT_FACILITIES_INTEGRATED_ACTION	LOCAL_AUTHORITY	NOT_STARTED	MUNICIPAL BUILDING/TERRITORY	MUNICIPAL SELF GOVERNING	0
74	175106	MUNICIPAL_BUILDINGS_EQUIPMENT_FACILITIES	Study improvements to the distribution network in low and medium voltage (centra	MUNICIPAL_BUILDINGS_EQUIPMENT_FACILITIES_ENERGY_EFFICIENCY_IN_SPACE_HEATING_AND_	LOCAL_AUTHORITY	NOT_STARTED	MUNICIPAL BUILDING/TERRITORY	MUNICIPAL SELF GOVERNING	0
74	174284	RESIDENTIAL_BUILDINGS	Solar thermal in residential buildings	RESIDENTIAL_BUILDINGS_RENEWABLE_ENERGY_FOR_SPACE_HEATING_AND_HOT_WATER	LOCAL_AUTHORITY	NOT_STARTED	OTHER	OTHER	153.66
74	174266	OTHERS	To profit the rainwater from City Hall and Primary School	OTHERS_WASTE_AND_WASTEWATER_MANAGEMENT	LOCAL_AUTHORITY	NOT_STARTED	OTHER	OTHER	0.49
74	174268	OTHERS	Water leaks control and idrinking water system improvement	OTHERS_WASTE_AND_WASTEWATER_MANAGEMENT	LOCAL_AUTHORITY	ONGOING	OTHER	OTHER	21.87
74	174269	OTHERS	Rainwater use in residential sector	OTHERS_WASTE_AND_WASTEWATER_MANAGEMENT	LOCAL_AUTHORITY	NOT_STARTED	OTHER	OTHER	21.56
80	184315	MUNICIPAL_BUILDINGS_EQUIPMENT_FACILITIES	Pedagogy in schools: classroom energy	MUNICIPAL_BUILDINGS_EQUIPMENT_FACILITIES_BEHAVIOURAL_CHANGES	LOCAL_AUTHORITY	NOT_STARTED	AWARENESS_RAISING_TRAINING	EDUCATION AND ENABLING	0
80	184316	MUNICIPAL_BUILDINGS_EQUIPMENT_FACILITIES	Training in energy efficiency and managemment for local professionals and atechn	MUNICIPAL_BUILDINGS_EQUIPMENT_FACILITIES_OTHER	LOCAL_AUTHORITY	ONGOING	AWARENESS_RAISING_TRAINING	EDUCATION AND ENABLING	0
80	184320	RESIDENTIAL_BUILDINGS	Good practises guide for saving energy	RESIDENTIAL_BUILDINGS_BEHAVIOURAL_CHANGES	NOT_POSSIBLE_TO_SAY	ONGOING	AWARENESS_RAISING_TRAINING	EDUCATION AND ENABLING	300
80	184321	RESIDENTIAL_BUILDINGS	Environmental informative campaigns to the citizens	RESIDENTIAL_BUILDINGS_BEHAVIOURAL_CHANGES	NOT_POSSIBLE_TO_SAY	ONGOING	AWARENESS_RAISING_TRAINING	EDUCATION AND ENABLING	1290
80	184323	RESIDENTIAL_BUILDINGS	To promote the bioclimate architecture	RESIDENTIAL_BUILDINGS_INTEGRATED_ACTION	LOCAL_AUTHORITY	NOT_STARTED	AWARENESS_RAISING_TRAINING	EDUCATION AND ENABLING	0
80	182217	TRANSPORT	To promote using the public transport	TRANSPORT_MODAL_SHIFT_TO_PUBLIC_TRANSPORT	OTHER	ONGOING	AWARENESS_RAISING_TRAINING	EDUCATION AND ENABLING	390
80	182218	TRANSPORT	To promote efficiency driving courses to the citizens	TRANSPORT_ECO_DRIVING	OTHER	ONGOING	AWARENESS_RAISING_TRAINING	EDUCATION AND ENABLING	1170
80	182219	TRANSPORT	Efficient driving courses	TRANSPORT_ECO_DRIVING	OTHER	ONGOING	AWARENESS_RAISING_TRAINING	EDUCATION AND ENABLING	10
80	182222	TRANSPORT	To promote more efficient vehicles	TRANSPORT_CLEANER_EFFICIENT_VEHICLES	NOT_POSSIBLE_TO_SAY	ONGOING	AWARENESS_RAISING_TRAINING	EDUCATION AND ENABLING	0
80	207758	MUNICIPAL_BUILDINGS_EQUIPMENT_FACILITIES	Improvement of electricity contracts: contracted power reduction	MUNICIPAL_BUILDINGS_EQUIPMENT_FACILITIES_OTHER	LOCAL_AUTHORITY	COMPLETED	ENERGY_MANAGEMENT	MUNICIPAL SELF GOVERNING	0
80	184322	RESIDENTIAL_BUILDINGS	Municipal funding for installing solar panels or renewable energy in the domesti	RESIDENTIAL_BUILDINGS_RENEWABLE_ENERGY_FOR_SPACE_HEATING_AND_HOT_WATER	LOCAL_AUTHORITY	NOT_STARTED	GRANTS_AND_SUBSIDIES	FINANCING AND PROVISION	780
80	184325	TRANSPORT	Traffic planning in the urban area/cars reduction	TRANSPORT_OTHER	LOCAL_AUTHORITY	ONGOING	MOBILITY_PLANNING_REGULATION	REGULATION	1170
80	182241	MUNICIPAL_BUILDINGS_EQUIPMENT_FACILITIES	Optimization of lighting elements	MUNICIPAL_BUILDINGS_EQUIPMENT_FACILITIES_ENERGY_EFFICIENT_LIGHTING_SYSTEMS	LOCAL_AUTHORITY	POSTPONED	PUBLIC_PROCUREMENT	MUNICIPAL SELF GOVERNING	13
80	182242	MUNICIPAL_BUILDINGS_EQUIPMENT_FACILITIES	Improvement of closures and introduction of elements of passive solar protection	MUNICIPAL_BUILDINGS_EQUIPMENT_FACILITIES_BUILDING_ENVELOPE	LOCAL_AUTHORITY	POSTPONED	PUBLIC_PROCUREMENT	MUNICIPAL SELF GOVERNING	6
80	184313	MUNICIPAL_BUILDINGS_EQUIPMENT_FACILITIES	Installing solar energy on municipal swimming pool	MUNICIPAL_BUILDINGS_EQUIPMENT_FACILITIES_RENEWABLE_ENERGY_FOR_SPACE_HEATING_AND_	LOCAL_AUTHORITY	NOT_STARTED	PUBLIC_PROCUREMENT	MUNICIPAL SELF GOVERNING	11
80	184317	MUNICIPAL_BUILDINGS_EQUIPMENT_FACILITIES	Using energy efficiency criteria in the recruitment of new services and procurem	MUNICIPAL_BUILDINGS_EQUIPMENT_FACILITIES_OTHER	LOCAL_AUTHORITY	ONGOING	PUBLIC_PROCUREMENT	MUNICIPAL SELF GOVERNING	0
80	184318	MUNICIPAL_BUILDINGS_EQUIPMENT_FACILITIES	Installing solar energy on municipal sports facilities	MUNICIPAL_BUILDINGS_EQUIPMENT_FACILITIES_RENEWABLE_ENERGY_FOR_SPACE_HEATING_AND_	OTHER	NOT_STARTED	PUBLIC_PROCUREMENT	MUNICIPAL SELF GOVERNING	14
80	184319	MUNICIPAL_BUILDINGS_EQUIPMENT_FACILITIES	Replacing diesel with biomass on municipal builidings	MUNICIPAL_BUILDINGS_EQUIPMENT_FACILITIES_RENEWABLE_ENERGY_FOR_SPACE_HEATING_AND_	LOCAL_AUTHORITY	POSTPONED	PUBLIC_PROCUREMENT	MUNICIPAL SELF GOVERNING	16
80	207756	MUNICIPAL_BUILDINGS_EQUIPMENT_FACILITIES	Capacitor banks installation.	MUNICIPAL_BUILDINGS_EQUIPMENT_FACILITIES_ENERGY_EFFICIENT_ELECTRICAL_APPLIANCES	LOCAL_AUTHORITY	COMPLETED	PUBLIC_PROCUREMENT	MUNICIPAL SELF GOVERNING	0
80	207757	MUNICIPAL_BUILDINGS_EQUIPMENT_FACILITIES	Green electricity procurement	MUNICIPAL_BUILDINGS_EQUIPMENT_FACILITIES_OTHER	LOCAL_AUTHORITY	COMPLETED	PUBLIC_PROCUREMENT	MUNICIPAL SELF GOVERNING	1195
80	184326	TRANSPORT	Installing public escalators and elevators	TRANSPORT_OTHER	LOCAL_AUTHORITY	POSTPONED	PUBLIC_PROCUREMENT	MUNICIPAL SELF GOVERNING	0
80	182223	LOCAL_ELECTRICITY_PRODUCTION	Installing photovoltaic energy on public facilities	LOCAL_ELECTRICITY_PRODUCTION_PHOTOVOLTAICS	LOCAL_AUTHORITY	NOT_STARTED	PUBLIC_PROCUREMENT	MUNICIPAL SELF GOVERNING	77
80	182245	PUBLIC_LIGHTING	Improving the switchboard, remote management systems and progressive switching s	PUBLIC_LIGHTING_OTHER	LOCAL_AUTHORITY	COMPLETED	THIRD_PARTY_FINANCING	FINANCING AND PROVISION	0
80	207752	PUBLIC_LIGHTING	Replacing lamps for more efficient ones (Sodium vapour, LED, ....) and smart ele	PUBLIC_LIGHTING_ENERGY_EFFICIENCY	LOCAL_AUTHORITY	COMPLETED	THIRD_PARTY_FINANCING	FINANCING AND PROVISION	427.65
80	182240	MUNICIPAL_BUILDINGS_EQUIPMENT_FACILITIES	Rationalization in the use of air conditioning	MUNICIPAL_BUILDINGS_EQUIPMENT_FACILITIES_ENERGY_EFFICIENCY_IN_SPACE_HEATING_AND_	LOCAL_AUTHORITY	ONGOING	ENERGY_MANAGEMENT	MUNICIPAL SELF GOVERNING	23
80	182220	TRANSPORT	To promore more efficiency vehicles in the external municipal fleet	TRANSPORT_CLEANER_EFFICIENT_VEHICLES	LOCAL_AUTHORITY	ONGOING	OTHER	OTHER	11
80	182226	OTHERS	Adoption of energy sustainability criteria in the review of planning	OTHERS_URBAN_REGENERATION	LOCAL_AUTHORITY	NOT_STARTED	OTHER	OTHER	0
80	182236	OTHERS	Prevention of waste generation	OTHERS_WASTE_AND_WASTEWATER_MANAGEMENT	LOCAL_AUTHORITY	ONGOING	OTHER	OTHER	0
80	182237	OTHERS	Organic matter separated collection	OTHERS_WASTE_AND_WASTEWATER_MANAGEMENT	LOCAL_AUTHORITY	ONGOING	OTHER	OTHER	4655.17
80	182238	OTHERS	Improve the water cicle	OTHERS_WASTE_AND_WASTEWATER_MANAGEMENT	OTHER	ONGOING	OTHER	OTHER	0
81	154238	MUNICIPAL_BUILDINGS_EQUIPMENT_FACILITIES	Training on energy management and behavioural changes for municipal staff	MUNICIPAL_BUILDINGS_EQUIPMENT_FACILITIES_INTEGRATED_ACTION	LOCAL_AUTHORITY	ONGOING	AWARENESS_RAISING_TRAINING	EDUCATION AND ENABLING	0
81	138832	TERTIARY_BUILDINGS_EQUIPMENT_FACILITIES	Promote private buildings audits (tertiary sector)	TERTIARY_BUILDINGS_EQUIPMENT_FACILITIES_INTEGRATED_ACTION	LOCAL_AUTHORITY	NOT_STARTED	AWARENESS_RAISING_TRAINING	EDUCATION AND ENABLING	4.18
81	138830	RESIDENTIAL_BUILDINGS	Household energy audits	RESIDENTIAL_BUILDINGS_INTEGRATED_ACTION	LOCAL_AUTHORITY	ONGOING	AWARENESS_RAISING_TRAINING	EDUCATION AND ENABLING	41.81
81	138831	RESIDENTIAL_BUILDINGS	Solar thermal promotion campaign	RESIDENTIAL_BUILDINGS_RENEWABLE_ENERGY_FOR_SPACE_HEATING_AND_HOT_WATER	LOCAL_AUTHORITY	COMPLETED	AWARENESS_RAISING_TRAINING	EDUCATION AND ENABLING	0
81	154242	RESIDENTIAL_BUILDINGS	Raising awareness campaigns on climate change and energy	RESIDENTIAL_BUILDINGS_BEHAVIOURAL_CHANGES	LOCAL_AUTHORITY	ONGOING	AWARENESS_RAISING_TRAINING	EDUCATION AND ENABLING	0
81	138809	MUNICIPAL_BUILDINGS_EQUIPMENT_FACILITIES	Energy efficiency measures in the school buildings envelope	MUNICIPAL_BUILDINGS_EQUIPMENT_FACILITIES_BUILDING_ENVELOPE	LOCAL_AUTHORITY	ONGOING	BUILDING_STANDARDS	REGULATION	40.11
81	138826	RESIDENTIAL_BUILDINGS	Update solar thermal local regulation	RESIDENTIAL_BUILDINGS_RENEWABLE_ENERGY_FOR_SPACE_HEATING_AND_HOT_WATER	LOCAL_AUTHORITY	ONGOING	BUILDING_STANDARDS	REGULATION	0
81	138827	RESIDENTIAL_BUILDINGS	Checkout of existing solar thermal installations	RESIDENTIAL_BUILDINGS_RENEWABLE_ENERGY_FOR_SPACE_HEATING_AND_HOT_WATER	LOCAL_AUTHORITY	ONGOING	BUILDING_STANDARDS	REGULATION	0
81	138829	RESIDENTIAL_BUILDINGS	Residential and neighbourhood renovation projects with energy efficiency criteri	RESIDENTIAL_BUILDINGS_INTEGRATED_ACTION	LOCAL_AUTHORITY	ONGOING	BUILDING_STANDARDS	REGULATION	0
81	138835	LOCAL_ELECTRICITY_PRODUCTION	Photovoltaic solar ordinance	LOCAL_ELECTRICITY_PRODUCTION_PHOTOVOLTAICS	LOCAL_AUTHORITY	NOT_STARTED	BUILDING_STANDARDS	REGULATION	0
81	138805	MUNICIPAL_BUILDINGS_EQUIPMENT_FACILITIES	Energy audits in municipal buildings	MUNICIPAL_BUILDINGS_EQUIPMENT_FACILITIES_INTEGRATED_ACTION	LOCAL_AUTHORITY	ONGOING	ENERGY_MANAGEMENT	MUNICIPAL SELF GOVERNING	0
81	138806	MUNICIPAL_BUILDINGS_EQUIPMENT_FACILITIES	50-50 project in schools	MUNICIPAL_BUILDINGS_EQUIPMENT_FACILITIES_INTEGRATED_ACTION	LOCAL_AUTHORITY	ONGOING	ENERGY_MANAGEMENT	MUNICIPAL SELF GOVERNING	168
81	138814	MUNICIPAL_BUILDINGS_EQUIPMENT_FACILITIES	Energy manager	MUNICIPAL_BUILDINGS_EQUIPMENT_FACILITIES_INTEGRATED_ACTION	LOCAL_AUTHORITY	ONGOING	ENERGY_MANAGEMENT	MUNICIPAL SELF GOVERNING	180
81	154236	MUNICIPAL_BUILDINGS_EQUIPMENT_FACILITIES	Energy accounting software	MUNICIPAL_BUILDINGS_EQUIPMENT_FACILITIES_INFORMATION_AND_COMMUNICATION_TECHNOLOG	LOCAL_AUTHORITY	ONGOING	ENERGY_MANAGEMENT	MUNICIPAL SELF GOVERNING	180
81	154237	MUNICIPAL_BUILDINGS_EQUIPMENT_FACILITIES	Remote control and management of municipal buildings	MUNICIPAL_BUILDINGS_EQUIPMENT_FACILITIES_INFORMATION_AND_COMMUNICATION_TECHNOLOG	LOCAL_AUTHORITY	NOT_STARTED	ENERGY_MANAGEMENT	MUNICIPAL SELF GOVERNING	360
81	138824	PUBLIC_LIGHTING	Remote management in public lightning	PUBLIC_LIGHTING_INFORMATION_AND_COMMUNICATION_TECHNOLOGIES	LOCAL_AUTHORITY	COMPLETED	ENERGY_MANAGEMENT	MUNICIPAL SELF GOVERNING	63.19
81	138816	RESIDENTIAL_BUILDINGS	Changing heating systems for more efficient ones	RESIDENTIAL_BUILDINGS_ENERGY_EFFICIENCY_IN_SPACE_HEATING_AND_HOT_WATER	NOT_POSSIBLE_TO_SAY	ONGOING	GRANTS_AND_SUBSIDIES	FINANCING AND PROVISION	3034.5
81	138817	RESIDENTIAL_BUILDINGS	Lightning and appliances changing	RESIDENTIAL_BUILDINGS_ENERGY_EFFICIENT_ELECTRICAL_APPLIANCES	NOT_POSSIBLE_TO_SAY	ONGOING	GRANTS_AND_SUBSIDIES	FINANCING AND PROVISION	8246.74
81	138833	TRANSPORT	Municipal mobility plan	TRANSPORT_OTHER	LOCAL_AUTHORITY	ONGOING	MOBILITY_PLANNING_REGULATION	REGULATION	0
81	138834	TRANSPORT	Implementation of the measures of the Urban Mobility Plan	TRANSPORT_OTHER	LOCAL_AUTHORITY	ONGOING	MOBILITY_PLANNING_REGULATION	REGULATION	13460.8
81	138807	MUNICIPAL_BUILDINGS_EQUIPMENT_FACILITIES	Efficient lightning in schools	MUNICIPAL_BUILDINGS_EQUIPMENT_FACILITIES_ENERGY_EFFICIENT_LIGHTING_SYSTEMS	LOCAL_AUTHORITY	ONGOING	PUBLIC_PROCUREMENT	MUNICIPAL SELF GOVERNING	83.72
81	138808	MUNICIPAL_BUILDINGS_EQUIPMENT_FACILITIES	Efficient lightning in municipal buildings and facilities	MUNICIPAL_BUILDINGS_EQUIPMENT_FACILITIES_ENERGY_EFFICIENT_LIGHTING_SYSTEMS	LOCAL_AUTHORITY	ONGOING	PUBLIC_PROCUREMENT	MUNICIPAL SELF GOVERNING	396.83
81	138810	MUNICIPAL_BUILDINGS_EQUIPMENT_FACILITIES	Changing natural gas heating systems for biomass ones	MUNICIPAL_BUILDINGS_EQUIPMENT_FACILITIES_RENEWABLE_ENERGY_FOR_SPACE_HEATING_AND_	LOCAL_AUTHORITY	COMPLETED	PUBLIC_PROCUREMENT	MUNICIPAL SELF GOVERNING	2.5
81	138811	MUNICIPAL_BUILDINGS_EQUIPMENT_FACILITIES	Geothermal bombs in municipal buildings and facilities	MUNICIPAL_BUILDINGS_EQUIPMENT_FACILITIES_RENEWABLE_ENERGY_FOR_SPACE_HEATING_AND_	LOCAL_AUTHORITY	COMPLETED	PUBLIC_PROCUREMENT	MUNICIPAL SELF GOVERNING	5.74
81	138812	MUNICIPAL_BUILDINGS_EQUIPMENT_FACILITIES	Solar thermal energy in schools and municipal buildings and facilities	MUNICIPAL_BUILDINGS_EQUIPMENT_FACILITIES_RENEWABLE_ENERGY_FOR_SPACE_HEATING_AND_	LOCAL_AUTHORITY	ONGOING	PUBLIC_PROCUREMENT	MUNICIPAL SELF GOVERNING	267.85
81	138813	MUNICIPAL_BUILDINGS_EQUIPMENT_FACILITIES	Changing natural gas heating systems for more efficient ones (condensation ones)	MUNICIPAL_BUILDINGS_EQUIPMENT_FACILITIES_ENERGY_EFFICIENCY_IN_SPACE_HEATING_AND_	LOCAL_AUTHORITY	ONGOING	PUBLIC_PROCUREMENT	MUNICIPAL SELF GOVERNING	29.39
81	138837	MUNICIPAL_BUILDINGS_EQUIPMENT_FACILITIES	Green electricity purchase	MUNICIPAL_BUILDINGS_EQUIPMENT_FACILITIES_OTHER	LOCAL_AUTHORITY	NOT_STARTED	PUBLIC_PROCUREMENT	MUNICIPAL SELF GOVERNING	91.89
81	138838	MUNICIPAL_BUILDINGS_EQUIPMENT_FACILITIES	Energy efficient computer devices procurement	MUNICIPAL_BUILDINGS_EQUIPMENT_FACILITIES_ENERGY_EFFICIENT_ELECTRICAL_APPLIANCES	LOCAL_AUTHORITY	COMPLETED	PUBLIC_PROCUREMENT	MUNICIPAL SELF GOVERNING	0
81	138823	PUBLIC_LIGHTING	Luminic intensitty regulation in public lightning	PUBLIC_LIGHTING_ENERGY_EFFICIENCY	LOCAL_AUTHORITY	ONGOING	PUBLIC_PROCUREMENT	MUNICIPAL SELF GOVERNING	176.97
81	138825	PUBLIC_LIGHTING	Lamp change in traffic lights	PUBLIC_LIGHTING_ENERGY_EFFICIENCY	LOCAL_AUTHORITY	ONGOING	PUBLIC_PROCUREMENT	MUNICIPAL SELF GOVERNING	115.44
81	138778	TRANSPORT	Changing municipal vehicles for more efficient ones	TRANSPORT_CLEANER_EFFICIENT_VEHICLES	LOCAL_AUTHORITY	ONGOING	PUBLIC_PROCUREMENT	MUNICIPAL SELF GOVERNING	96.12
81	138780	TRANSPORT	Hibrid or electric vehicles in public procurement	TRANSPORT_ELECTRIC_VEHICLES	LOCAL_AUTHORITY	ONGOING	PUBLIC_PROCUREMENT	MUNICIPAL SELF GOVERNING	0
81	138782	LOCAL_ELECTRICITY_PRODUCTION	Photovoltaic solar energy in municipal buildings and facilities	LOCAL_ELECTRICITY_PRODUCTION_PHOTOVOLTAICS	LOCAL_AUTHORITY	ONGOING	PUBLIC_PROCUREMENT	MUNICIPAL SELF GOVERNING	33.07
81	138822	PUBLIC_LIGHTING	LEDfor public lightning	PUBLIC_LIGHTING_ENERGY_EFFICIENCY	LOCAL_AUTHORITY	ONGOING	THIRD_PARTY_FINANCING	FINANCING AND PROVISION	932
81	138815	TERTIARY_BUILDINGS_EQUIPMENT_FACILITIES	Efficiency energy measures in tertiary sector	TERTIARY_BUILDINGS_EQUIPMENT_FACILITIES_INTEGRATED_ACTION	LOCAL_AUTHORITY	ONGOING	OTHER	OTHER	10094
81	138818	RESIDENTIAL_BUILDINGS	Solar thermal energy in residential buildings	RESIDENTIAL_BUILDINGS_RENEWABLE_ENERGY_FOR_SPACE_HEATING_AND_HOT_WATER	NOT_POSSIBLE_TO_SAY	ONGOING	OTHER	OTHER	1657.57
81	138819	RESIDENTIAL_BUILDINGS	Energy efficient measures in residential building	RESIDENTIAL_BUILDINGS_INTEGRATED_ACTION	NOT_POSSIBLE_TO_SAY	ONGOING	OTHER	OTHER	2581.11
81	138820	RESIDENTIAL_BUILDINGS	Central biomass heating systems in new residential developments	RESIDENTIAL_BUILDINGS_RENEWABLE_ENERGY_FOR_SPACE_HEATING_AND_HOT_WATER	NOT_POSSIBLE_TO_SAY	NOT_STARTED	OTHER	OTHER	6610.34
81	138821	RESIDENTIAL_BUILDINGS	geothermal energy in residential buildings	RESIDENTIAL_BUILDINGS_RENEWABLE_ENERGY_FOR_SPACE_HEATING_AND_HOT_WATER	NOT_POSSIBLE_TO_SAY	ONGOING	OTHER	OTHER	6596.32
81	154243	RESIDENTIAL_BUILDINGS	Fuel vulnerability prevention and corrective actions	RESIDENTIAL_BUILDINGS_OTHER	LOCAL_AUTHORITY	ONGOING	OTHER	OTHER	41.81
81	138779	TRANSPORT	Electric charge points for vehicles	TRANSPORT_ELECTRIC_VEHICLES	NOT_POSSIBLE_TO_SAY	ONGOING	PROVISION	FINANCING AND PROVISION	413.21
81	138781	TRANSPORT	Substitution of vehicles for more efficient ones	TRANSPORT_CLEANER_EFFICIENT_VEHICLES	NOT_POSSIBLE_TO_SAY	ONGOING	MOBILITY_PLANNING_REGULATION	REGULATION	413.21
81	138783	LOCAL_ELECTRICITY_PRODUCTION	Photovoltaic solar energy in existing residential buildings	LOCAL_ELECTRICITY_PRODUCTION_PHOTOVOLTAICS	NOT_POSSIBLE_TO_SAY	ONGOING	OTHER	OTHER	5978.83
81	138785	LOCAL_ELECTRICITY_PRODUCTION	Photovoltaic solar energy in industrial and services buildings	LOCAL_ELECTRICITY_PRODUCTION_PHOTOVOLTAICS	NOT_POSSIBLE_TO_SAY	ONGOING	OTHER	OTHER	5449.73
81	138801	OTHERS	Organic waste implementation	OTHERS_WASTE_AND_WASTEWATER_MANAGEMENT	LOCAL_AUTHORITY	ONGOING	OTHER	OTHER	2153.33
81	138802	OTHERS	Waste prevention plan	OTHERS_WASTE_AND_WASTEWATER_MANAGEMENT	LOCAL_AUTHORITY	ONGOING	OTHER	OTHER	0
81	138803	OTHERS	Irrigation system remote management	OTHERS_WASTE_AND_WASTEWATER_MANAGEMENT	LOCAL_AUTHORITY	ONGOING	OTHER	OTHER	24.16
81	138804	OTHERS	Measures to use rain and used waters	OTHERS_WASTE_AND_WASTEWATER_MANAGEMENT	LOCAL_AUTHORITY	ONGOING	OTHER	OTHER	0
95	151055	RESIDENTIAL_BUILDINGS	Promotion & information to the citizens of the different actions for the energet	RESIDENTIAL_BUILDINGS_BEHAVIOURAL_CHANGES	LOCAL_AUTHORITY	COMPLETED	AWARENESS_RAISING_TRAINING	EDUCATION AND ENABLING	6640
95	151025	MUNICIPAL_BUILDINGS_EQUIPMENT_FACILITIES	Promoting the high energy efficiency certificate on the new buidings and the re	MUNICIPAL_BUILDINGS_EQUIPMENT_FACILITIES_BUILDING_ENVELOPE	LOCAL_AUTHORITY	ONGOING	ENERGY_CERTIFICATION_LABELLING	EDUCATION AND ENABLING	0
95	151046	MUNICIPAL_BUILDINGS_EQUIPMENT_FACILITIES	EMAS certification	MUNICIPAL_BUILDINGS_EQUIPMENT_FACILITIES_OTHER	LOCAL_AUTHORITY	NOT_STARTED	ENERGY_CERTIFICATION_LABELLING	EDUCATION AND ENABLING	0
95	151018	MUNICIPAL_BUILDINGS_EQUIPMENT_FACILITIES	Implementation of comfort temperatures. Regulating thermostats for keeping the h	MUNICIPAL_BUILDINGS_EQUIPMENT_FACILITIES_BUILDING_ENVELOPE	LOCAL_AUTHORITY	ONGOING	ENERGY_MANAGEMENT	MUNICIPAL SELF GOVERNING	72.9
95	151019	MUNICIPAL_BUILDINGS_EQUIPMENT_FACILITIES	Computerized management of the air conditioning process	MUNICIPAL_BUILDINGS_EQUIPMENT_FACILITIES_BUILDING_ENVELOPE	LOCAL_AUTHORITY	ONGOING	ENERGY_MANAGEMENT	MUNICIPAL SELF GOVERNING	3
95	151020	MUNICIPAL_BUILDINGS_EQUIPMENT_FACILITIES	Removing the Sanitary Hot Water in equipment (with the exception of the scholar,	MUNICIPAL_BUILDINGS_EQUIPMENT_FACILITIES_BUILDING_ENVELOPE	LOCAL_AUTHORITY	COMPLETED	ENERGY_MANAGEMENT	MUNICIPAL SELF GOVERNING	0.9
95	151023	MUNICIPAL_BUILDINGS_EQUIPMENT_FACILITIES	Installation of control systems and regulation for lighting in corridors, halls	MUNICIPAL_BUILDINGS_EQUIPMENT_FACILITIES_BUILDING_ENVELOPE	LOCAL_AUTHORITY	ONGOING	ENERGY_MANAGEMENT	MUNICIPAL SELF GOVERNING	3.7
95	151024	MUNICIPAL_BUILDINGS_EQUIPMENT_FACILITIES	Promoting energy audits and improvement energy plans in buildings	MUNICIPAL_BUILDINGS_EQUIPMENT_FACILITIES_BUILDING_ENVELOPE	LOCAL_AUTHORITY	ONGOING	ENERGY_MANAGEMENT	MUNICIPAL SELF GOVERNING	208
95	151026	MUNICIPAL_BUILDINGS_EQUIPMENT_FACILITIES	Computing energy saving plants implementation, as switching off monitors and/or	MUNICIPAL_BUILDINGS_EQUIPMENT_FACILITIES_BUILDING_ENVELOPE	LOCAL_AUTHORITY	COMPLETED	ENERGY_MANAGEMENT	MUNICIPAL SELF GOVERNING	1.9
95	151027	MUNICIPAL_BUILDINGS_EQUIPMENT_FACILITIES	Improving the thermal homogeneity of the Municipal Library	MUNICIPAL_BUILDINGS_EQUIPMENT_FACILITIES_BUILDING_ENVELOPE	LOCAL_AUTHORITY	ONGOING	ENERGY_MANAGEMENT	MUNICIPAL SELF GOVERNING	4.6
95	151028	MUNICIPAL_BUILDINGS_EQUIPMENT_FACILITIES	Installation of a central control system of the air conditioning in the Town Hal	MUNICIPAL_BUILDINGS_EQUIPMENT_FACILITIES_BUILDING_ENVELOPE	LOCAL_AUTHORITY	ONGOING	ENERGY_MANAGEMENT	MUNICIPAL SELF GOVERNING	6.1
95	151031	MUNICIPAL_BUILDINGS_EQUIPMENT_FACILITIES	Creating the figure of equipment energy manager	MUNICIPAL_BUILDINGS_EQUIPMENT_FACILITIES_BUILDING_ENVELOPE	LOCAL_AUTHORITY	COMPLETED	ENERGY_MANAGEMENT	MUNICIPAL SELF GOVERNING	69
95	151042	MUNICIPAL_BUILDINGS_EQUIPMENT_FACILITIES	Municipal energy manager	MUNICIPAL_BUILDINGS_EQUIPMENT_FACILITIES_INTEGRATED_ACTION	LOCAL_AUTHORITY	COMPLETED	ENERGY_MANAGEMENT	MUNICIPAL SELF GOVERNING	208
95	151051	MUNICIPAL_BUILDINGS_EQUIPMENT_FACILITIES	Implementation of "Projecte 50-50" to the schools	MUNICIPAL_BUILDINGS_EQUIPMENT_FACILITIES_BEHAVIOURAL_CHANGES	LOCAL_AUTHORITY	NOT_STARTED	ENERGY_MANAGEMENT	MUNICIPAL SELF GOVERNING	35
95	151032	PUBLIC_LIGHTING	General change of road signal lamps for other with low consumption "LEDS"	PUBLIC_LIGHTING_OTHER	LOCAL_AUTHORITY	COMPLETED	ENERGY_MANAGEMENT	MUNICIPAL SELF GOVERNING	204.7
95	150996	TRANSPORT	Promoting the use of the bicycle on the daily mobility	TRANSPORT_MODAL_SHIFT_TO_WALKING_AND_CYCLING	LOCAL_AUTHORITY	ONGOING	MOBILITY_PLANNING_REGULATION	REGULATION	2.59932
95	150998	TRANSPORT	To develop the Mobility Plan	TRANSPORT_OTHER	LOCAL_AUTHORITY	ONGOING	MOBILITY_PLANNING_REGULATION	REGULATION	2.59964
95	151000	TRANSPORT	Actions for traffic pacification	TRANSPORT_OTHER	LOCAL_AUTHORITY	ONGOING	MOBILITY_PLANNING_REGULATION	REGULATION	2.6
95	151001	TRANSPORT	Promoting a net of safe school paths for the accessibility to the schools and ot	TRANSPORT_OTHER	LOCAL_AUTHORITY	ONGOING	MOBILITY_PLANNING_REGULATION	REGULATION	2.59932
95	151014	MUNICIPAL_BUILDINGS_EQUIPMENT_FACILITIES	Installation of double or revolving doors in accesses to public buildings	MUNICIPAL_BUILDINGS_EQUIPMENT_FACILITIES_ENERGY_EFFICIENCY_IN_SPACE_HEATING_AND_	LOCAL_AUTHORITY	ONGOING	PUBLIC_PROCUREMENT	MUNICIPAL SELF GOVERNING	0.7
95	151016	MUNICIPAL_BUILDINGS_EQUIPMENT_FACILITIES	Replacement of low efficiency boilers	MUNICIPAL_BUILDINGS_EQUIPMENT_FACILITIES_BUILDING_ENVELOPE	LOCAL_AUTHORITY	ONGOING	PUBLIC_PROCUREMENT	MUNICIPAL SELF GOVERNING	8.9
95	151022	MUNICIPAL_BUILDINGS_EQUIPMENT_FACILITIES	Replacement of halogen electric light bulbs by high power LEDÔÇÖs, and replaceme	MUNICIPAL_BUILDINGS_EQUIPMENT_FACILITIES_BUILDING_ENVELOPE	LOCAL_AUTHORITY	ONGOING	PUBLIC_PROCUREMENT	MUNICIPAL SELF GOVERNING	15.5
95	151029	MUNICIPAL_BUILDINGS_EQUIPMENT_FACILITIES	Progressive renovation of electric appliances for other with energetic label cla	MUNICIPAL_BUILDINGS_EQUIPMENT_FACILITIES_BUILDING_ENVELOPE	LOCAL_AUTHORITY	ONGOING	PUBLIC_PROCUREMENT	MUNICIPAL SELF GOVERNING	3.2
95	151040	MUNICIPAL_BUILDINGS_EQUIPMENT_FACILITIES	Installation of solar plaques for Sanitary Hot Water in scholar, sanitary and sp	MUNICIPAL_BUILDINGS_EQUIPMENT_FACILITIES_RENEWABLE_ENERGY_FOR_SPACE_HEATING_AND_	LOCAL_AUTHORITY	ONGOING	PUBLIC_PROCUREMENT	MUNICIPAL SELF GOVERNING	25.7
95	151044	MUNICIPAL_BUILDINGS_EQUIPMENT_FACILITIES	Establishing energetically efficient criteria for the purchase and public recrui	MUNICIPAL_BUILDINGS_EQUIPMENT_FACILITIES_OTHER	LOCAL_AUTHORITY	ONGOING	PUBLIC_PROCUREMENT	MUNICIPAL SELF GOVERNING	0
95	151033	PUBLIC_LIGHTING	Replacement of HG lamps for VSAP in 1.151 points of light (phase 1 executed in 2	PUBLIC_LIGHTING_OTHER	LOCAL_AUTHORITY	COMPLETED	PUBLIC_PROCUREMENT	MUNICIPAL SELF GOVERNING	153.6
95	151034	PUBLIC_LIGHTING	Replacement of HG lamps for VSAP in 241 points of light (phase 2 to be executed	PUBLIC_LIGHTING_OTHER	LOCAL_AUTHORITY	COMPLETED	PUBLIC_PROCUREMENT	MUNICIPAL SELF GOVERNING	33.4
95	150994	TRANSPORT	Progressive renewal of the municipal vehicles fleet by electrical vehicles	TRANSPORT_ELECTRIC_VEHICLES	LOCAL_AUTHORITY	ONGOING	PUBLIC_PROCUREMENT	MUNICIPAL SELF GOVERNING	29.9
95	150997	TRANSPORT	Progressive renewal of the vehicles fleet for Urban Waste collection, street cle	TRANSPORT_ELECTRIC_VEHICLES	LOCAL_AUTHORITY	ONGOING	PUBLIC_PROCUREMENT	MUNICIPAL SELF GOVERNING	214.1
95	151002	LOCAL_ELECTRICITY_PRODUCTION	Installation of solar photovoltaic modules for production of electrical energy f	LOCAL_ELECTRICITY_PRODUCTION_PHOTOVOLTAICS	LOCAL_AUTHORITY	ONGOING	PUBLIC_PROCUREMENT	MUNICIPAL SELF GOVERNING	2.1
95	151013	MUNICIPAL_BUILDINGS_EQUIPMENT_FACILITIES	Improvements in the thermal insulation on the ceilings, doors and windows of the	MUNICIPAL_BUILDINGS_EQUIPMENT_FACILITIES_BUILDING_ENVELOPE	LOCAL_AUTHORITY	NOT_STARTED	MUNICIPAL BUILDING/TERRITORY	MUNICIPAL SELF GOVERNING	91.3
95	151015	MUNICIPAL_BUILDINGS_EQUIPMENT_FACILITIES	Increasing external insulation on facade or inner insulation on glasses	MUNICIPAL_BUILDINGS_EQUIPMENT_FACILITIES_BUILDING_ENVELOPE	LOCAL_AUTHORITY	ONGOING	MUNICIPAL BUILDING/TERRITORY	MUNICIPAL SELF GOVERNING	0.6
95	151017	MUNICIPAL_BUILDINGS_EQUIPMENT_FACILITIES	Incorporation of thermostatic valves or chronothermostats in the old cast iron r	MUNICIPAL_BUILDINGS_EQUIPMENT_FACILITIES_BUILDING_ENVELOPE	LOCAL_AUTHORITY	ONGOING	MUNICIPAL BUILDING/TERRITORY	MUNICIPAL SELF GOVERNING	0.1
95	151021	MUNICIPAL_BUILDINGS_EQUIPMENT_FACILITIES	Improvements of the equipment's lightings	MUNICIPAL_BUILDINGS_EQUIPMENT_FACILITIES_BUILDING_ENVELOPE	LOCAL_AUTHORITY	ONGOING	MUNICIPAL BUILDING/TERRITORY	MUNICIPAL SELF GOVERNING	30.2
95	150995	TRANSPORT	Substitution of old buses for new ones with levels EURO IV	TRANSPORT_ELECTRIC_VEHICLES	LOCAL_AUTHORITY	NOT_STARTED	PROVISION	FINANCING AND PROVISION	0
95	150999	TRANSPORT	Promoting efficient driving training for workers and citizens	TRANSPORT_ECO_DRIVING	LOCAL_AUTHORITY	ONGOING	AWARENESS_RAISING_TRAINING	EDUCATION AND ENABLING	2.59932
95	151006	OTHERS	Financial support for solidarity projects to promote renewable energies	OTHERS_AGRICULTURE_AND_FORESTRY_RELATED	LOCAL_AUTHORITY	ONGOING	OTHER	OTHER	0
95	151009	OTHERS	Installation of waste recycling systems	OTHERS_OTHER	LOCAL_AUTHORITY	COMPLETED	OTHER	OTHER	6545
95	151012	OTHERS	GHG compensation by planting trees at the municipality	OTHERS_OTHER	LOCAL_AUTHORITY	ONGOING	OTHER	OTHER	0.51
95	151060	OTHERS	Systems of saving water installation at municipal buidings	OTHERS_WASTE_AND_WASTEWATER_MANAGEMENT	LOCAL_AUTHORITY	ONGOING	OTHER	OTHER	1.3
96	158344	RESIDENTIAL_BUILDINGS	Publication of material that provides information and disclosure about good prac	RESIDENTIAL_BUILDINGS_BEHAVIOURAL_CHANGES	NOT_POSSIBLE_TO_SAY	ONGOING	AWARENESS_RAISING_TRAINING	EDUCATION AND ENABLING	60
96	158345	RESIDENTIAL_BUILDINGS	Promoting among the citizens contracting green power for their electrical supply	RESIDENTIAL_BUILDINGS_OTHER	NOT_POSSIBLE_TO_SAY	NOT_STARTED	AWARENESS_RAISING_TRAINING	EDUCATION AND ENABLING	14.18
96	158350	TRANSPORT	Organizing an educational campaign to reduce the use of personal vehicle.	TRANSPORT_OTHER	NOT_POSSIBLE_TO_SAY	ONGOING	AWARENESS_RAISING_TRAINING	EDUCATION AND ENABLING	67.6
96	158348	RESIDENTIAL_BUILDINGS	Municipal ordinance on sustainable building	RESIDENTIAL_BUILDINGS_INTEGRATED_ACTION	LOCAL_AUTHORITY	ONGOING	BUILDING_STANDARDS	REGULATION	9
96	158287	MUNICIPAL_BUILDINGS_EQUIPMENT_FACILITIES	Action 1: Separating the general administration zone from the entrance hall in t	MUNICIPAL_BUILDINGS_EQUIPMENT_FACILITIES_ENERGY_EFFICIENCY_IN_SPACE_HEATING_AND_	LOCAL_AUTHORITY	COMPLETED	ENERGY_MANAGEMENT	MUNICIPAL SELF GOVERNING	0.61
96	158288	MUNICIPAL_BUILDINGS_EQUIPMENT_FACILITIES	Action 2: Installing a programmable thermostat in the ground floor of the town h	MUNICIPAL_BUILDINGS_EQUIPMENT_FACILITIES_RENEWABLE_ENERGY_FOR_SPACE_HEATING_AND_	LOCAL_AUTHORITY	COMPLETED	ENERGY_MANAGEMENT	MUNICIPAL SELF GOVERNING	0.61
96	158292	MUNICIPAL_BUILDINGS_EQUIPMENT_FACILITIES	Action 6: Mending the window frames of the town hall first floor.	MUNICIPAL_BUILDINGS_EQUIPMENT_FACILITIES_ENERGY_EFFICIENCY_IN_SPACE_HEATING_AND_	LOCAL_AUTHORITY	NOT_STARTED	ENERGY_MANAGEMENT	MUNICIPAL SELF GOVERNING	0.06
96	158293	MUNICIPAL_BUILDINGS_EQUIPMENT_FACILITIES	Action 7: Contracting expert advice on the configuration of the EBM el fanalet e	MUNICIPAL_BUILDINGS_EQUIPMENT_FACILITIES_ENERGY_EFFICIENCY_IN_SPACE_HEATING_AND_	LOCAL_AUTHORITY	ONGOING	ENERGY_MANAGEMENT	MUNICIPAL SELF GOVERNING	0.578
96	158295	MUNICIPAL_BUILDINGS_EQUIPMENT_FACILITIES	Action 9: Improvement of the dining room lighting of the EBM El fanalet.	MUNICIPAL_BUILDINGS_EQUIPMENT_FACILITIES_ENERGY_EFFICIENT_LIGHTING_SYSTEMS	LOCAL_AUTHORITY	NOT_STARTED	ENERGY_MANAGEMENT	MUNICIPAL SELF GOVERNING	0
96	158296	MUNICIPAL_BUILDINGS_EQUIPMENT_FACILITIES	Contracting expert advice for 3 municipal buildings in order to increase energy	MUNICIPAL_BUILDINGS_EQUIPMENT_FACILITIES_ENERGY_EFFICIENCY_IN_SPACE_HEATING_AND_	LOCAL_AUTHORITY	ONGOING	ENERGY_MANAGEMENT	MUNICIPAL SELF GOVERNING	3.63
96	158298	MUNICIPAL_BUILDINGS_EQUIPMENT_FACILITIES	Action 12: Inspecting and improving the activities room lock of the CEIP Montman	MUNICIPAL_BUILDINGS_EQUIPMENT_FACILITIES_BUILDING_ENVELOPE	LOCAL_AUTHORITY	ONGOING	ENERGY_MANAGEMENT	MUNICIPAL SELF GOVERNING	0.964
96	158299	MUNICIPAL_BUILDINGS_EQUIPMENT_FACILITIES	Action 13: Installing curtains in the activities room of the CEIP Montmany.	MUNICIPAL_BUILDINGS_EQUIPMENT_FACILITIES_ENERGY_EFFICIENCY_IN_SPACE_HEATING_AND_	LOCAL_AUTHORITY	ONGOING	ENERGY_MANAGEMENT	MUNICIPAL SELF GOVERNING	0
96	158302	MUNICIPAL_BUILDINGS_EQUIPMENT_FACILITIES	Action 16: Carrying out a thermography of the Casino once the heating is install	MUNICIPAL_BUILDINGS_EQUIPMENT_FACILITIES_ENERGY_EFFICIENCY_IN_SPACE_HEATING_AND_	LOCAL_AUTHORITY	ONGOING	ENERGY_MANAGEMENT	MUNICIPAL SELF GOVERNING	0
96	158303	MUNICIPAL_BUILDINGS_EQUIPMENT_FACILITIES	Action 17: Installing an astronomic clock connected with the Casnio car park lig	MUNICIPAL_BUILDINGS_EQUIPMENT_FACILITIES_ENERGY_EFFICIENT_LIGHTING_SYSTEMS	LOCAL_AUTHORITY	NOT_STARTED	ENERGY_MANAGEMENT	MUNICIPAL SELF GOVERNING	0
96	158305	MUNICIPAL_BUILDINGS_EQUIPMENT_FACILITIES	Action 19: Contracting a maintenance service for all the central heating of the	MUNICIPAL_BUILDINGS_EQUIPMENT_FACILITIES_ENERGY_EFFICIENCY_IN_SPACE_HEATING_AND_	LOCAL_AUTHORITY	ONGOING	ENERGY_MANAGEMENT	MUNICIPAL SELF GOVERNING	2.6
96	158307	MUNICIPAL_BUILDINGS_EQUIPMENT_FACILITIES	Action 21: Creating the energetic solicitor figure.	MUNICIPAL_BUILDINGS_EQUIPMENT_FACILITIES_INTEGRATED_ACTION	LOCAL_AUTHORITY	ONGOING	ENERGY_MANAGEMENT	MUNICIPAL SELF GOVERNING	2.6
96	158308	MUNICIPAL_BUILDINGS_EQUIPMENT_FACILITIES	Action 22: Installing a clock timer in the refrigerators of the municipal swimm	MUNICIPAL_BUILDINGS_EQUIPMENT_FACILITIES_ENERGY_EFFICIENT_ELECTRICAL_APPLIANCES	LOCAL_AUTHORITY	NOT_STARTED	ENERGY_MANAGEMENT	MUNICIPAL SELF GOVERNING	0.366
96	158320	PUBLIC_LIGHTING	Action 5: Revising the street lighting in order to detect non controlled use.	PUBLIC_LIGHTING_ENERGY_EFFICIENCY	LOCAL_AUTHORITY	POSTPONED	ENERGY_MANAGEMENT	MUNICIPAL SELF GOVERNING	2.16
96	158321	PUBLIC_LIGHTING	Action 6: Adjust the contracted energy of the street lighting.	PUBLIC_LIGHTING_OTHER	LOCAL_AUTHORITY	COMPLETED	ENERGY_MANAGEMENT	MUNICIPAL SELF GOVERNING	0
96	158322	PUBLIC_LIGHTING	Action 7: Checking the adjustments of the electric consumption meter.	PUBLIC_LIGHTING_OTHER	LOCAL_AUTHORITY	NOT_STARTED	ENERGY_MANAGEMENT	MUNICIPAL SELF GOVERNING	2.16
96	158342	RESIDENTIAL_BUILDINGS	Funding for the installation of renewable energy systems and renovation of windo	RESIDENTIAL_BUILDINGS_BUILDING_ENVELOPE	OTHER	COMPLETED	GRANTS_AND_SUBSIDIES	FINANCING AND PROVISION	66
96	158343	RESIDENTIAL_BUILDINGS	Funding to promote the purchase of energy efficient appliances	RESIDENTIAL_BUILDINGS_ENERGY_EFFICIENT_ELECTRICAL_APPLIANCES	OTHER	COMPLETED	GRANTS_AND_SUBSIDIES	FINANCING AND PROVISION	45
96	158268	TRANSPORT	Action 2: Offering a discount on the road tax for the les pollutant vehicles.	TRANSPORT_CLEANER_EFFICIENT_VEHICLES	LOCAL_AUTHORITY	COMPLETED	GRANTS_AND_SUBSIDIES	FINANCING AND PROVISION	83.2
96	158346	TRANSPORT	Carrying out a project of a bikeway from the train station to the municipal swim	TRANSPORT_MODAL_SHIFT_TO_WALKING_AND_CYCLING	LOCAL_AUTHORITY	NOT_STARTED	MOBILITY_PLANNING_REGULATION	REGULATION	15.6
96	158347	TRANSPORT	Making the Vic street and the Major street pedestrian zones.	TRANSPORT_MODAL_SHIFT_TO_WALKING_AND_CYCLING	LOCAL_AUTHORITY	COMPLETED	MOBILITY_PLANNING_REGULATION	REGULATION	45.5
96	158290	MUNICIPAL_BUILDINGS_EQUIPMENT_FACILITIES	Action 4: Installing an electrical water heater.	MUNICIPAL_BUILDINGS_EQUIPMENT_FACILITIES_OTHER	LOCAL_AUTHORITY	NOT_STARTED	PUBLIC_PROCUREMENT	MUNICIPAL SELF GOVERNING	0.03
96	158291	MUNICIPAL_BUILDINGS_EQUIPMENT_FACILITIES	Action 5: Replacing the halogens of the plenary hall with LEDs.	MUNICIPAL_BUILDINGS_EQUIPMENT_FACILITIES_ENERGY_EFFICIENT_LIGHTING_SYSTEMS	LOCAL_AUTHORITY	NOT_STARTED	PUBLIC_PROCUREMENT	MUNICIPAL SELF GOVERNING	0
96	158294	MUNICIPAL_BUILDINGS_EQUIPMENT_FACILITIES	Action 8: Replacing the current washing machine of the EBM El fanalet with a bit	MUNICIPAL_BUILDINGS_EQUIPMENT_FACILITIES_ENERGY_EFFICIENT_ELECTRICAL_APPLIANCES	LOCAL_AUTHORITY	NOT_STARTED	PUBLIC_PROCUREMENT	MUNICIPAL SELF GOVERNING	0.201
96	158297	MUNICIPAL_BUILDINGS_EQUIPMENT_FACILITIES	Action 11: Replacing the current radiator regulators of the CEIP Montmany with r	MUNICIPAL_BUILDINGS_EQUIPMENT_FACILITIES_ENERGY_EFFICIENCY_IN_SPACE_HEATING_AND_	LOCAL_AUTHORITY	ONGOING	PUBLIC_PROCUREMENT	MUNICIPAL SELF GOVERNING	0
96	158300	MUNICIPAL_BUILDINGS_EQUIPMENT_FACILITIES	Action 14: Amending the current joint between the window frames and the walls in	MUNICIPAL_BUILDINGS_EQUIPMENT_FACILITIES_BUILDING_ENVELOPE	LOCAL_AUTHORITY	ONGOING	PUBLIC_PROCUREMENT	MUNICIPAL SELF GOVERNING	1.5
96	158301	MUNICIPAL_BUILDINGS_EQUIPMENT_FACILITIES	Action 15: Installing curtains or blinds on the west windows of the Casino.	MUNICIPAL_BUILDINGS_EQUIPMENT_FACILITIES_BUILDING_ENVELOPE	LOCAL_AUTHORITY	COMPLETED	PUBLIC_PROCUREMENT	MUNICIPAL SELF GOVERNING	1.5
96	158304	MUNICIPAL_BUILDINGS_EQUIPMENT_FACILITIES	Action 18: Gradually replacing the electrical appliances of the municipal equipm	MUNICIPAL_BUILDINGS_EQUIPMENT_FACILITIES_ENERGY_EFFICIENT_ELECTRICAL_APPLIANCES	LOCAL_AUTHORITY	NOT_STARTED	PUBLIC_PROCUREMENT	MUNICIPAL SELF GOVERNING	0
96	158309	MUNICIPAL_BUILDINGS_EQUIPMENT_FACILITIES	Action 23: Installing a canopy on the south-west fa├ºade of the municipal swimmi	MUNICIPAL_BUILDINGS_EQUIPMENT_FACILITIES_ENERGY_EFFICIENCY_IN_SPACE_HEATING_AND_	LOCAL_AUTHORITY	NOT_STARTED	PUBLIC_PROCUREMENT	MUNICIPAL SELF GOVERNING	0.183
96	158310	MUNICIPAL_BUILDINGS_EQUIPMENT_FACILITIES	Action 24: Installing a canopy or vegetal roof on the municipal swimming pools b	MUNICIPAL_BUILDINGS_EQUIPMENT_FACILITIES_ENERGY_EFFICIENCY_IN_SPACE_HEATING_AND_	LOCAL_AUTHORITY	NOT_STARTED	PUBLIC_PROCUREMENT	MUNICIPAL SELF GOVERNING	0.366
96	158311	MUNICIPAL_BUILDINGS_EQUIPMENT_FACILITIES	Action 25: Installing motion detectors for the lighting in the sports field chan	MUNICIPAL_BUILDINGS_EQUIPMENT_FACILITIES_ENERGY_EFFICIENT_LIGHTING_SYSTEMS	LOCAL_AUTHORITY	NOT_STARTED	PUBLIC_PROCUREMENT	MUNICIPAL SELF GOVERNING	0
96	158332	MUNICIPAL_BUILDINGS_EQUIPMENT_FACILITIES	Installation of solar thermal collectors in CEIP Montmany for hot water producti	MUNICIPAL_BUILDINGS_EQUIPMENT_FACILITIES_RENEWABLE_ENERGY_FOR_SPACE_HEATING_AND_	LOCAL_AUTHORITY	NOT_STARTED	PUBLIC_PROCUREMENT	MUNICIPAL SELF GOVERNING	3.86
96	158334	MUNICIPAL_BUILDINGS_EQUIPMENT_FACILITIES	Installing a thermal solar energy system in the municipal pools' bar-restaurant	MUNICIPAL_BUILDINGS_EQUIPMENT_FACILITIES_RENEWABLE_ENERGY_FOR_SPACE_HEATING_AND_	LOCAL_AUTHORITY	NOT_STARTED	PUBLIC_PROCUREMENT	MUNICIPAL SELF GOVERNING	0
96	158336	MUNICIPAL_BUILDINGS_EQUIPMENT_FACILITIES	Installing a thermal solar energy system in the municipal pools' dressing rooms	MUNICIPAL_BUILDINGS_EQUIPMENT_FACILITIES_RENEWABLE_ENERGY_FOR_SPACE_HEATING_AND_	LOCAL_AUTHORITY	NOT_STARTED	PUBLIC_PROCUREMENT	MUNICIPAL SELF GOVERNING	1.87
96	158340	MUNICIPAL_BUILDINGS_EQUIPMENT_FACILITIES	Contracting green electricity supply	MUNICIPAL_BUILDINGS_EQUIPMENT_FACILITIES_OTHER	LOCAL_AUTHORITY	NOT_STARTED	PUBLIC_PROCUREMENT	MUNICIPAL SELF GOVERNING	183.96
96	158341	MUNICIPAL_BUILDINGS_EQUIPMENT_FACILITIES	Introduction of environmental criteria in the specifications of the external ser	MUNICIPAL_BUILDINGS_EQUIPMENT_FACILITIES_OTHER	LOCAL_AUTHORITY	COMPLETED	PUBLIC_PROCUREMENT	MUNICIPAL SELF GOVERNING	0
96	158316	PUBLIC_LIGHTING	Action 1: Replacing all the photoelectric cells of the street lighting with astr	PUBLIC_LIGHTING_ENERGY_EFFICIENCY	LOCAL_AUTHORITY	POSTPONED	PUBLIC_PROCUREMENT	MUNICIPAL SELF GOVERNING	2.156
96	158317	PUBLIC_LIGHTING	Replacing all the MVL of the street lighting with SVL.	PUBLIC_LIGHTING_ENERGY_EFFICIENCY	LOCAL_AUTHORITY	ONGOING	PUBLIC_PROCUREMENT	MUNICIPAL SELF GOVERNING	6.78
96	158318	PUBLIC_LIGHTING	Action 3: Installing a reducer of the energy flow in the electric panel board of	PUBLIC_LIGHTING_ENERGY_EFFICIENCY	LOCAL_AUTHORITY	ONGOING	PUBLIC_PROCUREMENT	MUNICIPAL SELF GOVERNING	10.845
96	158265	TRANSPORT	Action 1: Gradually replacing the municipal vehicles with less pollutant vehicle	TRANSPORT_CLEANER_EFFICIENT_VEHICLES	LOCAL_AUTHORITY	NOT_STARTED	PUBLIC_PROCUREMENT	MUNICIPAL SELF GOVERNING	2.68227
96	158266	TRANSPORT	Action 1: Requesting Sagal├®s and RENFE for rationalizing the timetable making i	TRANSPORT_MODAL_SHIFT_TO_PUBLIC_TRANSPORT	NOT_POSSIBLE_TO_SAY	COMPLETED	VOLUNTARY_AGREEMENTS_WITH_STAKEHOLDERS	EDUCATION AND ENABLING	117
96	158267	TRANSPORT	Action 1: Contacting the biodiesel producers and the petrol station owners and r	TRANSPORT_CLEANER_EFFICIENT_VEHICLES	LOCAL_AUTHORITY	NOT_STARTED	VOLUNTARY_AGREEMENTS_WITH_STAKEHOLDERS	EDUCATION AND ENABLING	42
96	158349	TRANSPORT	Installing a charging spot for electric vehicles.	TRANSPORT_ELECTRIC_VEHICLES	NOT_POSSIBLE_TO_SAY	NOT_STARTED	PROVISION	FINANCING AND PROVISION	46.8
96	158323	LOCAL_ELECTRICITY_PRODUCTION	Prioritize the installation of renewable energy systems in the future municipal	LOCAL_ELECTRICITY_PRODUCTION_OTHER	LOCAL_AUTHORITY	ONGOING	MUNICIPAL BUILDING/TERRITORY	MUNICIPAL SELF GOVERNING	0
96	158281	OTHERS	Action 3: Organizing an educational campaign about the xerogardening.	OTHERS_WASTE_AND_WASTEWATER_MANAGEMENT	LOCAL_AUTHORITY	ONGOING	OTHER	OTHER	0
96	158282	OTHERS	Action 1: Implementing the door-to-door waste collecting system.	OTHERS_WASTE_AND_WASTEWATER_MANAGEMENT	LOCAL_AUTHORITY	COMPLETED	OTHER	OTHER	176.268
96	158324	OTHERS	Installation of sprinklers programmers throughout the municipal pools' garden a	OTHERS_WASTE_AND_WASTEWATER_MANAGEMENT	LOCAL_AUTHORITY	ONGOING	OTHER	OTHER	0
96	158325	OTHERS	Replacing municipal pools' taps to buttons	OTHERS_WASTE_AND_WASTEWATER_MANAGEMENT	LOCAL_AUTHORITY	COMPLETED	OTHER	OTHER	0
96	158326	OTHERS	Installing a tarp to cover swimming pools	OTHERS_WASTE_AND_WASTEWATER_MANAGEMENT	LOCAL_AUTHORITY	NOT_STARTED	OTHER	OTHER	0
96	158327	OTHERS	Action 29: Contracting an analysis in order to find possible escapes throughout	OTHERS_WASTE_AND_WASTEWATER_MANAGEMENT	LOCAL_AUTHORITY	COMPLETED	OTHER	OTHER	0
104	119321	MUNICIPAL_BUILDINGS_EQUIPMENT_FACILITIES	EP08 Improvement in can Bassa buiding	MUNICIPAL_BUILDINGS_EQUIPMENT_FACILITIES_INFORMATION_AND_COMMUNICATION_TECHNOLOG	LOCAL_AUTHORITY	ONGOING	AWARENESS_RAISING_TRAINING	EDUCATION AND ENABLING	12.54
104	119335	MUNICIPAL_BUILDINGS_EQUIPMENT_FACILITIES	EP22 Improvement in El Tub pavilion	MUNICIPAL_BUILDINGS_EQUIPMENT_FACILITIES_INFORMATION_AND_COMMUNICATION_TECHNOLOG	LOCAL_AUTHORITY	COMPLETED	AWARENESS_RAISING_TRAINING	EDUCATION AND ENABLING	6.55
104	140181	MUNICIPAL_BUILDINGS_EQUIPMENT_FACILITIES	Environmental education at educative centers	MUNICIPAL_BUILDINGS_EQUIPMENT_FACILITIES_BEHAVIOURAL_CHANGES	LOCAL_AUTHORITY	COMPLETED	AWARENESS_RAISING_TRAINING	EDUCATION AND ENABLING	0
104	140182	MUNICIPAL_BUILDINGS_EQUIPMENT_FACILITIES	S05 Training courses on sustainability to employees of local authorities	MUNICIPAL_BUILDINGS_EQUIPMENT_FACILITIES_BEHAVIOURAL_CHANGES	LOCAL_AUTHORITY	COMPLETED	AWARENESS_RAISING_TRAINING	EDUCATION AND ENABLING	0
104	140191	TERTIARY_BUILDINGS_EQUIPMENT_FACILITIES	Program to promote energy efficiency measures and renewable energy installation	TERTIARY_BUILDINGS_EQUIPMENT_FACILITIES_RENEWABLE_ENERGY_FOR_SPACE_HEATING_AND_H	LOCAL_AUTHORITY	ONGOING	AWARENESS_RAISING_TRAINING	EDUCATION AND ENABLING	0
104	140192	TERTIARY_BUILDINGS_EQUIPMENT_FACILITIES	Promoting voluntary plan to reduce the CO2 emissions in the economic activities	TERTIARY_BUILDINGS_EQUIPMENT_FACILITIES_INTEGRATED_ACTION	LOCAL_AUTHORITY	NOT_STARTED	AWARENESS_RAISING_TRAINING	EDUCATION AND ENABLING	0
104	140194	TERTIARY_BUILDINGS_EQUIPMENT_FACILITIES	Energy Good practices guide for the retail sector	TERTIARY_BUILDINGS_EQUIPMENT_FACILITIES_BEHAVIOURAL_CHANGES	LOCAL_AUTHORITY	COMPLETED	AWARENESS_RAISING_TRAINING	EDUCATION AND ENABLING	1540
104	140199	RESIDENTIAL_BUILDINGS	Website about energy and its consumption	RESIDENTIAL_BUILDINGS_BEHAVIOURAL_CHANGES	LOCAL_AUTHORITY	ONGOING	AWARENESS_RAISING_TRAINING	EDUCATION AND ENABLING	0
104	140201	RESIDENTIAL_BUILDINGS	"La casa que ahorra" project: thermographies in residential buildings	RESIDENTIAL_BUILDINGS_BUILDING_ENVELOPE	LOCAL_AUTHORITY	COMPLETED	AWARENESS_RAISING_TRAINING	EDUCATION AND ENABLING	7.35
104	140202	RESIDENTIAL_BUILDINGS	Information and other activities to raise awareness on sustainable energy (EUSEW	RESIDENTIAL_BUILDINGS_INTEGRATED_ACTION	COVENANT_TERRITORIAL_COORDINATOR	ONGOING	AWARENESS_RAISING_TRAINING	EDUCATION AND ENABLING	0
104	140203	RESIDENTIAL_BUILDINGS	New online resource to raise sustainable energy awareness	RESIDENTIAL_BUILDINGS_OTHER	LOCAL_AUTHORITY	COMPLETED	AWARENESS_RAISING_TRAINING	EDUCATION AND ENABLING	0
104	119303	OTHERS	S01 Promotion of Regional Energy Agency, climate change and air pollutio	OTHERS_OTHER	OTHER	ONGOING	AWARENESS_RAISING_TRAINING	EDUCATION AND ENABLING	0
104	119306	OTHERS	S04 Awareness Program: waste minimization, sustainable driving	OTHERS_WASTE_AND_WASTEWATER_MANAGEMENT	LOCAL_AUTHORITY	ONGOING	AWARENESS_RAISING_TRAINING	EDUCATION AND ENABLING	0
104	119309	OTHERS	S07 Agreements with local TV stations to merge contents	OTHERS_OTHER	LOCAL_AUTHORITY	NOT_STARTED	AWARENESS_RAISING_TRAINING	EDUCATION AND ENABLING	0
104	119310	OTHERS	S08 Awareness Program to reduce the amount of waste generated per capita	OTHERS_WASTE_AND_WASTEWATER_MANAGEMENT	LOCAL_AUTHORITY	ONGOING	AWARENESS_RAISING_TRAINING	EDUCATION AND ENABLING	0
104	119316	MUNICIPAL_BUILDINGS_EQUIPMENT_FACILITIES	EP03 Improvement in Portalet buiding	MUNICIPAL_BUILDINGS_EQUIPMENT_FACILITIES_INTEGRATED_ACTION	LOCAL_AUTHORITY	COMPLETED	BUILDING_STANDARDS	REGULATION	34.07
104	119323	MUNICIPAL_BUILDINGS_EQUIPMENT_FACILITIES	EP10 Improvement in Ponent School	MUNICIPAL_BUILDINGS_EQUIPMENT_FACILITIES_ENERGY_EFFICIENCY_IN_SPACE_HEATING_AND_	NOT_POSSIBLE_TO_SAY	NOT_STARTED	BUILDING_STANDARDS	REGULATION	7.49
104	119332	MUNICIPAL_BUILDINGS_EQUIPMENT_FACILITIES	EP19 Improvement in Cangur Kindergarden	MUNICIPAL_BUILDINGS_EQUIPMENT_FACILITIES_ENERGY_EFFICIENCY_IN_SPACE_HEATING_AND_	NOT_POSSIBLE_TO_SAY	NOT_STARTED	BUILDING_STANDARDS	REGULATION	18.17
104	119337	MUNICIPAL_BUILDINGS_EQUIPMENT_FACILITIES	EP24 Improvement in Auditori Theatre	MUNICIPAL_BUILDINGS_EQUIPMENT_FACILITIES_INTEGRATED_ACTION	LOCAL_AUTHORITY	NOT_STARTED	BUILDING_STANDARDS	REGULATION	0
104	140178	MUNICIPAL_BUILDINGS_EQUIPMENT_FACILITIES	P55 Energy Certification of Existing Buildings Municipal	MUNICIPAL_BUILDINGS_EQUIPMENT_FACILITIES_INTEGRATED_ACTION	LOCAL_AUTHORITY	ONGOING	BUILDING_STANDARDS	REGULATION	52
104	140196	RESIDENTIAL_BUILDINGS	P51 establish a level of demand beyond the minimum classification of CTE	RESIDENTIAL_BUILDINGS_INTEGRATED_ACTION	LOCAL_AUTHORITY	NOT_STARTED	BUILDING_STANDARDS	REGULATION	0
104	119314	MUNICIPAL_BUILDINGS_EQUIPMENT_FACILITIES	EP01 Improvement in Sant Josep buiding	MUNICIPAL_BUILDINGS_EQUIPMENT_FACILITIES_BEHAVIOURAL_CHANGES	LOCAL_AUTHORITY	ONGOING	ENERGY_MANAGEMENT	MUNICIPAL SELF GOVERNING	8.36
104	119315	MUNICIPAL_BUILDINGS_EQUIPMENT_FACILITIES	EP02 Improvement in City council buiding	MUNICIPAL_BUILDINGS_EQUIPMENT_FACILITIES_ENERGY_EFFICIENT_LIGHTING_SYSTEMS	LOCAL_AUTHORITY	ONGOING	ENERGY_MANAGEMENT	MUNICIPAL SELF GOVERNING	16.2
104	119318	MUNICIPAL_BUILDINGS_EQUIPMENT_FACILITIES	EP05 Improvement in Can Pedrals library	MUNICIPAL_BUILDINGS_EQUIPMENT_FACILITIES_BEHAVIOURAL_CHANGES	OTHER	COMPLETED	ENERGY_MANAGEMENT	MUNICIPAL SELF GOVERNING	14.47
104	119325	MUNICIPAL_BUILDINGS_EQUIPMENT_FACILITIES	EP12 Improvement in Granolarius School	MUNICIPAL_BUILDINGS_EQUIPMENT_FACILITIES_ENERGY_EFFICIENCY_IN_SPACE_HEATING_AND_	LOCAL_AUTHORITY	COMPLETED	ENERGY_MANAGEMENT	MUNICIPAL SELF GOVERNING	15.51
104	119328	MUNICIPAL_BUILDINGS_EQUIPMENT_FACILITIES	EP15 Improvement in Salvador Espriu School	MUNICIPAL_BUILDINGS_EQUIPMENT_FACILITIES_BEHAVIOURAL_CHANGES	LOCAL_AUTHORITY	COMPLETED	ENERGY_MANAGEMENT	MUNICIPAL SELF GOVERNING	8.03
104	119329	MUNICIPAL_BUILDINGS_EQUIPMENT_FACILITIES	EP16 Improvement in Pau Vila School	MUNICIPAL_BUILDINGS_EQUIPMENT_FACILITIES_BEHAVIOURAL_CHANGES	LOCAL_AUTHORITY	ONGOING	ENERGY_MANAGEMENT	MUNICIPAL SELF GOVERNING	37.28
104	119330	MUNICIPAL_BUILDINGS_EQUIPMENT_FACILITIES	EP17 Improvement in Pere Anton School	MUNICIPAL_BUILDINGS_EQUIPMENT_FACILITIES_BEHAVIOURAL_CHANGES	LOCAL_AUTHORITY	COMPLETED	ENERGY_MANAGEMENT	MUNICIPAL SELF GOVERNING	9.49
104	119333	MUNICIPAL_BUILDINGS_EQUIPMENT_FACILITIES	EP20 Improvement in Montserrat Montero Special Eduaction School	MUNICIPAL_BUILDINGS_EQUIPMENT_FACILITIES_ENERGY_EFFICIENT_ELECTRICAL_APPLIANCES	LOCAL_AUTHORITY	ONGOING	ENERGY_MANAGEMENT	MUNICIPAL SELF GOVERNING	36.99
104	119334	MUNICIPAL_BUILDINGS_EQUIPMENT_FACILITIES	EP21 Improvement in Club Basquet Granollers Sports pavilion	MUNICIPAL_BUILDINGS_EQUIPMENT_FACILITIES_INFORMATION_AND_COMMUNICATION_TECHNOLOG	LOCAL_AUTHORITY	COMPLETED	ENERGY_MANAGEMENT	MUNICIPAL SELF GOVERNING	7.59
104	119336	MUNICIPAL_BUILDINGS_EQUIPMENT_FACILITIES	EP23 Improvement in Palace of Sports	MUNICIPAL_BUILDINGS_EQUIPMENT_FACILITIES_ENERGY_EFFICIENCY_IN_SPACE_HEATING_AND_	LOCAL_AUTHORITY	ONGOING	ENERGY_MANAGEMENT	MUNICIPAL SELF GOVERNING	58.28
104	119341	MUNICIPAL_BUILDINGS_EQUIPMENT_FACILITIES	P01 Municipal Accounting energy, monitoring consumption, efficiency and price o	MUNICIPAL_BUILDINGS_EQUIPMENT_FACILITIES_INFORMATION_AND_COMMUNICATION_TECHNOLOG	LOCAL_AUTHORITY	COMPLETED	ENERGY_MANAGEMENT	MUNICIPAL SELF GOVERNING	132.59
104	119342	MUNICIPAL_BUILDINGS_EQUIPMENT_FACILITIES	P02 Monitoring tool and municipal energy management [GEM]	MUNICIPAL_BUILDINGS_EQUIPMENT_FACILITIES_INFORMATION_AND_COMMUNICATION_TECHNOLOG	LOCAL_AUTHORITY	COMPLETED	ENERGY_MANAGEMENT	MUNICIPAL SELF GOVERNING	31.19
104	119343	MUNICIPAL_BUILDINGS_EQUIPMENT_FACILITIES	P03 Monitoring SEAP and consumption and emissions of the municipality	MUNICIPAL_BUILDINGS_EQUIPMENT_FACILITIES_INTEGRATED_ACTION	OTHER	COMPLETED	ENERGY_MANAGEMENT	MUNICIPAL SELF GOVERNING	0
104	140187	MUNICIPAL_BUILDINGS_EQUIPMENT_FACILITIES	Green partnerships campaign	MUNICIPAL_BUILDINGS_EQUIPMENT_FACILITIES_INTEGRATED_ACTION	OTHER	COMPLETED	ENERGY_MANAGEMENT	MUNICIPAL SELF GOVERNING	360.04
104	140188	MUNICIPAL_BUILDINGS_EQUIPMENT_FACILITIES	Energy efficiency strategy in municipal buildings	MUNICIPAL_BUILDINGS_EQUIPMENT_FACILITIES_INTEGRATED_ACTION	LOCAL_AUTHORITY	ONGOING	ENERGY_MANAGEMENT	MUNICIPAL SELF GOVERNING	0
104	140189	MUNICIPAL_BUILDINGS_EQUIPMENT_FACILITIES	Remote measurement in municipal buildings	MUNICIPAL_BUILDINGS_EQUIPMENT_FACILITIES_INFORMATION_AND_COMMUNICATION_TECHNOLOG	LOCAL_AUTHORITY	ONGOING	ENERGY_MANAGEMENT	MUNICIPAL SELF GOVERNING	0
104	119354	PUBLIC_LIGHTING	P09 Public lighting: continued improvement in energy efficiency of lighting equi	PUBLIC_LIGHTING_ENERGY_EFFICIENCY	OTHER	COMPLETED	ENERGY_MANAGEMENT	MUNICIPAL SELF GOVERNING	50.54
104	119355	PUBLIC_LIGHTING	P10 Public lighting: A system of centralized management in 50% of the public lig	PUBLIC_LIGHTING_ENERGY_EFFICIENCY	LOCAL_AUTHORITY	ONGOING	ENERGY_MANAGEMENT	MUNICIPAL SELF GOVERNING	143.68
104	119356	PUBLIC_LIGHTING	P11 Public lighting: replacement bulbs for LEDs	PUBLIC_LIGHTING_ENERGY_EFFICIENCY	LOCAL_AUTHORITY	ONGOING	ENERGY_MANAGEMENT	MUNICIPAL SELF GOVERNING	391.17
104	119357	PUBLIC_LIGHTING	P12 Public lighting: continued improvement in energy efficiency of lighting equi	PUBLIC_LIGHTING_ENERGY_EFFICIENCY	LOCAL_AUTHORITY	COMPLETED	ENERGY_MANAGEMENT	MUNICIPAL SELF GOVERNING	12.75
104	119358	PUBLIC_LIGHTING	P13 Semaphores: gradual replacement of traffic lights to LED lights	PUBLIC_LIGHTING_ENERGY_EFFICIENCY	LOCAL_AUTHORITY	ONGOING	ENERGY_MANAGEMENT	MUNICIPAL SELF GOVERNING	188.48
104	119345	MUNICIPAL_BUILDINGS_EQUIPMENT_FACILITIES	P05 Ongoing remote measurement of the highest consumers	MUNICIPAL_BUILDINGS_EQUIPMENT_FACILITIES_INFORMATION_AND_COMMUNICATION_TECHNOLOG	LOCAL_AUTHORITY	COMPLETED	GRANTS_AND_SUBSIDIES	FINANCING AND PROVISION	461.1
104	119346	MUNICIPAL_BUILDINGS_EQUIPMENT_FACILITIES	P06 solar thermal at the Municipal School Labor	MUNICIPAL_BUILDINGS_EQUIPMENT_FACILITIES_RENEWABLE_ENERGY_FOR_SPACE_HEATING_AND_	OTHER	COMPLETED	GRANTS_AND_SUBSIDIES	FINANCING AND PROVISION	2.84
104	119348	MUNICIPAL_BUILDINGS_EQUIPMENT_FACILITIES	P08 solar thermal at Palais des Sports	MUNICIPAL_BUILDINGS_EQUIPMENT_FACILITIES_RENEWABLE_ENERGY_FOR_SPACE_HEATING_AND_	NOT_POSSIBLE_TO_SAY	NOT_STARTED	GRANTS_AND_SUBSIDIES	FINANCING AND PROVISION	9.85
104	140197	RESIDENTIAL_BUILDINGS	Appliances Renewal Plan in the domestic sector	RESIDENTIAL_BUILDINGS_ENERGY_EFFICIENT_ELECTRICAL_APPLIANCES	NOT_POSSIBLE_TO_SAY	ONGOING	GRANTS_AND_SUBSIDIES	FINANCING AND PROVISION	2406
104	140198	RESIDENTIAL_BUILDINGS	Change to more efficient boilers in the residential sector	RESIDENTIAL_BUILDINGS_ENERGY_EFFICIENCY_IN_SPACE_HEATING_AND_HOT_WATER	OTHER	ONGOING	GRANTS_AND_SUBSIDIES	FINANCING AND PROVISION	1704
104	140200	RESIDENTIAL_BUILDINGS	Closures renewal plan	RESIDENTIAL_BUILDINGS_BUILDING_ENVELOPE	OTHER	ONGOING	GRANTS_AND_SUBSIDIES	FINANCING AND PROVISION	852
104	119240	TRANSPORT	P44 Renewal of the municipal vehices fleet for low emissions ones	TRANSPORT_CLEANER_EFFICIENT_VEHICLES	LOCAL_AUTHORITY	ONGOING	GRANTS_AND_SUBSIDIES	FINANCING AND PROVISION	29.32
104	140206	TRANSPORT	Renewal of old cars for more efficient ones	TRANSPORT_CLEANER_EFFICIENT_VEHICLES	OTHER	ONGOING	GRANTS_AND_SUBSIDIES	FINANCING AND PROVISION	2103.9
104	119244	LOCAL_ELECTRICITY_PRODUCTION	G02 photovoltaic installation in Water supply tanks	LOCAL_ELECTRICITY_PRODUCTION_PHOTOVOLTAICS	OTHER	COMPLETED	GRANTS_AND_SUBSIDIES	FINANCING AND PROVISION	82
104	140195	RESIDENTIAL_BUILDINGS	To register and controll all the renewable installations	RESIDENTIAL_BUILDINGS_RENEWABLE_ENERGY_FOR_SPACE_HEATING_AND_HOT_WATER	LOCAL_AUTHORITY	ONGOING	LAND_USE_PLANNING	REGULATION	0
104	140207	TRANSPORT	Electric charging points for vehicles	TRANSPORT_ELECTRIC_VEHICLES	NOT_POSSIBLE_TO_SAY	ONGOING	LAND_USE_PLANNING	REGULATION	340
104	119245	LOCAL_ELECTRICITY_PRODUCTION	G03 photovoltaic installation in General Hospital	LOCAL_ELECTRICITY_PRODUCTION_PHOTOVOLTAICS	LOCAL_AUTHORITY	NOT_STARTED	LAND_USE_PLANNING	REGULATION	18.62
104	119246	LOCAL_ELECTRICITY_PRODUCTION	G04 photovoltaic installation in in the extension of the current Hospital Genera	LOCAL_ELECTRICITY_PRODUCTION_PHOTOVOLTAICS	LOCAL_AUTHORITY	NOT_STARTED	LAND_USE_PLANNING	REGULATION	18.07
104	119269	OTHERS	P53 Maintain and preserve agricultural areas, natural parks in the municipality,	OTHERS_AGRICULTURE_AND_FORESTRY_RELATED	LOCAL_AUTHORITY	COMPLETED	LAND_USE_PLANNING	REGULATION	0
104	119270	OTHERS	P54 Modification of limitation on a single activity for urban parcel EERR indust	OTHERS_URBAN_REGENERATION	LOCAL_AUTHORITY	COMPLETED	LAND_USE_PLANNING	REGULATION	0
104	140204	TRANSPORT	Urban mobility plan projects	TRANSPORT_OTHER	LOCAL_AUTHORITY	COMPLETED	MOBILITY_PLANNING_REGULATION	REGULATION	7046
104	140214	OTHERS	"Carbon footprint" project	OTHERS_OTHER	OTHER	COMPLETED	OTHER	OTHER	0
104	140175	MUNICIPAL_BUILDINGS_EQUIPMENT_FACILITIES	P47 sustainability criteria in procurement of municipal services	MUNICIPAL_BUILDINGS_EQUIPMENT_FACILITIES_INTEGRATED_ACTION	LOCAL_AUTHORITY	ONGOING	PUBLIC_PROCUREMENT	MUNICIPAL SELF GOVERNING	0
104	140177	MUNICIPAL_BUILDINGS_EQUIPMENT_FACILITIES	Including energy efficiency measures in the contracts of lease sports facilities	MUNICIPAL_BUILDINGS_EQUIPMENT_FACILITIES_INTEGRATED_ACTION	LOCAL_AUTHORITY	NOT_STARTED	PUBLIC_PROCUREMENT	MUNICIPAL SELF GOVERNING	0
104	140179	MUNICIPAL_BUILDINGS_EQUIPMENT_FACILITIES	Energy efficiency crietria in tenders for new buildings or facilities	MUNICIPAL_BUILDINGS_EQUIPMENT_FACILITIES_INTEGRATED_ACTION	LOCAL_AUTHORITY	ONGOING	PUBLIC_PROCUREMENT	MUNICIPAL SELF GOVERNING	0
104	140184	MUNICIPAL_BUILDINGS_EQUIPMENT_FACILITIES	Green energy procurement	MUNICIPAL_BUILDINGS_EQUIPMENT_FACILITIES_OTHER	LOCAL_AUTHORITY	ONGOING	PUBLIC_PROCUREMENT	MUNICIPAL SELF GOVERNING	913.6
104	119340	MUNICIPAL_BUILDINGS_EQUIPMENT_FACILITIES	EP 28 Test lighting building with LEDs	MUNICIPAL_BUILDINGS_EQUIPMENT_FACILITIES_ENERGY_EFFICIENT_LIGHTING_SYSTEMS	LOCAL_AUTHORITY	ONGOING	THIRD_PARTY_FINANCING	FINANCING AND PROVISION	1.14
104	140174	MUNICIPAL_BUILDINGS_EQUIPMENT_FACILITIES	Preparation of specifications for the procurement of energy services with guaran	MUNICIPAL_BUILDINGS_EQUIPMENT_FACILITIES_INTEGRATED_ACTION	LOCAL_AUTHORITY	NOT_STARTED	THIRD_PARTY_FINANCING	FINANCING AND PROVISION	0
104	119242	LOCAL_ELECTRICITY_PRODUCTION	G01 photovoltaic installation in the IES Antoni Comella	LOCAL_ELECTRICITY_PRODUCTION_PHOTOVOLTAICS	LOCAL_AUTHORITY	POSTPONED	THIRD_PARTY_FINANCING	FINANCING AND PROVISION	30.57
104	119243	LOCAL_ELECTRICITY_PRODUCTION	EP26 Installing a cogeneration system for air conditioning in the municipal swim	LOCAL_ELECTRICITY_PRODUCTION_COMBINED_HEAT_AND_POWER	LOCAL_AUTHORITY	COMPLETED	THIRD_PARTY_FINANCING	FINANCING AND PROVISION	136.89
104	119247	LOCAL_ELECTRICITY_PRODUCTION	G05 photovoltaic installation in Consortium for Waste Management Valles Oriental	LOCAL_ELECTRICITY_PRODUCTION_PHOTOVOLTAICS	OTHER	ONGOING	THIRD_PARTY_FINANCING	FINANCING AND PROVISION	253.73
104	128564	LOCAL_ELECTRICITY_PRODUCTION	P45 Preparation of specifications for the transfer of covered spaces and renewab	LOCAL_ELECTRICITY_PRODUCTION_PHOTOVOLTAICS	OTHER	COMPLETED	THIRD_PARTY_FINANCING	FINANCING AND PROVISION	0
104	120378	LOCAL_HEAT_COLD_PRODUCTION	R02 Use of biogas from the composting plant (weighted by use of Granollers)	LOCAL_HEAT_COLD_PRODUCTION_COMBINED_HEAT_AND_POWER	NOT_POSSIBLE_TO_SAY	COMPLETED	THIRD_PARTY_FINANCING	FINANCING AND PROVISION	15.0415
104	120379	LOCAL_HEAT_COLD_PRODUCTION	R03 Cogeneration Plant exploiting biogas from sludge digestion (using weighted a	LOCAL_HEAT_COLD_PRODUCTION_COMBINED_HEAT_AND_POWER	NOT_POSSIBLE_TO_SAY	COMPLETED	THIRD_PARTY_FINANCING	FINANCING AND PROVISION	1.97447
104	140213	LOCAL_HEAT_COLD_PRODUCTION	Eco Congost: new district heating	LOCAL_HEAT_COLD_PRODUCTION_DISTRICT_HEATING_COOLING_PLANT	NOT_POSSIBLE_TO_SAY	ONGOING	THIRD_PARTY_FINANCING	FINANCING AND PROVISION	20280.4
104	119317	MUNICIPAL_BUILDINGS_EQUIPMENT_FACILITIES	EP04 Improvement in Local Police buiding	MUNICIPAL_BUILDINGS_EQUIPMENT_FACILITIES_ENERGY_EFFICIENCY_IN_SPACE_HEATING_AND_	LOCAL_AUTHORITY	COMPLETED	MUNICIPAL BUILDING/TERRITORY	MUNICIPAL SELF GOVERNING	2.64
104	119319	MUNICIPAL_BUILDINGS_EQUIPMENT_FACILITIES	EP06 Improvement in Tres Torres buiding	MUNICIPAL_BUILDINGS_EQUIPMENT_FACILITIES_ENERGY_EFFICIENCY_IN_SPACE_HEATING_AND_	LOCAL_AUTHORITY	COMPLETED	MUNICIPAL BUILDING/TERRITORY	MUNICIPAL SELF GOVERNING	1.97
104	119320	MUNICIPAL_BUILDINGS_EQUIPMENT_FACILITIES	EP07 Improvement in Jaume Oller buiding	MUNICIPAL_BUILDINGS_EQUIPMENT_FACILITIES_INTEGRATED_ACTION	NOT_POSSIBLE_TO_SAY	NOT_STARTED	MUNICIPAL BUILDING/TERRITORY	MUNICIPAL SELF GOVERNING	0.48
104	119322	MUNICIPAL_BUILDINGS_EQUIPMENT_FACILITIES	EP09 Improvement in Municipal del Treball School	MUNICIPAL_BUILDINGS_EQUIPMENT_FACILITIES_INTEGRATED_ACTION	OTHER	COMPLETED	MUNICIPAL BUILDING/TERRITORY	MUNICIPAL SELF GOVERNING	11.65
104	119324	MUNICIPAL_BUILDINGS_EQUIPMENT_FACILITIES	EP11 Improvement in Vall├¿s School	MUNICIPAL_BUILDINGS_EQUIPMENT_FACILITIES_OTHER	NOT_POSSIBLE_TO_SAY	NOT_STARTED	ENERGY_MANAGEMENT	MUNICIPAL SELF GOVERNING	4.77
104	119326	MUNICIPAL_BUILDINGS_EQUIPMENT_FACILITIES	EP13 Improvement in Joan Solans School	MUNICIPAL_BUILDINGS_EQUIPMENT_FACILITIES_OTHER	NOT_POSSIBLE_TO_SAY	NOT_STARTED	ENERGY_MANAGEMENT	MUNICIPAL SELF GOVERNING	0.9
104	119327	MUNICIPAL_BUILDINGS_EQUIPMENT_FACILITIES	EP14 Improvement in Mestres Montany├á School	MUNICIPAL_BUILDINGS_EQUIPMENT_FACILITIES_OTHER	NOT_POSSIBLE_TO_SAY	NOT_STARTED	ENERGY_MANAGEMENT	MUNICIPAL SELF GOVERNING	12.58
104	119331	MUNICIPAL_BUILDINGS_EQUIPMENT_FACILITIES	EP18 Improvement in Salvador Llobet municipal School	MUNICIPAL_BUILDINGS_EQUIPMENT_FACILITIES_OTHER	NOT_POSSIBLE_TO_SAY	NOT_STARTED	ENERGY_MANAGEMENT	MUNICIPAL SELF GOVERNING	5.14
104	119338	MUNICIPAL_BUILDINGS_EQUIPMENT_FACILITIES	EP25 Improvement in Fundaci├│ La Caixa building	MUNICIPAL_BUILDINGS_EQUIPMENT_FACILITIES_INTEGRATED_ACTION	LOCAL_AUTHORITY	NOT_STARTED	OTHER	OTHER	0
104	119339	MUNICIPAL_BUILDINGS_EQUIPMENT_FACILITIES	EP27 Installing a floating thermal blanket pool at swimming pools	MUNICIPAL_BUILDINGS_EQUIPMENT_FACILITIES_ENERGY_EFFICIENCY_IN_SPACE_HEATING_AND_	OTHER	NOT_STARTED	MUNICIPAL BUILDING/TERRITORY	MUNICIPAL SELF GOVERNING	75.45
104	140185	MUNICIPAL_BUILDINGS_EQUIPMENT_FACILITIES	Improvement in lighting of Sala Sant Francesc	MUNICIPAL_BUILDINGS_EQUIPMENT_FACILITIES_ENERGY_EFFICIENT_LIGHTING_SYSTEMS	LOCAL_AUTHORITY	COMPLETED	MUNICIPAL BUILDING/TERRITORY	MUNICIPAL SELF GOVERNING	1.93
104	140190	TERTIARY_BUILDINGS_EQUIPMENT_FACILITIES	Analysis of the energy savings potential in the economic activities	TERTIARY_BUILDINGS_EQUIPMENT_FACILITIES_INTEGRATED_ACTION	NOT_POSSIBLE_TO_SAY	ONGOING	OTHER	OTHER	0
104	140193	TERTIARY_BUILDINGS_EQUIPMENT_FACILITIES	C01 Ordinance to regulate the use of heating / air conditioning in the commercia	TERTIARY_BUILDINGS_EQUIPMENT_FACILITIES_ENERGY_EFFICIENCY_IN_SPACE_HEATING_AND_H	LOCAL_AUTHORITY	POSTPONED	OTHER	OTHER	2462
104	140176	PUBLIC_LIGHTING	P48 measures of energy efficiency in the lighting Christmas	PUBLIC_LIGHTING_ENERGY_EFFICIENCY	NOT_POSSIBLE_TO_SAY	ONGOING	MUNICIPAL BUILDING/TERRITORY	MUNICIPAL SELF GOVERNING	0
104	140209	PUBLIC_LIGHTING	Public lighting: continued improvement in energy efficiency of lighting equipmen	PUBLIC_LIGHTING_ENERGY_EFFICIENCY	LOCAL_AUTHORITY	ONGOING	MUNICIPAL BUILDING/TERRITORY	MUNICIPAL SELF GOVERNING	377.36
104	119241	TRANSPORT	Renewal fleet of urban buses to cleaner technologies	TRANSPORT_CLEANER_EFFICIENT_VEHICLES	LOCAL_AUTHORITY	ONGOING	PROVISION	FINANCING AND PROVISION	173.79
104	119248	LOCAL_ELECTRICITY_PRODUCTION	P14 photovoltaic installation at the Municipal School Labor	LOCAL_ELECTRICITY_PRODUCTION_PHOTOVOLTAICS	NOT_POSSIBLE_TO_SAY	POSTPONED	MUNICIPAL BUILDING/TERRITORY	MUNICIPAL SELF GOVERNING	14.35
104	119249	LOCAL_ELECTRICITY_PRODUCTION	P15 photovoltaic installation at the Ponent School	LOCAL_ELECTRICITY_PRODUCTION_PHOTOVOLTAICS	NOT_POSSIBLE_TO_SAY	POSTPONED	MUNICIPAL BUILDING/TERRITORY	MUNICIPAL SELF GOVERNING	12.87
104	119250	LOCAL_ELECTRICITY_PRODUCTION	P16 photovoltaic installation at the Granularius School	LOCAL_ELECTRICITY_PRODUCTION_PHOTOVOLTAICS	NOT_POSSIBLE_TO_SAY	POSTPONED	MUNICIPAL BUILDING/TERRITORY	MUNICIPAL SELF GOVERNING	12.91
104	119251	LOCAL_ELECTRICITY_PRODUCTION	P17 Installing Photovoltaic Cemetery	LOCAL_ELECTRICITY_PRODUCTION_PHOTOVOLTAICS	NOT_POSSIBLE_TO_SAY	POSTPONED	MUNICIPAL BUILDING/TERRITORY	MUNICIPAL SELF GOVERNING	50.16
104	119252	LOCAL_ELECTRICITY_PRODUCTION	P18 photovoltaic installation in the Palais des Sports	LOCAL_ELECTRICITY_PRODUCTION_PHOTOVOLTAICS	NOT_POSSIBLE_TO_SAY	POSTPONED	MUNICIPAL BUILDING/TERRITORY	MUNICIPAL SELF GOVERNING	60.73
104	119253	LOCAL_ELECTRICITY_PRODUCTION	P19 photovoltaic installation on the second water tank	LOCAL_ELECTRICITY_PRODUCTION_PHOTOVOLTAICS	NOT_POSSIBLE_TO_SAY	POSTPONED	MUNICIPAL BUILDING/TERRITORY	MUNICIPAL SELF GOVERNING	29.94
104	119254	LOCAL_ELECTRICITY_PRODUCTION	P20 photovoltaic installation at the Plaza Barang├®	LOCAL_ELECTRICITY_PRODUCTION_PHOTOVOLTAICS	NOT_POSSIBLE_TO_SAY	POSTPONED	MUNICIPAL BUILDING/TERRITORY	MUNICIPAL SELF GOVERNING	4.34
104	119255	LOCAL_ELECTRICITY_PRODUCTION	P21 photovoltaic installation at Civic Center North	LOCAL_ELECTRICITY_PRODUCTION_PHOTOVOLTAICS	NOT_POSSIBLE_TO_SAY	POSTPONED	MUNICIPAL BUILDING/TERRITORY	MUNICIPAL SELF GOVERNING	7.05
104	119256	LOCAL_ELECTRICITY_PRODUCTION	P22 photovoltaic installation in school Vall├¿s	LOCAL_ELECTRICITY_PRODUCTION_PHOTOVOLTAICS	NOT_POSSIBLE_TO_SAY	POSTPONED	MUNICIPAL BUILDING/TERRITORY	MUNICIPAL SELF GOVERNING	13.19
104	119257	LOCAL_ELECTRICITY_PRODUCTION	P23 photovoltaic installation at the Pau Villa School	LOCAL_ELECTRICITY_PRODUCTION_PHOTOVOLTAICS	NOT_POSSIBLE_TO_SAY	POSTPONED	MUNICIPAL BUILDING/TERRITORY	MUNICIPAL SELF GOVERNING	16.36
104	119258	LOCAL_ELECTRICITY_PRODUCTION	P24 photovoltaic installation at Funeral building	LOCAL_ELECTRICITY_PRODUCTION_PHOTOVOLTAICS	NOT_POSSIBLE_TO_SAY	POSTPONED	MUNICIPAL BUILDING/TERRITORY	MUNICIPAL SELF GOVERNING	12.2
104	119259	LOCAL_ELECTRICITY_PRODUCTION	P25 photovoltaic installation of the Puig Forques	LOCAL_ELECTRICITY_PRODUCTION_PHOTOVOLTAICS	NOT_POSSIBLE_TO_SAY	POSTPONED	MUNICIPAL BUILDING/TERRITORY	MUNICIPAL SELF GOVERNING	11.93
104	119260	LOCAL_ELECTRICITY_PRODUCTION	P26 photovoltaic installation in Montserrat Montero	LOCAL_ELECTRICITY_PRODUCTION_PHOTOVOLTAICS	NOT_POSSIBLE_TO_SAY	POSTPONED	MUNICIPAL BUILDING/TERRITORY	MUNICIPAL SELF GOVERNING	20.22
104	119261	LOCAL_ELECTRICITY_PRODUCTION	P27 photovoltaic installation at the Kindergarden Lledoner	LOCAL_ELECTRICITY_PRODUCTION_PHOTOVOLTAICS	NOT_POSSIBLE_TO_SAY	POSTPONED	MUNICIPAL BUILDING/TERRITORY	MUNICIPAL SELF GOVERNING	12.02
104	119262	LOCAL_ELECTRICITY_PRODUCTION	P28 photovoltaic installation at the municipal swimming pools	LOCAL_ELECTRICITY_PRODUCTION_PHOTOVOLTAICS	NOT_POSSIBLE_TO_SAY	POSTPONED	MUNICIPAL BUILDING/TERRITORY	MUNICIPAL SELF GOVERNING	24.58
104	119263	LOCAL_ELECTRICITY_PRODUCTION	P29 photovoltaic installation at Congost Pavilion	LOCAL_ELECTRICITY_PRODUCTION_PHOTOVOLTAICS	NOT_POSSIBLE_TO_SAY	POSTPONED	MUNICIPAL BUILDING/TERRITORY	MUNICIPAL SELF GOVERNING	64.28
104	119264	LOCAL_ELECTRICITY_PRODUCTION	P30 Installing Photovoltaic at Exhibition space at Fair	LOCAL_ELECTRICITY_PRODUCTION_PHOTOVOLTAICS	NOT_POSSIBLE_TO_SAY	POSTPONED	MUNICIPAL BUILDING/TERRITORY	MUNICIPAL SELF GOVERNING	68.32
104	140210	LOCAL_ELECTRICITY_PRODUCTION	Photovoltaic installations in the private sector	LOCAL_ELECTRICITY_PRODUCTION_PHOTOVOLTAICS	NOT_POSSIBLE_TO_SAY	ONGOING	OTHER	OTHER	2664.6
104	119268	OTHERS	P52 Develop energy efficiency criteria for new urban projects	OTHERS_URBAN_REGENERATION	LOCAL_AUTHORITY	NOT_STARTED	OTHER	OTHER	0
104	119308	OTHERS	S06 power electronic screens in public buildings and other content	OTHERS_OTHER	LOCAL_AUTHORITY	POSTPONED	OTHER	OTHER	0
104	119313	OTHERS	R01 Increase selective waste collection	OTHERS_WASTE_AND_WASTEWATER_MANAGEMENT	LOCAL_AUTHORITY	ONGOING	OTHER	OTHER	2320.96
108	190320	MUNICIPAL_BUILDINGS_EQUIPMENT_FACILITIES	Good practices in computer devices use	MUNICIPAL_BUILDINGS_EQUIPMENT_FACILITIES_ENERGY_EFFICIENT_ELECTRICAL_APPLIANCES	LOCAL_AUTHORITY	ONGOING	AWARENESS_RAISING_TRAINING	EDUCATION AND ENABLING	135
108	190329	MUNICIPAL_BUILDINGS_EQUIPMENT_FACILITIES	Good practices campaigns	MUNICIPAL_BUILDINGS_EQUIPMENT_FACILITIES_BEHAVIOURAL_CHANGES	LOCAL_AUTHORITY	ONGOING	AWARENESS_RAISING_TRAINING	EDUCATION AND ENABLING	12.18
108	234348	TERTIARY_BUILDINGS_EQUIPMENT_FACILITIES	Energy efficiency and savings in the retail sector	TERTIARY_BUILDINGS_EQUIPMENT_FACILITIES_OTHER	NOT_POSSIBLE_TO_SAY	NEW	AWARENESS_RAISING_TRAINING	EDUCATION AND ENABLING	750
108	234349	TERTIARY_BUILDINGS_EQUIPMENT_FACILITIES	Promote and give support to energy efficiency measures in the International Fair	TERTIARY_BUILDINGS_EQUIPMENT_FACILITIES_INTEGRATED_ACTION	NOT_POSSIBLE_TO_SAY	NEW	AWARENESS_RAISING_TRAINING	EDUCATION AND ENABLING	1050
108	234351	TERTIARY_BUILDINGS_EQUIPMENT_FACILITIES	campaign among the retail sector and restaurants, bars and hotels	TERTIARY_BUILDINGS_EQUIPMENT_FACILITIES_INTEGRATED_ACTION	LOCAL_AUTHORITY	NEW	AWARENESS_RAISING_TRAINING	EDUCATION AND ENABLING	3600
108	190322	RESIDENTIAL_BUILDINGS	Changing lights to more efficient ones	RESIDENTIAL_BUILDINGS_ENERGY_EFFICIENT_LIGHTING_SYSTEMS	NOT_POSSIBLE_TO_SAY	ONGOING	AWARENESS_RAISING_TRAINING	EDUCATION AND ENABLING	2565.33
108	190323	RESIDENTIAL_BUILDINGS	Increasing thermal isolation inresidential buildings	RESIDENTIAL_BUILDINGS_BUILDING_ENVELOPE	NOT_POSSIBLE_TO_SAY	ONGOING	AWARENESS_RAISING_TRAINING	EDUCATION AND ENABLING	41040
108	190324	RESIDENTIAL_BUILDINGS	Increasing air conditioners' COP	RESIDENTIAL_BUILDINGS_ENERGY_EFFICIENCY_IN_SPACE_HEATING_AND_HOT_WATER	OTHER	ONGOING	AWARENESS_RAISING_TRAINING	EDUCATION AND ENABLING	4810
108	190325	RESIDENTIAL_BUILDINGS	replacing heaters for more efficicnet ones	RESIDENTIAL_BUILDINGS_ENERGY_EFFICIENCY_IN_SPACE_HEATING_AND_HOT_WATER	OTHER	ONGOING	AWARENESS_RAISING_TRAINING	EDUCATION AND ENABLING	406.62
108	190331	RESIDENTIAL_BUILDINGS	Resources effcient use campaigns	RESIDENTIAL_BUILDINGS_BEHAVIOURAL_CHANGES	LOCAL_AUTHORITY	ONGOING	AWARENESS_RAISING_TRAINING	EDUCATION AND ENABLING	406.62
108	190332	RESIDENTIAL_BUILDINGS	Solar thermal energy production in residential and tertiary buildings	RESIDENTIAL_BUILDINGS_RENEWABLE_ENERGY_FOR_SPACE_HEATING_AND_HOT_WATER	LOCAL_AUTHORITY	ONGOING	AWARENESS_RAISING_TRAINING	EDUCATION AND ENABLING	6060
108	234342	RESIDENTIAL_BUILDINGS	Climate Change and Sustainable Energy municipal Office	RESIDENTIAL_BUILDINGS_BEHAVIOURAL_CHANGES	LOCAL_AUTHORITY	ONGOING	AWARENESS_RAISING_TRAINING	EDUCATION AND ENABLING	7650
108	234343	RESIDENTIAL_BUILDINGS	Fuel poverty fight	RESIDENTIAL_BUILDINGS_BEHAVIOURAL_CHANGES	LOCAL_AUTHORITY	ONGOING	AWARENESS_RAISING_TRAINING	EDUCATION AND ENABLING	270
108	190302	TRANSPORT	Campaigns to promote electric or low emission cars	TRANSPORT_CLEANER_EFFICIENT_VEHICLES	LOCAL_AUTHORITY	ONGOING	AWARENESS_RAISING_TRAINING	EDUCATION AND ENABLING	429.98
108	190305	TRANSPORT	Increasing bicycle infrastructures	TRANSPORT_MODAL_SHIFT_TO_WALKING_AND_CYCLING	LOCAL_AUTHORITY	ONGOING	AWARENESS_RAISING_TRAINING	EDUCATION AND ENABLING	429.98
108	190306	TRANSPORT	Campaigns to promote bicycle use	TRANSPORT_MODAL_SHIFT_TO_WALKING_AND_CYCLING	LOCAL_AUTHORITY	ONGOING	AWARENESS_RAISING_TRAINING	EDUCATION AND ENABLING	0
108	190309	LOCAL_ELECTRICITY_PRODUCTION	Photovoltaic energy production in residential and tertiary buildings	LOCAL_ELECTRICITY_PRODUCTION_PHOTOVOLTAICS	LOCAL_AUTHORITY	ONGOING	AWARENESS_RAISING_TRAINING	EDUCATION AND ENABLING	4676
108	190321	MUNICIPAL_BUILDINGS_EQUIPMENT_FACILITIES	Energy certification in buildings	MUNICIPAL_BUILDINGS_EQUIPMENT_FACILITIES_OTHER	LOCAL_AUTHORITY	ONGOING	ENERGY_CERTIFICATION_LABELLING	EDUCATION AND ENABLING	0
108	190316	MUNICIPAL_BUILDINGS_EQUIPMENT_FACILITIES	Energy manager figure	MUNICIPAL_BUILDINGS_EQUIPMENT_FACILITIES_INTEGRATED_ACTION	LOCAL_AUTHORITY	COMPLETED	ENERGY_MANAGEMENT	MUNICIPAL SELF GOVERNING	60.9
108	234346	TERTIARY_BUILDINGS_EQUIPMENT_FACILITIES	Basic energy audits for the retail sector	TERTIARY_BUILDINGS_EQUIPMENT_FACILITIES_INTEGRATED_ACTION	LOCAL_AUTHORITY	NEW	ENERGY_MANAGEMENT	MUNICIPAL SELF GOVERNING	1500
108	234347	TERTIARY_BUILDINGS_EQUIPMENT_FACILITIES	Promote energy efficiency and saving plans for the Hospital and the University f	TERTIARY_BUILDINGS_EQUIPMENT_FACILITIES_INTEGRATED_ACTION	NOT_POSSIBLE_TO_SAY	NEW	ENERGY_MANAGEMENT	MUNICIPAL SELF GOVERNING	1650
108	234344	RESIDENTIAL_BUILDINGS	Virtual energy adviser	RESIDENTIAL_BUILDINGS_INFORMATION_AND_COMMUNICATION_TECHNOLOGIES	LOCAL_AUTHORITY	NOT_STARTED	ENERGY_MANAGEMENT	MUNICIPAL SELF GOVERNING	676.68
108	234345	RESIDENTIAL_BUILDINGS	Electronic devices renewal	RESIDENTIAL_BUILDINGS_ENERGY_EFFICIENT_ELECTRICAL_APPLIANCES	NOT_POSSIBLE_TO_SAY	ONGOING	GRANTS_AND_SUBSIDIES	FINANCING AND PROVISION	12025
108	190403	TRANSPORT	Implement meaures established in the mobility plan	TRANSPORT_OTHER	LOCAL_AUTHORITY	ONGOING	MOBILITY_PLANNING_REGULATION	REGULATION	31200
108	234353	TRANSPORT	Mobility improvement to the industrial and services area	TRANSPORT_OTHER	LOCAL_AUTHORITY	ONGOING	MOBILITY_PLANNING_REGULATION	REGULATION	9100
108	190317	MUNICIPAL_BUILDINGS_EQUIPMENT_FACILITIES	Building's thermal isolation	MUNICIPAL_BUILDINGS_EQUIPMENT_FACILITIES_BUILDING_ENVELOPE	LOCAL_AUTHORITY	ONGOING	PUBLIC_PROCUREMENT	MUNICIPAL SELF GOVERNING	1711
108	190318	MUNICIPAL_BUILDINGS_EQUIPMENT_FACILITIES	Increasing air conditioners COP	MUNICIPAL_BUILDINGS_EQUIPMENT_FACILITIES_ENERGY_EFFICIENCY_IN_SPACE_HEATING_AND_	LOCAL_AUTHORITY	ONGOING	PUBLIC_PROCUREMENT	MUNICIPAL SELF GOVERNING	727
108	190319	MUNICIPAL_BUILDINGS_EQUIPMENT_FACILITIES	Replacing heaters for more efficient ones	MUNICIPAL_BUILDINGS_EQUIPMENT_FACILITIES_ENERGY_EFFICIENCY_IN_SPACE_HEATING_AND_	LOCAL_AUTHORITY	ONGOING	PUBLIC_PROCUREMENT	MUNICIPAL SELF GOVERNING	207
108	190330	MUNICIPAL_BUILDINGS_EQUIPMENT_FACILITIES	Green procurement plan	MUNICIPAL_BUILDINGS_EQUIPMENT_FACILITIES_OTHER	LOCAL_AUTHORITY	COMPLETED	PUBLIC_PROCUREMENT	MUNICIPAL SELF GOVERNING	0
108	207759	MUNICIPAL_BUILDINGS_EQUIPMENT_FACILITIES	Green electricity procurement	MUNICIPAL_BUILDINGS_EQUIPMENT_FACILITIES_OTHER	LOCAL_AUTHORITY	COMPLETED	PUBLIC_PROCUREMENT	MUNICIPAL SELF GOVERNING	13365.8
108	190326	PUBLIC_LIGHTING	Replacing lamps for LED	PUBLIC_LIGHTING_ENERGY_EFFICIENCY	LOCAL_AUTHORITY	ONGOING	PUBLIC_PROCUREMENT	MUNICIPAL SELF GOVERNING	1202.5
108	190327	PUBLIC_LIGHTING	Regulation systems in public lightning	PUBLIC_LIGHTING_ENERGY_EFFICIENCY	LOCAL_AUTHORITY	ONGOING	PUBLIC_PROCUREMENT	MUNICIPAL SELF GOVERNING	981
108	190328	PUBLIC_LIGHTING	Changing Street lights to LED	PUBLIC_LIGHTING_ENERGY_EFFICIENCY	LOCAL_AUTHORITY	COMPLETED	PUBLIC_PROCUREMENT	MUNICIPAL SELF GOVERNING	962
108	190300	TRANSPORT	Replacing municipal vehicles for low emission, hybrid or electric ones	TRANSPORT_CLEANER_EFFICIENT_VEHICLES	LOCAL_AUTHORITY	ONGOING	PUBLIC_PROCUREMENT	MUNICIPAL SELF GOVERNING	2670
108	190404	TRANSPORT	Undergraound car parks	TRANSPORT_OTHER	LOCAL_AUTHORITY	ONGOING	PUBLIC_PROCUREMENT	MUNICIPAL SELF GOVERNING	0
108	190308	LOCAL_ELECTRICITY_PRODUCTION	Photovoltaic energy production in municipal buildings	LOCAL_ELECTRICITY_PRODUCTION_PHOTOVOLTAICS	LOCAL_AUTHORITY	ONGOING	PUBLIC_PROCUREMENT	MUNICIPAL SELF GOVERNING	72
108	234350	TERTIARY_BUILDINGS_EQUIPMENT_FACILITIES	Energy efficiency and saving measures in the buildings and facilities of the De	TERTIARY_BUILDINGS_EQUIPMENT_FACILITIES_INTEGRATED_ACTION	OTHER	NEW	OTHER	OTHER	750
108	190301	TRANSPORT	Public transport promotional campaigns	TRANSPORT_MODAL_SHIFT_TO_PUBLIC_TRANSPORT	LOCAL_AUTHORITY	ONGOING	AWARENESS_RAISING_TRAINING	EDUCATION AND ENABLING	7800
108	190303	TRANSPORT	Sustainable mobilty for municipal workers.	TRANSPORT_OTHER	LOCAL_AUTHORITY	ONGOING	OTHER	OTHER	0
108	190304	TRANSPORT	Increasing bus services	TRANSPORT_MODAL_SHIFT_TO_PUBLIC_TRANSPORT	LOCAL_AUTHORITY	ONGOING	PROVISION	FINANCING AND PROVISION	5200
108	190307	TRANSPORT	Car sharing	TRANSPORT_OTHER	LOCAL_AUTHORITY	COMPLETED	PROVISION	FINANCING AND PROVISION	0
120	123269	MUNICIPAL_BUILDINGS_EQUIPMENT_FACILITIES	A.7.1.1 Public employee training activities focusing on sustainability	MUNICIPAL_BUILDINGS_EQUIPMENT_FACILITIES_BEHAVIOURAL_CHANGES	LOCAL_AUTHORITY	ONGOING	AWARENESS_RAISING_TRAINING	EDUCATION AND ENABLING	3195
120	123270	MUNICIPAL_BUILDINGS_EQUIPMENT_FACILITIES	A.7.1.2 Awareness campaigns at municipal level	MUNICIPAL_BUILDINGS_EQUIPMENT_FACILITIES_BEHAVIOURAL_CHANGES	LOCAL_AUTHORITY	ONGOING	AWARENESS_RAISING_TRAINING	EDUCATION AND ENABLING	3195
120	123271	MUNICIPAL_BUILDINGS_EQUIPMENT_FACILITIES	A.7.1.3 Interaction with the Energy Agency's digital platforms	MUNICIPAL_BUILDINGS_EQUIPMENT_FACILITIES_INFORMATION_AND_COMMUNICATION_TECHNOLOG	LOCAL_AUTHORITY	ONGOING	AWARENESS_RAISING_TRAINING	EDUCATION AND ENABLING	899
120	112297	TERTIARY_BUILDINGS_EQUIPMENT_FACILITIES	B.1.1.3 To promote bioclimatic construction	TERTIARY_BUILDINGS_EQUIPMENT_FACILITIES_INTEGRATED_ACTION	LOCAL_AUTHORITY	ONGOING	AWARENESS_RAISING_TRAINING	EDUCATION AND ENABLING	3827
120	123278	TERTIARY_BUILDINGS_EQUIPMENT_FACILITIES	B.7.1.3 To promote green jobs	TERTIARY_BUILDINGS_EQUIPMENT_FACILITIES_INTEGRATED_ACTION	LOCAL_AUTHORITY	ONGOING	AWARENESS_RAISING_TRAINING	EDUCATION AND ENABLING	15499
120	123279	TERTIARY_BUILDINGS_EQUIPMENT_FACILITIES	B.7.1.4 Conferences and congresses for technicians and specialist companies	TERTIARY_BUILDINGS_EQUIPMENT_FACILITIES_INTEGRATED_ACTION	LOCAL_AUTHORITY	ONGOING	AWARENESS_RAISING_TRAINING	EDUCATION AND ENABLING	34875
120	112300	RESIDENTIAL_BUILDINGS	B.1.1.2 To promote energy reform in buildings	RESIDENTIAL_BUILDINGS_INTEGRATED_ACTION	LOCAL_AUTHORITY	NOT_STARTED	AWARENESS_RAISING_TRAINING	EDUCATION AND ENABLING	3827
120	112301	RESIDENTIAL_BUILDINGS	B.1.1.5 Technical support to improve the energy efficiency of buildings	RESIDENTIAL_BUILDINGS_INTEGRATED_ACTION	LOCAL_AUTHORITY	ONGOING	AWARENESS_RAISING_TRAINING	EDUCATION AND ENABLING	3827
120	123280	RESIDENTIAL_BUILDINGS	B.2.1.1 Development of sustainable procurement guides for businesses and citizen	RESIDENTIAL_BUILDINGS_BEHAVIOURAL_CHANGES	LOCAL_AUTHORITY	ONGOING	AWARENESS_RAISING_TRAINING	EDUCATION AND ENABLING	1913
120	123284	RESIDENTIAL_BUILDINGS	B.7.1.1 To promote education and awareness of citizens through training days	RESIDENTIAL_BUILDINGS_BEHAVIOURAL_CHANGES	LOCAL_AUTHORITY	ONGOING	AWARENESS_RAISING_TRAINING	EDUCATION AND ENABLING	57594
120	112249	TRANSPORT	A.3.1.1 Edit a guide to sustainable mobility for municipal employees	TRANSPORT_ECO_DRIVING	LOCAL_AUTHORITY	NOT_STARTED	AWARENESS_RAISING_TRAINING	EDUCATION AND ENABLING	38
120	112250	TRANSPORT	B.3.1.3 To promote the use of collective public transport.	TRANSPORT_MODAL_SHIFT_TO_PUBLIC_TRANSPORT	LOCAL_AUTHORITY	ONGOING	AWARENESS_RAISING_TRAINING	EDUCATION AND ENABLING	30615
120	112252	TRANSPORT	A.3.1.2 Incentives to use sustainable transport between municipal offices	TRANSPORT_MODAL_SHIFT_TO_WALKING_AND_CYCLING	LOCAL_AUTHORITY	NOT_STARTED	AWARENESS_RAISING_TRAINING	EDUCATION AND ENABLING	38
120	112256	TRANSPORT	A.3.1.3 Efficient driving courses	TRANSPORT_ECO_DRIVING	LOCAL_AUTHORITY	NOT_STARTED	AWARENESS_RAISING_TRAINING	EDUCATION AND ENABLING	38
120	112258	TRANSPORT	A.3.1.4 Setting up of a sustainable mobility network between municipal offices	TRANSPORT_ROAD_NETWORK_OPTIMISATION	LOCAL_AUTHORITY	ONGOING	AWARENESS_RAISING_TRAINING	EDUCATION AND ENABLING	38
120	123312	TRANSPORT	B.7.1.2 Campaigns to promote energy savings, sustainable mobility, renewable ene	TRANSPORT_OTHER	LOCAL_AUTHORITY	ONGOING	AWARENESS_RAISING_TRAINING	EDUCATION AND ENABLING	57594
120	112286	OTHERS	A.6.1.1 Reducing the use of paper by introducing specific software	OTHERS_WASTE_AND_WASTEWATER_MANAGEMENT	LOCAL_AUTHORITY	ONGOING	AWARENESS_RAISING_TRAINING	EDUCATION AND ENABLING	38
120	112287	OTHERS	A.6.1.2 Promotion of waste reduction programmes within the Town Council	OTHERS_WASTE_AND_WASTEWATER_MANAGEMENT	LOCAL_AUTHORITY	NOT_STARTED	AWARENESS_RAISING_TRAINING	EDUCATION AND ENABLING	38
120	112288	OTHERS	A.6.1.3 Plan to prevent waste generation for the Town Council	OTHERS_WASTE_AND_WASTEWATER_MANAGEMENT	LOCAL_AUTHORITY	NOT_STARTED	AWARENESS_RAISING_TRAINING	EDUCATION AND ENABLING	38
120	112289	OTHERS	B.6.1.1. Optimise the use of biogas from municipal waste landfill sites. This ac	OTHERS_WASTE_AND_WASTEWATER_MANAGEMENT	LOCAL_AUTHORITY	ONGOING	AWARENESS_RAISING_TRAINING	EDUCATION AND ENABLING	5739
120	112290	OTHERS	B.6.2.1. Plan to reduce municipal waste	OTHERS_WASTE_AND_WASTEWATER_MANAGEMENT	LOCAL_AUTHORITY	NOT_STARTED	AWARENESS_RAISING_TRAINING	EDUCATION AND ENABLING	268
120	112292	OTHERS	B.6.2.3. To promote the composting of green waste	OTHERS_WASTE_AND_WASTEWATER_MANAGEMENT	LOCAL_AUTHORITY	NOT_STARTED	AWARENESS_RAISING_TRAINING	EDUCATION AND ENABLING	268
120	112293	MUNICIPAL_BUILDINGS_EQUIPMENT_FACILITIES	A.1.1.1 Improved energy efficiency in municipal buildings	MUNICIPAL_BUILDINGS_EQUIPMENT_FACILITIES_INTEGRATED_ACTION	LOCAL_AUTHORITY	ONGOING	BUILDING_STANDARDS	REGULATION	191
120	112296	MUNICIPAL_BUILDINGS_EQUIPMENT_FACILITIES	A.1.3.1 Apply sustainability criteria in the rehabilitation of municipal buildin	MUNICIPAL_BUILDINGS_EQUIPMENT_FACILITIES_INTEGRATED_ACTION	LOCAL_AUTHORITY	ONGOING	BUILDING_STANDARDS	REGULATION	38
120	123267	MUNICIPAL_BUILDINGS_EQUIPMENT_FACILITIES	A.4.1.2 Installation of solar thermal energy in municipal buildings	MUNICIPAL_BUILDINGS_EQUIPMENT_FACILITIES_RENEWABLE_ENERGY_FOR_SPACE_HEATING_AND_	LOCAL_AUTHORITY	ONGOING	BUILDING_STANDARDS	REGULATION	290
120	123268	MUNICIPAL_BUILDINGS_EQUIPMENT_FACILITIES	A.5.1.1 Construction of municipal buildings with sustainability criteria	MUNICIPAL_BUILDINGS_EQUIPMENT_FACILITIES_INTEGRATED_ACTION	LOCAL_AUTHORITY	NOT_STARTED	BUILDING_STANDARDS	REGULATION	38
120	123282	RESIDENTIAL_BUILDINGS	B.2.1.2 Publication of list of companies which have the eco-label	RESIDENTIAL_BUILDINGS_INTEGRATED_ACTION	LOCAL_AUTHORITY	NOT_STARTED	ENERGY_CERTIFICATION_LABELLING	EDUCATION AND ENABLING	1913
120	112294	MUNICIPAL_BUILDINGS_EQUIPMENT_FACILITIES	A.1.1.2 Incorporation of systems to monitor energy consumption and calculate emi	MUNICIPAL_BUILDINGS_EQUIPMENT_FACILITIES_INFORMATION_AND_COMMUNICATION_TECHNOLOG	LOCAL_AUTHORITY	ONGOING	ENERGY_MANAGEMENT	MUNICIPAL SELF GOVERNING	191
120	112299	RESIDENTIAL_BUILDINGS	B.1.1.1 To promote monitoring of energy consumption in companies and in resident	RESIDENTIAL_BUILDINGS_INFORMATION_AND_COMMUNICATION_TECHNOLOGIES	LOCAL_AUTHORITY	NOT_STARTED	ENERGY_MANAGEMENT	MUNICIPAL SELF GOVERNING	3827
120	112302	PUBLIC_LIGHTING	A.1.2.1 Remote energy management of street lighting	PUBLIC_LIGHTING_INFORMATION_AND_COMMUNICATION_TECHNOLOGIES	LOCAL_AUTHORITY	ONGOING	ENERGY_MANAGEMENT	MUNICIPAL SELF GOVERNING	765
120	112303	PUBLIC_LIGHTING	A.1.2.2 Installation of stabilizers-reducers in the street lighting network	PUBLIC_LIGHTING_ENERGY_EFFICIENCY	LOCAL_AUTHORITY	ONGOING	ENERGY_MANAGEMENT	MUNICIPAL SELF GOVERNING	3061
120	112304	PUBLIC_LIGHTING	A.1.2.3 Replacement of incandescent lamps with LEDs in traffic lights	PUBLIC_LIGHTING_ENERGY_EFFICIENCY	LOCAL_AUTHORITY	ONGOING	ENERGY_MANAGEMENT	MUNICIPAL SELF GOVERNING	383
120	112305	PUBLIC_LIGHTING	A.1.2.4 Decreased power of installed lamps	PUBLIC_LIGHTING_ENERGY_EFFICIENCY	LOCAL_AUTHORITY	ONGOING	ENERGY_MANAGEMENT	MUNICIPAL SELF GOVERNING	38
120	112306	PUBLIC_LIGHTING	A.1.2.5 Preparation of a Management Plan for Street Lighting	PUBLIC_LIGHTING_OTHER	LOCAL_AUTHORITY	ONGOING	ENERGY_MANAGEMENT	MUNICIPAL SELF GOVERNING	38
120	123277	TERTIARY_BUILDINGS_EQUIPMENT_FACILITIES	B.5.1.2 Tax credits for sustainable buildings	TERTIARY_BUILDINGS_EQUIPMENT_FACILITIES_INTEGRATED_ACTION	LOCAL_AUTHORITY	NOT_STARTED	GRANTS_AND_SUBSIDIES	FINANCING AND PROVISION	3827
120	112266	LOCAL_ELECTRICITY_PRODUCTION	B.4.1.3 Study of fiscal benefits of installing solar energy	LOCAL_ELECTRICITY_PRODUCTION_PHOTOVOLTAICS	LOCAL_AUTHORITY	NOT_STARTED	GRANTS_AND_SUBSIDIES	FINANCING AND PROVISION	4658
120	123276	TERTIARY_BUILDINGS_EQUIPMENT_FACILITIES	B.5.1.1. Adaptation of the Town Planning Scheme to promote renewable energy faci	TERTIARY_BUILDINGS_EQUIPMENT_FACILITIES_INTEGRATED_ACTION	LOCAL_AUTHORITY	COMPLETED	LAND_USE_PLANNING	REGULATION	7654
120	112260	TRANSPORT	B.3.3.2 Legislation to give priority to non-conventional vehicles	TRANSPORT_CLEANER_EFFICIENT_VEHICLES	LOCAL_AUTHORITY	NOT_STARTED	LAND_USE_PLANNING	REGULATION	5740
120	112264	LOCAL_ELECTRICITY_PRODUCTION	A.4.1.3 Analysis of the feasibility of installing photovoltaic facilities and mi	LOCAL_ELECTRICITY_PRODUCTION_WIND_POWER	LOCAL_AUTHORITY	COMPLETED	LAND_USE_PLANNING	REGULATION	77
120	112251	TRANSPORT	B.3.1.1 Sustainable Mobility Plan	TRANSPORT_ROAD_NETWORK_OPTIMISATION	LOCAL_AUTHORITY	ONGOING	MOBILITY_PLANNING_REGULATION	REGULATION	67329
120	112253	TRANSPORT	B.3.1.2 Bicycle Management Plan	TRANSPORT_MODAL_SHIFT_TO_WALKING_AND_CYCLING	LOCAL_AUTHORITY	ONGOING	MOBILITY_PLANNING_REGULATION	REGULATION	3827
120	122925	MUNICIPAL_BUILDINGS_EQUIPMENT_FACILITIES	A.2.1.2 Renewal of hardware and equipment, particularly for IT and air-condition	MUNICIPAL_BUILDINGS_EQUIPMENT_FACILITIES_ENERGY_EFFICIENT_ELECTRICAL_APPLIANCES	LOCAL_AUTHORITY	NOT_STARTED	PUBLIC_PROCUREMENT	MUNICIPAL SELF GOVERNING	77
120	123266	MUNICIPAL_BUILDINGS_EQUIPMENT_FACILITIES	A.2.1.3 Office equipment and material	MUNICIPAL_BUILDINGS_EQUIPMENT_FACILITIES_OTHER	LOCAL_AUTHORITY	NOT_STARTED	PUBLIC_PROCUREMENT	MUNICIPAL SELF GOVERNING	77
120	123288	TRANSPORT	A.2.1.1 Renewal of the municipal fleet with energy-efficient vehicles	TRANSPORT_CLEANER_EFFICIENT_VEHICLES	LOCAL_AUTHORITY	ONGOING	PUBLIC_PROCUREMENT	MUNICIPAL SELF GOVERNING	119
120	123290	TRANSPORT	A.2.2.1 Replacing diesel with biodiesel fuel	TRANSPORT_CLEANER_EFFICIENT_VEHICLES	LOCAL_AUTHORITY	NOT_STARTED	PUBLIC_PROCUREMENT	MUNICIPAL SELF GOVERNING	1149
120	123292	TRANSPORT	A.2.2.2 Increase in percentage of ester (oil) in the biodiesel fuel blend, movin	TRANSPORT_CLEANER_EFFICIENT_VEHICLES	LOCAL_AUTHORITY	NOT_STARTED	PUBLIC_PROCUREMENT	MUNICIPAL SELF GOVERNING	1149
120	123293	TRANSPORT	A.2.2.3 Increase in buses powered by non-conventional fuels (electric, CNG, etc.	TRANSPORT_CLEANER_EFFICIENT_VEHICLES	LOCAL_AUTHORITY	NOT_STARTED	PUBLIC_PROCUREMENT	MUNICIPAL SELF GOVERNING	1149
120	112257	TRANSPORT	B.3.3.1 Rolling out of a non-conventional fuel supply network	TRANSPORT_ELECTRIC_VEHICLES	LOCAL_AUTHORITY	ONGOING	VOLUNTARY_AGREEMENTS_WITH_STAKEHOLDERS	EDUCATION AND ENABLING	5740
120	112295	MUNICIPAL_BUILDINGS_EQUIPMENT_FACILITIES	A.1.1.3 Study of the power consumed by the Town Council and its different agenci	MUNICIPAL_BUILDINGS_EQUIPMENT_FACILITIES_OTHER	LOCAL_AUTHORITY	ONGOING	MUNICIPAL BUILDING/TERRITORY	MUNICIPAL SELF GOVERNING	1426
120	112298	TERTIARY_BUILDINGS_EQUIPMENT_FACILITIES	B.1.1.4 Participation in energy efficiency projects in cities and companies, suc	TERTIARY_BUILDINGS_EQUIPMENT_FACILITIES_INTEGRATED_ACTION	LOCAL_AUTHORITY	ONGOING	OTHER	OTHER	3827
120	123275	TERTIARY_BUILDINGS_EQUIPMENT_FACILITIES	B.4.1.2 Analysis of the implementation of small-scale cogeneration	TERTIARY_BUILDINGS_EQUIPMENT_FACILITIES_ENERGY_EFFICIENCY_IN_SPACE_HEATING_AND_H	LOCAL_AUTHORITY	NOT_STARTED	OTHER	OTHER	4658
120	123283	RESIDENTIAL_BUILDINGS	B.4.1.1 Analysis of the feasibility of implementing renewable energies in the ci	RESIDENTIAL_BUILDINGS_OTHER	LOCAL_AUTHORITY	ONGOING	OTHER	OTHER	4658
120	112254	TRANSPORT	B.3.1.4 Participation in energy efficiency projects in cities and companies, suc	TRANSPORT_ELECTRIC_VEHICLES	LOCAL_AUTHORITY	ONGOING	OTHER	OTHER	22961
120	112255	TRANSPORT	B.3.2.2 Installation of mobility information panels around the city	TRANSPORT_INFORMATION_AND_COMMUNICATION_TECHNOLOGIES	LOCAL_AUTHORITY	ONGOING	AWARENESS_RAISING_TRAINING	EDUCATION AND ENABLING	3827
120	112259	TRANSPORT	B.3.2.1 Mobility information project using the Internet and mobile telephony	TRANSPORT_INFORMATION_AND_COMMUNICATION_TECHNOLOGIES	LOCAL_AUTHORITY	ONGOING	AWARENESS_RAISING_TRAINING	EDUCATION AND ENABLING	3827
120	112261	LOCAL_ELECTRICITY_PRODUCTION	A.4.1.1 Installation of photovoltaic solar energy in municipal buildings	LOCAL_ELECTRICITY_PRODUCTION_PHOTOVOLTAICS	LOCAL_AUTHORITY	ONGOING	MUNICIPAL BUILDING/TERRITORY	MUNICIPAL SELF GOVERNING	217
120	112265	LOCAL_ELECTRICITY_PRODUCTION	A.4.1.4 Remote reading of municipal photovoltaic facilities	LOCAL_ELECTRICITY_PRODUCTION_PHOTOVOLTAICS	LOCAL_AUTHORITY	COMPLETED	ENERGY_MANAGEMENT	MUNICIPAL SELF GOVERNING	268
120	112291	OTHERS	B.6.2.2 Check waste collection levels at municipal level	OTHERS_WASTE_AND_WASTEWATER_MANAGEMENT	LOCAL_AUTHORITY	NOT_STARTED	OTHER	OTHER	268
121	212174	MUNICIPAL_BUILDINGS_EQUIPMENT_FACILITIES	Activate the participation of schools in savings energy	MUNICIPAL_BUILDINGS_EQUIPMENT_FACILITIES_INTEGRATED_ACTION	LOCAL_AUTHORITY	ONGOING	AWARENESS_RAISING_TRAINING	EDUCATION AND ENABLING	0
121	215335	MUNICIPAL_BUILDINGS_EQUIPMENT_FACILITIES	Green buy in the city hall	MUNICIPAL_BUILDINGS_EQUIPMENT_FACILITIES_OTHER	LOCAL_AUTHORITY	ONGOING	AWARENESS_RAISING_TRAINING	EDUCATION AND ENABLING	0
121	215336	MUNICIPAL_BUILDINGS_EQUIPMENT_FACILITIES	Good practices campaign for City Hall employees	MUNICIPAL_BUILDINGS_EQUIPMENT_FACILITIES_BEHAVIOURAL_CHANGES	LOCAL_AUTHORITY	COMPLETED	AWARENESS_RAISING_TRAINING	EDUCATION AND ENABLING	8.48
121	212180	TERTIARY_BUILDINGS_EQUIPMENT_FACILITIES	To promote plans against the global warming and climate change in enterprises	TERTIARY_BUILDINGS_EQUIPMENT_FACILITIES_INTEGRATED_ACTION	LOCAL_AUTHORITY	ONGOING	AWARENESS_RAISING_TRAINING	EDUCATION AND ENABLING	735
121	212181	TERTIARY_BUILDINGS_EQUIPMENT_FACILITIES	to promote the renewable energies use	TERTIARY_BUILDINGS_EQUIPMENT_FACILITIES_RENEWABLE_ENERGY_FOR_SPACE_HEATING_AND_H	NOT_POSSIBLE_TO_SAY	ONGOING	AWARENESS_RAISING_TRAINING	EDUCATION AND ENABLING	1105.33
121	215337	TERTIARY_BUILDINGS_EQUIPMENT_FACILITIES	Create an energy "work-table" for enterprises	TERTIARY_BUILDINGS_EQUIPMENT_FACILITIES_OTHER	LOCAL_AUTHORITY	NOT_STARTED	AWARENESS_RAISING_TRAINING	EDUCATION AND ENABLING	0
121	212182	RESIDENTIAL_BUILDINGS	Campaign for install the electricity meters in the households	RESIDENTIAL_BUILDINGS_INTEGRATED_ACTION	LOCAL_AUTHORITY	ONGOING	AWARENESS_RAISING_TRAINING	EDUCATION AND ENABLING	16.21
121	215338	RESIDENTIAL_BUILDINGS	Support the creation of a energy efficiency and renewable energy training cycle	RESIDENTIAL_BUILDINGS_OTHER	NOT_POSSIBLE_TO_SAY	ONGOING	AWARENESS_RAISING_TRAINING	EDUCATION AND ENABLING	0
121	215339	RESIDENTIAL_BUILDINGS	Create a space for energy documentation (library)	RESIDENTIAL_BUILDINGS_BEHAVIOURAL_CHANGES	LOCAL_AUTHORITY	COMPLETED	AWARENESS_RAISING_TRAINING	EDUCATION AND ENABLING	0
121	215340	RESIDENTIAL_BUILDINGS	To celebrate the "European Energy Week"	RESIDENTIAL_BUILDINGS_BEHAVIOURAL_CHANGES	NOT_POSSIBLE_TO_SAY	COMPLETED	AWARENESS_RAISING_TRAINING	EDUCATION AND ENABLING	0
121	215341	RESIDENTIAL_BUILDINGS	Good environmental practices campaign	RESIDENTIAL_BUILDINGS_BEHAVIOURAL_CHANGES	LOCAL_AUTHORITY	COMPLETED	AWARENESS_RAISING_TRAINING	EDUCATION AND ENABLING	0
121	223272	RESIDENTIAL_BUILDINGS	To promote the electricity meters installation in all the city houses	RESIDENTIAL_BUILDINGS_INFORMATION_AND_COMMUNICATION_TECHNOLOGIES	LOCAL_AUTHORITY	ONGOING	AWARENESS_RAISING_TRAINING	EDUCATION AND ENABLING	14.85
121	223339	TRANSPORT	Celebrate the "mobility week"	TRANSPORT_OTHER	LOCAL_AUTHORITY	COMPLETED	AWARENESS_RAISING_TRAINING	EDUCATION AND ENABLING	0
121	212158	OTHERS	Celebrate the "day without plastic bags"	OTHERS_WASTE_AND_WASTEWATER_MANAGEMENT	LOCAL_AUTHORITY	ONGOING	AWARENESS_RAISING_TRAINING	EDUCATION AND ENABLING	0
121	212162	OTHERS	Saving water campaign	OTHERS_WASTE_AND_WASTEWATER_MANAGEMENT	NOT_POSSIBLE_TO_SAY	ONGOING	AWARENESS_RAISING_TRAINING	EDUCATION AND ENABLING	0
121	215345	OTHERS	Campaign for improve the selective waste collection	OTHERS_WASTE_AND_WASTEWATER_MANAGEMENT	LOCAL_AUTHORITY	COMPLETED	AWARENESS_RAISING_TRAINING	EDUCATION AND ENABLING	0
121	212179	MUNICIPAL_BUILDINGS_EQUIPMENT_FACILITIES	Build new buildings with sustainability criteria	MUNICIPAL_BUILDINGS_EQUIPMENT_FACILITIES_INTEGRATED_ACTION	LOCAL_AUTHORITY	COMPLETED	BUILDING_STANDARDS	REGULATION	0
121	212163	MUNICIPAL_BUILDINGS_EQUIPMENT_FACILITIES	To audit the municipal buildings (prioritizing schools) and starting the implant	MUNICIPAL_BUILDINGS_EQUIPMENT_FACILITIES_INTEGRATED_ACTION	LOCAL_AUTHORITY	ONGOING	ENERGY_MANAGEMENT	MUNICIPAL SELF GOVERNING	0
121	212165	MUNICIPAL_BUILDINGS_EQUIPMENT_FACILITIES	To install telemanagement electricity meters in the higher consuming buildings	MUNICIPAL_BUILDINGS_EQUIPMENT_FACILITIES_INFORMATION_AND_COMMUNICATION_TECHNOLOG	LOCAL_AUTHORITY	ONGOING	ENERGY_MANAGEMENT	MUNICIPAL SELF GOVERNING	14.22
121	212166	MUNICIPAL_BUILDINGS_EQUIPMENT_FACILITIES	To install switch on controllers systems	MUNICIPAL_BUILDINGS_EQUIPMENT_FACILITIES_ENERGY_EFFICIENT_ELECTRICAL_APPLIANCES	LOCAL_AUTHORITY	ONGOING	ENERGY_MANAGEMENT	MUNICIPAL SELF GOVERNING	25.91
121	212168	MUNICIPAL_BUILDINGS_EQUIPMENT_FACILITIES	To regulate the heating temperature	MUNICIPAL_BUILDINGS_EQUIPMENT_FACILITIES_ENERGY_EFFICIENCY_IN_SPACE_HEATING_AND_	LOCAL_AUTHORITY	ONGOING	ENERGY_MANAGEMENT	MUNICIPAL SELF GOVERNING	5.25
121	212169	MUNICIPAL_BUILDINGS_EQUIPMENT_FACILITIES	Saving energy throught the electronical and computer devices	MUNICIPAL_BUILDINGS_EQUIPMENT_FACILITIES_BEHAVIOURAL_CHANGES	LOCAL_AUTHORITY	ONGOING	ENERGY_MANAGEMENT	MUNICIPAL SELF GOVERNING	14.32
121	212170	MUNICIPAL_BUILDINGS_EQUIPMENT_FACILITIES	Taking more proffit from the natural sunlight	MUNICIPAL_BUILDINGS_EQUIPMENT_FACILITIES_ENERGY_EFFICIENT_LIGHTING_SYSTEMS	LOCAL_AUTHORITY	ONGOING	ENERGY_MANAGEMENT	MUNICIPAL SELF GOVERNING	2.08
121	212171	MUNICIPAL_BUILDINGS_EQUIPMENT_FACILITIES	Solar protection at the windows	MUNICIPAL_BUILDINGS_EQUIPMENT_FACILITIES_BUILDING_ENVELOPE	LOCAL_AUTHORITY	NOT_STARTED	ENERGY_MANAGEMENT	MUNICIPAL SELF GOVERNING	3.1
121	212172	MUNICIPAL_BUILDINGS_EQUIPMENT_FACILITIES	Contract green energy	MUNICIPAL_BUILDINGS_EQUIPMENT_FACILITIES_OTHER	LOCAL_AUTHORITY	COMPLETED	ENERGY_MANAGEMENT	MUNICIPAL SELF GOVERNING	0
121	212173	MUNICIPAL_BUILDINGS_EQUIPMENT_FACILITIES	To install telemanagement electricity meters in the higher consuming buildings	MUNICIPAL_BUILDINGS_EQUIPMENT_FACILITIES_INFORMATION_AND_COMMUNICATION_TECHNOLOG	LOCAL_AUTHORITY	COMPLETED	ENERGY_MANAGEMENT	MUNICIPAL SELF GOVERNING
121	215334	MUNICIPAL_BUILDINGS_EQUIPMENT_FACILITIES	Analize the pumping water energy consumption	MUNICIPAL_BUILDINGS_EQUIPMENT_FACILITIES_OTHER	LOCAL_AUTHORITY	ONGOING	ENERGY_MANAGEMENT	MUNICIPAL SELF GOVERNING	68.49
121	212183	RESIDENTIAL_BUILDINGS	To include the thermal solar energy	RESIDENTIAL_BUILDINGS_RENEWABLE_ENERGY_FOR_SPACE_HEATING_AND_HOT_WATER	LOCAL_AUTHORITY	NOT_STARTED	ENERGY_MANAGEMENT	MUNICIPAL SELF GOVERNING	0
121	224912	RESIDENTIAL_BUILDINGS	Homes in risc of poverty	RESIDENTIAL_BUILDINGS_OTHER	LOCAL_AUTHORITY	NOT_STARTED	GRANTS_AND_SUBSIDIES	FINANCING AND PROVISION	0
121	215344	TRANSPORT	To increase the reward fees for low emissions vehicles	TRANSPORT_CLEANER_EFFICIENT_VEHICLES	LOCAL_AUTHORITY	ONGOING	GRANTS_AND_SUBSIDIES	FINANCING AND PROVISION	4891
121	215343	TRANSPORT	Design a urban planning for a more efficient mobility	TRANSPORT_OTHER	LOCAL_AUTHORITY	COMPLETED	LAND_USE_PLANNING	REGULATION	1358.61
121	212157	OTHERS	To order the system of open spaces and gardens in order to preserve its role in	OTHERS_AGRICULTURE_AND_FORESTRY_RELATED	LOCAL_AUTHORITY	COMPLETED	LAND_USE_PLANNING	REGULATION	0
121	224911	TRANSPORT	New Mobility Plan	TRANSPORT_OTHER	LOCAL_AUTHORITY	NOT_STARTED	MOBILITY_PLANNING_REGULATION	REGULATION	0
121	212164	MUNICIPAL_BUILDINGS_EQUIPMENT_FACILITIES	To improve the inside and outside lighting from the municipal buildings	MUNICIPAL_BUILDINGS_EQUIPMENT_FACILITIES_ENERGY_EFFICIENT_LIGHTING_SYSTEMS	LOCAL_AUTHORITY	ONGOING	PUBLIC_PROCUREMENT	MUNICIPAL SELF GOVERNING	44.24
121	212167	MUNICIPAL_BUILDINGS_EQUIPMENT_FACILITIES	To improve the municipal buildings thermal isolation	MUNICIPAL_BUILDINGS_EQUIPMENT_FACILITIES_BUILDING_ENVELOPE	LOCAL_AUTHORITY	ONGOING	PUBLIC_PROCUREMENT	MUNICIPAL SELF GOVERNING	45.06
121	215333	MUNICIPAL_BUILDINGS_EQUIPMENT_FACILITIES	To install thermal solar collerctors for sanitary hot water	MUNICIPAL_BUILDINGS_EQUIPMENT_FACILITIES_RENEWABLE_ENERGY_FOR_SPACE_HEATING_AND_	LOCAL_AUTHORITY	NOT_STARTED	PUBLIC_PROCUREMENT	MUNICIPAL SELF GOVERNING	1.98
121	224902	MUNICIPAL_BUILDINGS_EQUIPMENT_FACILITIES	Green electricity procurement	MUNICIPAL_BUILDINGS_EQUIPMENT_FACILITIES_OTHER	LOCAL_AUTHORITY	COMPLETED	PUBLIC_PROCUREMENT	MUNICIPAL SELF GOVERNING	1309
121	212143	TRANSPORT	To promote the lower polluting vehicles.	TRANSPORT_CLEANER_EFFICIENT_VEHICLES	LOCAL_AUTHORITY	ONGOING	PUBLIC_PROCUREMENT	MUNICIPAL SELF GOVERNING	1.63
121	212145	LOCAL_ELECTRICITY_PRODUCTION	To promote PV in the municipal's roofs (>5kW)	LOCAL_ELECTRICITY_PRODUCTION_PHOTOVOLTAICS	LOCAL_AUTHORITY	COMPLETED	PUBLIC_PROCUREMENT	MUNICIPAL SELF GOVERNING	307.59
121	224903	MUNICIPAL_BUILDINGS_EQUIPMENT_FACILITIES	LED emergency lighting	MUNICIPAL_BUILDINGS_EQUIPMENT_FACILITIES_ENERGY_EFFICIENT_LIGHTING_SYSTEMS	LOCAL_AUTHORITY	ONGOING	MUNICIPAL BUILDING/TERRITORY	MUNICIPAL SELF GOVERNING	0
121	224904	MUNICIPAL_BUILDINGS_EQUIPMENT_FACILITIES	Regulator lights with sensors	MUNICIPAL_BUILDINGS_EQUIPMENT_FACILITIES_ENERGY_EFFICIENT_LIGHTING_SYSTEMS	LOCAL_AUTHORITY	ONGOING	MUNICIPAL BUILDING/TERRITORY	MUNICIPAL SELF GOVERNING	0
121	224906	MUNICIPAL_BUILDINGS_EQUIPMENT_FACILITIES	Study installation of biomass boiler at CEIPS	MUNICIPAL_BUILDINGS_EQUIPMENT_FACILITIES_ENERGY_EFFICIENCY_IN_SPACE_HEATING_AND_	LOCAL_AUTHORITY	NOT_STARTED	MUNICIPAL BUILDING/TERRITORY	MUNICIPAL SELF GOVERNING	0
121	212144	TRANSPORT	To improve the public transport	TRANSPORT_MODAL_SHIFT_TO_PUBLIC_TRANSPORT	NOT_POSSIBLE_TO_SAY	ONGOING	MUNICIPAL BUILDING/TERRITORY	MUNICIPAL SELF GOVERNING	0
121	215342	TRANSPORT	To apply the current mobility actions	TRANSPORT_OTHER	LOCAL_AUTHORITY	ONGOING	MOBILITY_PLANNING_REGULATION	REGULATION	2173.78
121	212154	OTHERS	Preventing and optimizing the waste management	OTHERS_WASTE_AND_WASTEWATER_MANAGEMENT	LOCAL_AUTHORITY	COMPLETED	OTHER	OTHER	6305.12
121	212156	OTHERS	Monitoring the selective waste collection (big "door to door" producers)	OTHERS_WASTE_AND_WASTEWATER_MANAGEMENT	LOCAL_AUTHORITY	COMPLETED	OTHER	OTHER	20.68
121	212160	OTHERS	To extend the rain water collection	OTHERS_WASTE_AND_WASTEWATER_MANAGEMENT	LOCAL_AUTHORITY	ONGOING	OTHER	OTHER	0
121	212161	OTHERS	Using the underground water for the street and containers cleaning	OTHERS_WASTE_AND_WASTEWATER_MANAGEMENT	LOCAL_AUTHORITY	COMPLETED	OTHER	OTHER	0
121	215346	OTHERS	Elaborate a green spaces irrigation internal regulation	OTHERS_WASTE_AND_WASTEWATER_MANAGEMENT	LOCAL_AUTHORITY	COMPLETED	OTHER	OTHER	0
121	215347	OTHERS	Review the municipal water rules of supply and discharge	OTHERS_WASTE_AND_WASTEWATER_MANAGEMENT	LOCAL_AUTHORITY	ONGOING	OTHER	OTHER	0
121	224908	OTHERS	Water reductors in municipal buildings	OTHERS_WASTE_AND_WASTEWATER_MANAGEMENT	LOCAL_AUTHORITY	ONGOING	OTHER	OTHER	0
122	168087	MUNICIPAL_BUILDINGS_EQUIPMENT_FACILITIES	Preparation of a manual of best practices in the municipal	MUNICIPAL_BUILDINGS_EQUIPMENT_FACILITIES_BEHAVIOURAL_CHANGES	LOCAL_AUTHORITY	ONGOING	AWARENESS_RAISING_TRAINING	EDUCATION AND ENABLING	16
122	168418	MUNICIPAL_BUILDINGS_EQUIPMENT_FACILITIES	Municipal employees environmental sensibilitation	MUNICIPAL_BUILDINGS_EQUIPMENT_FACILITIES_BEHAVIOURAL_CHANGES	LOCAL_AUTHORITY	NOT_STARTED	AWARENESS_RAISING_TRAINING	EDUCATION AND ENABLING	15.83
122	168419	MUNICIPAL_BUILDINGS_EQUIPMENT_FACILITIES	Saving energy education at schools	MUNICIPAL_BUILDINGS_EQUIPMENT_FACILITIES_INTEGRATED_ACTION	LOCAL_AUTHORITY	ONGOING	AWARENESS_RAISING_TRAINING	EDUCATION AND ENABLING	1.98
122	168089	TERTIARY_BUILDINGS_EQUIPMENT_FACILITIES	Report operating conditions of the lighting of shop windows and signs to busines	TERTIARY_BUILDINGS_EQUIPMENT_FACILITIES_ENERGY_EFFICIENT_LIGHTING_SYSTEMS	LOCAL_AUTHORITY	NOT_STARTED	AWARENESS_RAISING_TRAINING	EDUCATION AND ENABLING	13
122	168090	TERTIARY_BUILDINGS_EQUIPMENT_FACILITIES	Make a campaign to increase the service sector 0 in energy consumption	TERTIARY_BUILDINGS_EQUIPMENT_FACILITIES_INTEGRATED_ACTION	LOCAL_AUTHORITY	NOT_STARTED	AWARENESS_RAISING_TRAINING	EDUCATION AND ENABLING	28
122	168092	RESIDENTIAL_BUILDINGS	Conducting an information campaign and promotion of energy efficiency in homes	RESIDENTIAL_BUILDINGS_BEHAVIOURAL_CHANGES	LOCAL_AUTHORITY	COMPLETED	AWARENESS_RAISING_TRAINING	EDUCATION AND ENABLING	18
122	168094	RESIDENTIAL_BUILDINGS	Promotion of energy savings associated with the implementation of renewable ener	RESIDENTIAL_BUILDINGS_RENEWABLE_ENERGY_FOR_SPACE_HEATING_AND_HOT_WATER	LOCAL_AUTHORITY	COMPLETED	AWARENESS_RAISING_TRAINING	EDUCATION AND ENABLING	246
122	168422	RESIDENTIAL_BUILDINGS	Create a section on the website of the City Council with information on climate	RESIDENTIAL_BUILDINGS_OTHER	LOCAL_AUTHORITY	NOT_STARTED	AWARENESS_RAISING_TRAINING	EDUCATION AND ENABLING	9.05
122	168037	TRANSPORT	Efficient driving courses	TRANSPORT_ECO_DRIVING	LOCAL_AUTHORITY	NOT_STARTED	AWARENESS_RAISING_TRAINING	EDUCATION AND ENABLING	1.43
122	168466	TRANSPORT	Promotion of safe school routes	TRANSPORT_MODAL_SHIFT_TO_WALKING_AND_CYCLING	LOCAL_AUTHORITY	NOT_STARTED	AWARENESS_RAISING_TRAINING	EDUCATION AND ENABLING	11.61
122	168471	TRANSPORT	Development of a campaign to obtain an efficient driving	TRANSPORT_ECO_DRIVING	LOCAL_AUTHORITY	NOT_STARTED	AWARENESS_RAISING_TRAINING	EDUCATION AND ENABLING	1003.03
122	168472	TRANSPORT	sustainable mobility education programms	TRANSPORT_OTHER	LOCAL_AUTHORITY	ONGOING	AWARENESS_RAISING_TRAINING	EDUCATION AND ENABLING	0
122	168064	OTHERS	Waste collection results informative campaign	OTHERS_WASTE_AND_WASTEWATER_MANAGEMENT	LOCAL_AUTHORITY	COMPLETED	AWARENESS_RAISING_TRAINING	EDUCATION AND ENABLING	0
122	168069	OTHERS	Development of a campaint to be a municipality 0 of carrier bags	OTHERS_WASTE_AND_WASTEWATER_MANAGEMENT	LOCAL_AUTHORITY	ONGOING	AWARENESS_RAISING_TRAINING	EDUCATION AND ENABLING	0
122	168079	MUNICIPAL_BUILDINGS_EQUIPMENT_FACILITIES	Climatization sector	MUNICIPAL_BUILDINGS_EQUIPMENT_FACILITIES_ENERGY_EFFICIENCY_IN_SPACE_HEATING_AND_	LOCAL_AUTHORITY	NOT_STARTED	ENERGY_MANAGEMENT	MUNICIPAL SELF GOVERNING	6
122	168080	MUNICIPAL_BUILDINGS_EQUIPMENT_FACILITIES	Improving the control of the interior termperatura (thermostatic valves on radia	MUNICIPAL_BUILDINGS_EQUIPMENT_FACILITIES_ENERGY_EFFICIENCY_IN_SPACE_HEATING_AND_	LOCAL_AUTHORITY	ONGOING	ENERGY_MANAGEMENT	MUNICIPAL SELF GOVERNING	10
122	168082	MUNICIPAL_BUILDINGS_EQUIPMENT_FACILITIES	Reducing heat loss from the access door for installation of double doors at the	MUNICIPAL_BUILDINGS_EQUIPMENT_FACILITIES_RENEWABLE_ENERGY_FOR_SPACE_HEATING_AND_	LOCAL_AUTHORITY	ONGOING	ENERGY_MANAGEMENT	MUNICIPAL SELF GOVERNING	11
122	168084	MUNICIPAL_BUILDINGS_EQUIPMENT_FACILITIES	Implementation of a system power management	MUNICIPAL_BUILDINGS_EQUIPMENT_FACILITIES_INFORMATION_AND_COMMUNICATION_TECHNOLOG	LOCAL_AUTHORITY	ONGOING	ENERGY_MANAGEMENT	MUNICIPAL SELF GOVERNING	47
122	168086	MUNICIPAL_BUILDINGS_EQUIPMENT_FACILITIES	Performing periodic audits to the municipal	MUNICIPAL_BUILDINGS_EQUIPMENT_FACILITIES_INTEGRATED_ACTION	LOCAL_AUTHORITY	ONGOING	ENERGY_MANAGEMENT	MUNICIPAL SELF GOVERNING	2
122	168417	MUNICIPAL_BUILDINGS_EQUIPMENT_FACILITIES	Installing solar energy systems for obtaining hot water	MUNICIPAL_BUILDINGS_EQUIPMENT_FACILITIES_RENEWABLE_ENERGY_FOR_SPACE_HEATING_AND_	LOCAL_AUTHORITY	ONGOING	ENERGY_MANAGEMENT	MUNICIPAL SELF GOVERNING	92.63
122	172118	MUNICIPAL_BUILDINGS_EQUIPMENT_FACILITIES	ICT in municipal buildings and facilities	MUNICIPAL_BUILDINGS_EQUIPMENT_FACILITIES_INFORMATION_AND_COMMUNICATION_TECHNOLOG	LOCAL_AUTHORITY	COMPLETED	ENERGY_MANAGEMENT	MUNICIPAL SELF GOVERNING	27.76
122	168093	RESIDENTIAL_BUILDINGS	Bonus for those planning permission to justify aspects of energy certification	RESIDENTIAL_BUILDINGS_ENERGY_EFFICIENCY_IN_SPACE_HEATING_AND_HOT_WATER	LOCAL_AUTHORITY	NOT_STARTED	GRANTS_AND_SUBSIDIES	FINANCING AND PROVISION	0
122	168467	TRANSPORT	Bonus in the municipal rates for buying a electric vehicle	TRANSPORT_ELECTRIC_VEHICLES	OTHER	COMPLETED	GRANTS_AND_SUBSIDIES	FINANCING AND PROVISION	0
122	168464	TRANSPORT	Enable peripheral parking	TRANSPORT_OTHER	LOCAL_AUTHORITY	ONGOING	LAND_USE_PLANNING	REGULATION	167
122	168465	TRANSPORT	Expand the network of bike lanes in the outskirts of town as the center and prom	TRANSPORT_MODAL_SHIFT_TO_WALKING_AND_CYCLING	LOCAL_AUTHORITY	ONGOING	LAND_USE_PLANNING	REGULATION	46.05
122	168468	TRANSPORT	Installation of renewable electricity supplies	TRANSPORT_CLEANER_EFFICIENT_VEHICLES	LOCAL_AUTHORITY	ONGOING	LAND_USE_PLANNING	REGULATION	57.64
122	168072	MUNICIPAL_BUILDINGS_EQUIPMENT_FACILITIES	Replacing existing lamps for higher performance or other emerging technologies	MUNICIPAL_BUILDINGS_EQUIPMENT_FACILITIES_ENERGY_EFFICIENT_LIGHTING_SYSTEMS	LOCAL_AUTHORITY	ONGOING	PUBLIC_PROCUREMENT	MUNICIPAL SELF GOVERNING	44
122	168073	MUNICIPAL_BUILDINGS_EQUIPMENT_FACILITIES	Replacement of the conventional ballasts for fluorescent tubes for electronic ba	MUNICIPAL_BUILDINGS_EQUIPMENT_FACILITIES_ENERGY_EFFICIENT_LIGHTING_SYSTEMS	LOCAL_AUTHORITY	ONGOING	PUBLIC_PROCUREMENT	MUNICIPAL SELF GOVERNING	10
122	168074	MUNICIPAL_BUILDINGS_EQUIPMENT_FACILITIES	Installation of stop automatic lighting	MUNICIPAL_BUILDINGS_EQUIPMENT_FACILITIES_ENERGY_EFFICIENT_LIGHTING_SYSTEMS	LOCAL_AUTHORITY	ONGOING	PUBLIC_PROCUREMENT	MUNICIPAL SELF GOVERNING	3
122	168075	MUNICIPAL_BUILDINGS_EQUIPMENT_FACILITIES	Replacement of the electrical calefactat fancoils with natural gas boiler	MUNICIPAL_BUILDINGS_EQUIPMENT_FACILITIES_ENERGY_EFFICIENCY_IN_SPACE_HEATING_AND_	LOCAL_AUTHORITY	NOT_STARTED	PUBLIC_PROCUREMENT	MUNICIPAL SELF GOVERNING	4
122	168076	MUNICIPAL_BUILDINGS_EQUIPMENT_FACILITIES	Replacement of boilers and diesel boilers with natural gas are older than 10-15	MUNICIPAL_BUILDINGS_EQUIPMENT_FACILITIES_RENEWABLE_ENERGY_FOR_SPACE_HEATING_AND_	LOCAL_AUTHORITY	ONGOING	PUBLIC_PROCUREMENT	MUNICIPAL SELF GOVERNING	40
122	168077	MUNICIPAL_BUILDINGS_EQUIPMENT_FACILITIES	Calefactat replace an electric heat pump inverter	MUNICIPAL_BUILDINGS_EQUIPMENT_FACILITIES_ENERGY_EFFICIENCY_IN_SPACE_HEATING_AND_	LOCAL_AUTHORITY	ONGOING	PUBLIC_PROCUREMENT	MUNICIPAL SELF GOVERNING	14
122	168078	MUNICIPAL_BUILDINGS_EQUIPMENT_FACILITIES	Installing a heat recoverer	MUNICIPAL_BUILDINGS_EQUIPMENT_FACILITIES_ENERGY_EFFICIENCY_IN_SPACE_HEATING_AND_	LOCAL_AUTHORITY	NOT_STARTED	PUBLIC_PROCUREMENT	MUNICIPAL SELF GOVERNING	2
122	168081	MUNICIPAL_BUILDINGS_EQUIPMENT_FACILITIES	Installing a thermal blanket to the heated pool	MUNICIPAL_BUILDINGS_EQUIPMENT_FACILITIES_OTHER	LOCAL_AUTHORITY	NOT_STARTED	PUBLIC_PROCUREMENT	MUNICIPAL SELF GOVERNING	45
122	168083	MUNICIPAL_BUILDINGS_EQUIPMENT_FACILITIES	Reduction of thermal losses with the replacement of simple glass enclosures for	MUNICIPAL_BUILDINGS_EQUIPMENT_FACILITIES_BUILDING_ENVELOPE	LOCAL_AUTHORITY	ONGOING	PUBLIC_PROCUREMENT	MUNICIPAL SELF GOVERNING	13
122	168420	MUNICIPAL_BUILDINGS_EQUIPMENT_FACILITIES	Prioritizing the purchase of green energy by the City	MUNICIPAL_BUILDINGS_EQUIPMENT_FACILITIES_OTHER	LOCAL_AUTHORITY	COMPLETED	PUBLIC_PROCUREMENT	MUNICIPAL SELF GOVERNING	10.55
122	168421	MUNICIPAL_BUILDINGS_EQUIPMENT_FACILITIES	Buying green electricity in the city hall	MUNICIPAL_BUILDINGS_EQUIPMENT_FACILITIES_OTHER	LOCAL_AUTHORITY	COMPLETED	PUBLIC_PROCUREMENT	MUNICIPAL SELF GOVERNING	640.63
122	168099	PUBLIC_LIGHTING	Replacement of the Christmas lights for other more efficient	PUBLIC_LIGHTING_ENERGY_EFFICIENCY	LOCAL_AUTHORITY	COMPLETED	PUBLIC_PROCUREMENT	MUNICIPAL SELF GOVERNING	7
122	168100	PUBLIC_LIGHTING	Replacement lenses for LED traffic lights	PUBLIC_LIGHTING_ENERGY_EFFICIENCY	LOCAL_AUTHORITY	ONGOING	PUBLIC_PROCUREMENT	MUNICIPAL SELF GOVERNING	3
122	168101	PUBLIC_LIGHTING	Replacement of the traffic light to cross a roundabout	PUBLIC_LIGHTING_ENERGY_EFFICIENCY	LOCAL_AUTHORITY	COMPLETED	PUBLIC_PROCUREMENT	MUNICIPAL SELF GOVERNING	1
122	172116	PUBLIC_LIGHTING	Replacement of the pavilion's halogen spotlight for LED	PUBLIC_LIGHTING_ENERGY_EFFICIENCY	LOCAL_AUTHORITY	COMPLETED	PUBLIC_PROCUREMENT	MUNICIPAL SELF GOVERNING	10.26
122	172124	PUBLIC_LIGHTING	Replacement mercury vapor and sodium vapor lamps to LED	PUBLIC_LIGHTING_ENERGY_EFFICIENCY	LOCAL_AUTHORITY	ONGOING	PUBLIC_PROCUREMENT	MUNICIPAL SELF GOVERNING	128.54
122	168034	TRANSPORT	Renovation of the municipal fleet of vehicles after the expiration of the amorti	TRANSPORT_CLEANER_EFFICIENT_VEHICLES	LOCAL_AUTHORITY	ONGOING	PUBLIC_PROCUREMENT	MUNICIPAL SELF GOVERNING	6
122	168036	TRANSPORT	Replacing cars for the improvement of the energetic efficiency of the park mobil	TRANSPORT_CLEANER_EFFICIENT_VEHICLES	LOCAL_AUTHORITY	ONGOING	PUBLIC_PROCUREMENT	MUNICIPAL SELF GOVERNING	0
122	168040	TRANSPORT	Compensation of public transport emissions	TRANSPORT_OTHER	LOCAL_AUTHORITY	NOT_STARTED	PUBLIC_PROCUREMENT	MUNICIPAL SELF GOVERNING	23
122	168458	TRANSPORT	Buying a backhoe to reduce transportation needs from the municipal collection fa	TRANSPORT_OTHER	LOCAL_AUTHORITY	COMPLETED	PUBLIC_PROCUREMENT	MUNICIPAL SELF GOVERNING	10.8
122	168461	TRANSPORT	Incorporation of environmental clauses in Technical Specifications	TRANSPORT_CLEANER_EFFICIENT_VEHICLES	LOCAL_AUTHORITY	COMPLETED	PUBLIC_PROCUREMENT	MUNICIPAL SELF GOVERNING	61.39
122	168096	RESIDENTIAL_BUILDINGS	Introduction of appliances and energy efficient air conditioning equipment	RESIDENTIAL_BUILDINGS_ENERGY_EFFICIENT_ELECTRICAL_APPLIANCES	OTHER	COMPLETED	THIRD_PARTY_FINANCING	FINANCING AND PROVISION	1226
122	168085	MUNICIPAL_BUILDINGS_EQUIPMENT_FACILITIES	Designation of responsible energy in municipal	MUNICIPAL_BUILDINGS_EQUIPMENT_FACILITIES_INTEGRATED_ACTION	LOCAL_AUTHORITY	ONGOING	MUNICIPAL BUILDING/TERRITORY	MUNICIPAL SELF GOVERNING	7
122	168091	TERTIARY_BUILDINGS_EQUIPMENT_FACILITIES	Promote the role of energy manager in business services	TERTIARY_BUILDINGS_EQUIPMENT_FACILITIES_INTEGRATED_ACTION	LOCAL_AUTHORITY	NOT_STARTED	AWARENESS_RAISING_TRAINING	EDUCATION AND ENABLING	837
122	168095	RESIDENTIAL_BUILDINGS	Replacement of 100% of incandescent light bulbs to energy saving light bulbs in	RESIDENTIAL_BUILDINGS_ENERGY_EFFICIENT_LIGHTING_SYSTEMS	LOCAL_AUTHORITY	ONGOING	OTHER	OTHER	1721
122	168423	RESIDENTIAL_BUILDINGS	Preparation of an annual contest of ideas on issues of energy efficiency in home	RESIDENTIAL_BUILDINGS_BEHAVIOURAL_CHANGES	LOCAL_AUTHORITY	NOT_STARTED	OTHER	OTHER	9.05
122	172119	RESIDENTIAL_BUILDINGS	Fuel poverty plan	RESIDENTIAL_BUILDINGS_ENERGY_EFFICIENT_LIGHTING_SYSTEMS	LOCAL_AUTHORITY	ONGOING	OTHER	OTHER	10.58
122	168097	PUBLIC_LIGHTING	Replacement mercury vapor lamps to sodium vapor lamps	PUBLIC_LIGHTING_OTHER	LOCAL_AUTHORITY	ONGOING	MUNICIPAL BUILDING/TERRITORY	MUNICIPAL SELF GOVERNING	229
122	168098	PUBLIC_LIGHTING	Preparation of Master Plan for municipal street lighting	PUBLIC_LIGHTING_OTHER	LOCAL_AUTHORITY	COMPLETED	MUNICIPAL BUILDING/TERRITORY	MUNICIPAL SELF GOVERNING	117
122	168038	TRANSPORT	Increased sustainable mobility	TRANSPORT_OTHER	LOCAL_AUTHORITY	ONGOING	OTHER	OTHER	1
122	168039	TRANSPORT	Compensation of emissions in contracts externalized	TRANSPORT_OTHER	LOCAL_AUTHORITY	NOT_STARTED	OTHER	OTHER	13
122	168463	TRANSPORT	Implementation of actions to continue the peace road around the town	TRANSPORT_MODAL_SHIFT_TO_WALKING_AND_CYCLING	LOCAL_AUTHORITY	COMPLETED	OTHER	OTHER	0
122	168041	LOCAL_ELECTRICITY_PRODUCTION	Increase the number of hydraulic turbines in the town to maintain the ecological	LOCAL_ELECTRICITY_PRODUCTION_HYDROELECTRIC_POWER	LOCAL_AUTHORITY	COMPLETED	OTHER	OTHER	62
122	168042	LOCAL_ELECTRICITY_PRODUCTION	Electricity generation from sunlight by installing a cover on department	LOCAL_ELECTRICITY_PRODUCTION_PHOTOVOLTAICS	LOCAL_AUTHORITY	ONGOING	OTHER	OTHER	329
122	168044	LOCAL_ELECTRICITY_PRODUCTION	Thermal utilization of the turbine at MIT	LOCAL_ELECTRICITY_PRODUCTION_HYDROELECTRIC_POWER	LOCAL_AUTHORITY	NOT_STARTED	OTHER	OTHER	6
122	168049	OTHERS	Incorporate criteria of sustainability in the urban development planning	OTHERS_URBAN_REGENERATION	LOCAL_AUTHORITY	COMPLETED	OTHER	OTHER	46
122	168059	OTHERS	Greening festivals and public events	OTHERS_WASTE_AND_WASTEWATER_MANAGEMENT	LOCAL_AUTHORITY	COMPLETED	OTHER	OTHER	0
122	168065	OTHERS	Achieve the objectives of waste collection set in the PROGREMIC	OTHERS_WASTE_AND_WASTEWATER_MANAGEMENT	LOCAL_AUTHORITY	ONGOING	OTHER	OTHER	2491
122	168066	OTHERS	Installing water saving devices in municipal	OTHERS_WASTE_AND_WASTEWATER_MANAGEMENT	LOCAL_AUTHORITY	COMPLETED	OTHER	OTHER	0
122	168067	OTHERS	Drafting an ordinance for municipal water	OTHERS_WASTE_AND_WASTEWATER_MANAGEMENT	LOCAL_AUTHORITY	NOT_STARTED	OTHER	OTHER	10
122	168068	OTHERS	Implementation of a monitoring system for irrigation of 17 points	OTHERS_WASTE_AND_WASTEWATER_MANAGEMENT	LOCAL_AUTHORITY	COMPLETED	OTHER	OTHER	0
122	168070	OTHERS	Application of environment departmental sustainability criteria in making new gr	OTHERS_WASTE_AND_WASTEWATER_MANAGEMENT	LOCAL_AUTHORITY	NOT_STARTED	OTHER	OTHER	0
122	168071	OTHERS	Compensation of the emissins	OTHERS_OTHER	LOCAL_AUTHORITY	NOT_STARTED	OTHER	OTHER	143
124	120372	TERTIARY_BUILDINGS_EQUIPMENT_FACILITIES	6.1.3.b Support activities to promote savings, energy efficiency and deployment	TERTIARY_BUILDINGS_EQUIPMENT_FACILITIES_RENEWABLE_ENERGY_FOR_SPACE_HEATING_AND_H	LOCAL_AUTHORITY	ONGOING	AWARENESS_RAISING_TRAINING	EDUCATION AND ENABLING	6746
124	119545	OTHERS	6.2.1.a Define, develop and implement a model citizen against climate change pac	OTHERS_OTHER	LOCAL_AUTHORITY	ONGOING	AWARENESS_RAISING_TRAINING	EDUCATION AND ENABLING	0
124	120197	RESIDENTIAL_BUILDINGS	1.8.1.a Develop regulatory and control mechanisms necessary to establish constru	RESIDENTIAL_BUILDINGS_INTEGRATED_ACTION	NOT_POSSIBLE_TO_SAY	ONGOING	BUILDING_STANDARDS	REGULATION	956
124	120375	RESIDENTIAL_BUILDINGS	7.1.1.e Review Ordinance plot to increase the demands to include a guarantee of	RESIDENTIAL_BUILDINGS_RENEWABLE_ENERGY_FOR_SPACE_HEATING_AND_HOT_WATER	LOCAL_AUTHORITY	ONGOING	BUILDING_STANDARDS	REGULATION	147
124	120383	MUNICIPAL_BUILDINGS_EQUIPMENT_FACILITIES	9.2.2.a Provide operational and have the needed software and software leader and	MUNICIPAL_BUILDINGS_EQUIPMENT_FACILITIES_INTEGRATED_ACTION	LOCAL_AUTHORITY	ONGOING	ENERGY_CERTIFICATION_LABELLING	EDUCATION AND ENABLING	0
124	119571	MUNICIPAL_BUILDINGS_EQUIPMENT_FACILITIES	8.1.1.e Study the best way to manage the comprehensive energy services, investme	MUNICIPAL_BUILDINGS_EQUIPMENT_FACILITIES_INTEGRATED_ACTION	LOCAL_AUTHORITY	ONGOING	ENERGY_MANAGEMENT	MUNICIPAL SELF GOVERNING	82
124	119572	MUNICIPAL_BUILDINGS_EQUIPMENT_FACILITIES	8.1.2.a Install regulatory timetables in heating systems with hot water thermo-e	MUNICIPAL_BUILDINGS_EQUIPMENT_FACILITIES_ENERGY_EFFICIENCY_IN_SPACE_HEATING_AND_	LOCAL_AUTHORITY	NOT_STARTED	ENERGY_MANAGEMENT	MUNICIPAL SELF GOVERNING	3
124	119573	MUNICIPAL_BUILDINGS_EQUIPMENT_FACILITIES	8.1.2.b Analyze the possibility of eliminating the hot water tank and replace it	MUNICIPAL_BUILDINGS_EQUIPMENT_FACILITIES_ENERGY_EFFICIENCY_IN_SPACE_HEATING_AND_	LOCAL_AUTHORITY	NOT_STARTED	ENERGY_MANAGEMENT	MUNICIPAL SELF GOVERNING	2
124	119574	MUNICIPAL_BUILDINGS_EQUIPMENT_FACILITIES	8.1.2.c Change control systems for heating and air conditioning manuals for prog	MUNICIPAL_BUILDINGS_EQUIPMENT_FACILITIES_ENERGY_EFFICIENCY_IN_SPACE_HEATING_AND_	LOCAL_AUTHORITY	ONGOING	ENERGY_MANAGEMENT	MUNICIPAL SELF GOVERNING	28
124	119577	MUNICIPAL_BUILDINGS_EQUIPMENT_FACILITIES	8.1.3.a Install programmable regulators in buildings that have exterior lighting	MUNICIPAL_BUILDINGS_EQUIPMENT_FACILITIES_ENERGY_EFFICIENT_LIGHTING_SYSTEMS	LOCAL_AUTHORITY	ONGOING	ENERGY_MANAGEMENT	MUNICIPAL SELF GOVERNING	1
124	119581	MUNICIPAL_BUILDINGS_EQUIPMENT_FACILITIES	8.1.3.e Continue the progressive installation of presence sensors, timers and pr	MUNICIPAL_BUILDINGS_EQUIPMENT_FACILITIES_ENERGY_EFFICIENT_LIGHTING_SYSTEMS	LOCAL_AUTHORITY	ONGOING	ENERGY_MANAGEMENT	MUNICIPAL SELF GOVERNING	9
124	120380	MUNICIPAL_BUILDINGS_EQUIPMENT_FACILITIES	9.2.1.c Continue with the installation of systems for remote management and cont	MUNICIPAL_BUILDINGS_EQUIPMENT_FACILITIES_INFORMATION_AND_COMMUNICATION_TECHNOLOG	LOCAL_AUTHORITY	ONGOING	ENERGY_MANAGEMENT	MUNICIPAL SELF GOVERNING	169
124	120381	MUNICIPAL_BUILDINGS_EQUIPMENT_FACILITIES	9.2.1.f Keep track of the various building maintenance companies id'enllumenat t	MUNICIPAL_BUILDINGS_EQUIPMENT_FACILITIES_INTEGRATED_ACTION	LOCAL_AUTHORITY	ONGOING	ENERGY_MANAGEMENT	MUNICIPAL SELF GOVERNING	0
124	120382	MUNICIPAL_BUILDINGS_EQUIPMENT_FACILITIES	9.2.1.g Improve the procedure to ensure proper delivery of the book building use	MUNICIPAL_BUILDINGS_EQUIPMENT_FACILITIES_INTEGRATED_ACTION	LOCAL_AUTHORITY	ONGOING	ENERGY_MANAGEMENT	MUNICIPAL SELF GOVERNING	0
124	119585	PUBLIC_LIGHTING	8.2.1.a Continue with the installation of lighting systems in remote management	PUBLIC_LIGHTING_INFORMATION_AND_COMMUNICATION_TECHNOLOGIES	LOCAL_AUTHORITY	COMPLETED	ENERGY_MANAGEMENT	MUNICIPAL SELF GOVERNING	211
124	119586	PUBLIC_LIGHTING	8.2.1.b Achieve certification, according to Royal Decree efficiency lighting, an	PUBLIC_LIGHTING_ENERGY_EFFICIENCY	LOCAL_AUTHORITY	ONGOING	ENERGY_MANAGEMENT	MUNICIPAL SELF GOVERNING	423
124	119587	PUBLIC_LIGHTING	8.2.1.c Extend existing control systems with new energy management protocols in	PUBLIC_LIGHTING_INFORMATION_AND_COMMUNICATION_TECHNOLOGIES	LOCAL_AUTHORITY	ONGOING	ENERGY_MANAGEMENT	MUNICIPAL SELF GOVERNING	0
124	119588	PUBLIC_LIGHTING	8.2.1.d Continue with the implementation of the measures that were defined in th	PUBLIC_LIGHTING_ENERGY_EFFICIENCY	LOCAL_AUTHORITY	ONGOING	ENERGY_MANAGEMENT	MUNICIPAL SELF GOVERNING	635
124	119590	PUBLIC_LIGHTING	8.2.2.a Implement innovative technologies in the lighting	PUBLIC_LIGHTING_INFORMATION_AND_COMMUNICATION_TECHNOLOGIES	LOCAL_AUTHORITY	ONGOING	ENERGY_MANAGEMENT	MUNICIPAL SELF GOVERNING	9
124	119591	PUBLIC_LIGHTING	8.2.2.b Select 1 or 2 lamp boxes which provide a performance point to point or n	PUBLIC_LIGHTING_ENERGY_EFFICIENCY	LOCAL_AUTHORITY	NOT_STARTED	ENERGY_MANAGEMENT	MUNICIPAL SELF GOVERNING	0
124	119592	PUBLIC_LIGHTING	8.2.2.c Write a new plan to improve the lighting for the years 2013-2020 under t	PUBLIC_LIGHTING_ENERGY_EFFICIENCY	LOCAL_AUTHORITY	NOT_STARTED	ENERGY_MANAGEMENT	MUNICIPAL SELF GOVERNING	0
124	120286	TRANSPORT	2.1.2.b Develop projects of school roads	TRANSPORT_MODAL_SHIFT_TO_WALKING_AND_CYCLING	LOCAL_AUTHORITY	ONGOING	LAND_USE_PLANNING	REGULATION	1441
124	120289	TRANSPORT	2.2.1.a Create environmental areas, reducing the priority and speed of motorized	TRANSPORT_ROAD_NETWORK_OPTIMISATION	LOCAL_AUTHORITY	ONGOING	LAND_USE_PLANNING	REGULATION	9174
124	120290	TRANSPORT	2.5.1.a Develop a network of segregated bicycle lanes in Plan Mobility	TRANSPORT_MODAL_SHIFT_TO_WALKING_AND_CYCLING	LOCAL_AUTHORITY	ONGOING	LAND_USE_PLANNING	REGULATION	4670
124	120291	TRANSPORT	2.5.1.b Larger supply of parking spaces for bicycles, in parallel the spread of	TRANSPORT_MODAL_SHIFT_TO_WALKING_AND_CYCLING	LOCAL_AUTHORITY	ONGOING	LAND_USE_PLANNING	REGULATION	0
124	120292	TRANSPORT	2.5.2.a Evaluate the various alternatives of implementing a public bike service	TRANSPORT_MODAL_SHIFT_TO_WALKING_AND_CYCLING	LOCAL_AUTHORITY	ONGOING	LAND_USE_PLANNING	REGULATION	0
124	119519	LOCAL_ELECTRICITY_PRODUCTION	7.1.1.c Analyze the potential deployment of microgeneration systems in wind or o	LOCAL_ELECTRICITY_PRODUCTION_WIND_POWER	NOT_POSSIBLE_TO_SAY	NOT_STARTED	LAND_USE_PLANNING	REGULATION	0
124	119520	LOCAL_ELECTRICITY_PRODUCTION	7.1.1.b Analyze the potential introduction of solar roofs in industrial building	LOCAL_ELECTRICITY_PRODUCTION_PHOTOVOLTAICS	NOT_POSSIBLE_TO_SAY	NOT_STARTED	LAND_USE_PLANNING	REGULATION	0
124	120373	LOCAL_HEAT_COLD_PRODUCTION	7.1.1.a Perform a study of the potential city-level installation of plants gener	LOCAL_HEAT_COLD_PRODUCTION_DISTRICT_HEATING_COOLING_PLANT	NOT_POSSIBLE_TO_SAY	ONGOING	LAND_USE_PLANNING	REGULATION	0
124	120374	LOCAL_HEAT_COLD_PRODUCTION	7.1.1.d Executed the extension planned of distribution network heat Tub Verd	LOCAL_HEAT_COLD_PRODUCTION_DISTRICT_HEATING_COOLING_PLANT	OTHER	ONGOING	LAND_USE_PLANNING	REGULATION	0
124	119531	OTHERS	1.8.1.b Define special plans and partial urban development to integrate the anal	OTHERS_URBAN_REGENERATION	LOCAL_AUTHORITY	ONGOING	LAND_USE_PLANNING	REGULATION	437
124	119532	OTHERS	1.8.1.c Make a map of energy consumption in different areas of the city and devi	OTHERS_URBAN_REGENERATION	LOCAL_AUTHORITY	ONGOING	LAND_USE_PLANNING	REGULATION	1800
124	119512	TRANSPORT	2.6.1.a Improve the supply of urban public transport through actions that priori	TRANSPORT_MODAL_SHIFT_TO_PUBLIC_TRANSPORT	LOCAL_AUTHORITY	ONGOING	MOBILITY_PLANNING_REGULATION	REGULATION	3257
124	119517	TRANSPORT	2.6.1.b Evaluate and improve the route and frequency of public transport to make	TRANSPORT_MODAL_SHIFT_TO_PUBLIC_TRANSPORT	LOCAL_AUTHORITY	ONGOING	MOBILITY_PLANNING_REGULATION	REGULATION	0
124	120244	TRANSPORT	2.1.2.a Write the Mobility Plan of the City Council and to encourage the develop	TRANSPORT_OTHER	LOCAL_AUTHORITY	ONGOING	MOBILITY_PLANNING_REGULATION	REGULATION	17653
124	119563	MUNICIPAL_BUILDINGS_EQUIPMENT_FACILITIES	7.2.1.a Implement solar thermal systems for hot water and sports facilities in s	MUNICIPAL_BUILDINGS_EQUIPMENT_FACILITIES_RENEWABLE_ENERGY_FOR_SPACE_HEATING_AND_	LOCAL_AUTHORITY	ONGOING	PUBLIC_PROCUREMENT	MUNICIPAL SELF GOVERNING	88
124	119565	MUNICIPAL_BUILDINGS_EQUIPMENT_FACILITIES	7.2.1.c Continue with the implementation of air conditioning systems supported w	MUNICIPAL_BUILDINGS_EQUIPMENT_FACILITIES_RENEWABLE_ENERGY_FOR_SPACE_HEATING_AND_	LOCAL_AUTHORITY	ONGOING	PUBLIC_PROCUREMENT	MUNICIPAL SELF GOVERNING	23
124	119567	MUNICIPAL_BUILDINGS_EQUIPMENT_FACILITIES	8.1.1.a Changing existing standard boiler or condensing boilers more efficient s	MUNICIPAL_BUILDINGS_EQUIPMENT_FACILITIES_ENERGY_EFFICIENCY_IN_SPACE_HEATING_AND_	LOCAL_AUTHORITY	ONGOING	PUBLIC_PROCUREMENT	MUNICIPAL SELF GOVERNING	58
124	119570	MUNICIPAL_BUILDINGS_EQUIPMENT_FACILITIES	8.1.1.d Change air conditioning systems with heat pump over 10 years of conventi	MUNICIPAL_BUILDINGS_EQUIPMENT_FACILITIES_RENEWABLE_ENERGY_FOR_SPACE_HEATING_AND_	LOCAL_AUTHORITY	NOT_STARTED	PUBLIC_PROCUREMENT	MUNICIPAL SELF GOVERNING	98
124	119578	MUNICIPAL_BUILDINGS_EQUIPMENT_FACILITIES	8.1.3.b Change mercury vapor lamps outside buildings for sodium vapor lamps, hig	MUNICIPAL_BUILDINGS_EQUIPMENT_FACILITIES_ENERGY_EFFICIENT_LIGHTING_SYSTEMS	LOCAL_AUTHORITY	ONGOING	PUBLIC_PROCUREMENT	MUNICIPAL SELF GOVERNING	4
124	119579	MUNICIPAL_BUILDINGS_EQUIPMENT_FACILITIES	8.1.3.c Implement a pilot replacement for other conventional fluorescent or LED	MUNICIPAL_BUILDINGS_EQUIPMENT_FACILITIES_ENERGY_EFFICIENT_LIGHTING_SYSTEMS	LOCAL_AUTHORITY	COMPLETED	PUBLIC_PROCUREMENT	MUNICIPAL SELF GOVERNING	1
124	119589	PUBLIC_LIGHTING	8.2.1.e Finish the installation of systems of traffic lights with LEDs	PUBLIC_LIGHTING_ENERGY_EFFICIENCY	LOCAL_AUTHORITY	COMPLETED	PUBLIC_PROCUREMENT	MUNICIPAL SELF GOVERNING	187
124	119514	TRANSPORT	9.3.1.b Increase the acquisition and use of bicycles, and electric and hybrid ve	TRANSPORT_MODAL_SHIFT_TO_WALKING_AND_CYCLING	LOCAL_AUTHORITY	ONGOING	PUBLIC_PROCUREMENT	MUNICIPAL SELF GOVERNING	0
124	119515	TRANSPORT	9.3.1.c Larger environmental criteria in the tender to supply fuel and lubricant	TRANSPORT_MODAL_SHIFT_TO_WALKING_AND_CYCLING	LOCAL_AUTHORITY	NOT_STARTED	PUBLIC_PROCUREMENT	MUNICIPAL SELF GOVERNING	0
124	119516	TRANSPORT	9.3.2.a Continue applying criteria related to the characteristics of the vehicle	TRANSPORT_CLEANER_EFFICIENT_VEHICLES	LOCAL_AUTHORITY	ONGOING	PUBLIC_PROCUREMENT	MUNICIPAL SELF GOVERNING	0
124	119593	LOCAL_ELECTRICITY_PRODUCTION	7.2.1.b Continue with the implementation of photovoltaic systems in public and s	LOCAL_ELECTRICITY_PRODUCTION_PHOTOVOLTAICS	LOCAL_AUTHORITY	ONGOING	PUBLIC_PROCUREMENT	MUNICIPAL SELF GOVERNING	115
124	119566	MUNICIPAL_BUILDINGS_EQUIPMENT_FACILITIES	7.2.1.d Analyze the possibility of implementing cogeneration systems with biomas	MUNICIPAL_BUILDINGS_EQUIPMENT_FACILITIES_RENEWABLE_ENERGY_FOR_SPACE_HEATING_AND_	LOCAL_AUTHORITY	ONGOING	MUNICIPAL BUILDING/TERRITORY	MUNICIPAL SELF GOVERNING	0
124	119575	MUNICIPAL_BUILDINGS_EQUIPMENT_FACILITIES	8.1.2.d Review and improve the insulation of distribution systems for air condit	MUNICIPAL_BUILDINGS_EQUIPMENT_FACILITIES_ENERGY_EFFICIENCY_IN_SPACE_HEATING_AND_	LOCAL_AUTHORITY	ONGOING	MUNICIPAL BUILDING/TERRITORY	MUNICIPAL SELF GOVERNING	26
124	119576	MUNICIPAL_BUILDINGS_EQUIPMENT_FACILITIES	8.1.2.e Analyze the possibility of changes in insulation in the walls of buildin	MUNICIPAL_BUILDINGS_EQUIPMENT_FACILITIES_BUILDING_ENVELOPE	LOCAL_AUTHORITY	ONGOING	MUNICIPAL BUILDING/TERRITORY	MUNICIPAL SELF GOVERNING	0
124	119580	MUNICIPAL_BUILDINGS_EQUIPMENT_FACILITIES	8.1.3.d Change the distribution of fluorescent lines in schools and offices and	MUNICIPAL_BUILDINGS_EQUIPMENT_FACILITIES_ENERGY_EFFICIENT_LIGHTING_SYSTEMS	LOCAL_AUTHORITY	ONGOING	MUNICIPAL BUILDING/TERRITORY	MUNICIPAL SELF GOVERNING	17
124	119582	MUNICIPAL_BUILDINGS_EQUIPMENT_FACILITIES	8.1.3.f Analyze light levels and redefine existing lighting to make the most of	MUNICIPAL_BUILDINGS_EQUIPMENT_FACILITIES_ENERGY_EFFICIENT_LIGHTING_SYSTEMS	LOCAL_AUTHORITY	ONGOING	MUNICIPAL BUILDING/TERRITORY	MUNICIPAL SELF GOVERNING	85
124	119583	MUNICIPAL_BUILDINGS_EQUIPMENT_FACILITIES	8.1.4.a Select a building that is considered emblematic and bioclimatic criteria	MUNICIPAL_BUILDINGS_EQUIPMENT_FACILITIES_INTEGRATED_ACTION	LOCAL_AUTHORITY	ONGOING	MUNICIPAL BUILDING/TERRITORY	MUNICIPAL SELF GOVERNING	47
124	120371	MUNICIPAL_BUILDINGS_EQUIPMENT_FACILITIES	5.2.1.c Larger selective collection in buildings and installations	MUNICIPAL_BUILDINGS_EQUIPMENT_FACILITIES_OTHER	LOCAL_AUTHORITY	ONGOING	ENERGY_MANAGEMENT	MUNICIPAL SELF GOVERNING	0
124	120370	TERTIARY_BUILDINGS_EQUIPMENT_FACILITIES	5.1.1.b Perform actions involving the commercial sector involvement to encourage	TERTIARY_BUILDINGS_EQUIPMENT_FACILITIES_OTHER	LOCAL_AUTHORITY	ONGOING	OTHER	OTHER	2482
124	119511	TRANSPORT	9.3.1.a Evaluate the use of own vehicles and the possibilities for streamlining	TRANSPORT_CLEANER_EFFICIENT_VEHICLES	LOCAL_AUTHORITY	ONGOING	OTHER	OTHER	61
124	119513	TRANSPORT	2.8.1.a Maintain promotion services of travel sharing (carpooling) and the share	TRANSPORT_CAR_SHARING_POOLING	LOCAL_AUTHORITY	NOT_STARTED	OTHER	OTHER	1894
124	119518	TRANSPORT	2.8.1.b Promote the establishment of carsharing service in Matar├│	TRANSPORT_CAR_SHARING_POOLING	LOCAL_AUTHORITY	NOT_STARTED	OTHER	OTHER	367
124	120376	LOCAL_HEAT_COLD_PRODUCTION	8.1.1.b Analyze the possibilities for renewable energy or waste heat to allow th	LOCAL_HEAT_COLD_PRODUCTION_DISTRICT_HEATING_COOLING_NETWORK	NOT_POSSIBLE_TO_SAY	ONGOING	OTHER	OTHER	0
124	120377	LOCAL_HEAT_COLD_PRODUCTION	8.1.1.c Continue with Tub Verd extension to other public facilities	LOCAL_HEAT_COLD_PRODUCTION_DISTRICT_HEATING_COOLING_NETWORK	LOCAL_AUTHORITY	ONGOING	PROVISION	FINANCING AND PROVISION	0
124	119533	OTHERS	9.2.1.a Create the energy manager, which allows centralized energy management in	OTHERS_OTHER	LOCAL_AUTHORITY	COMPLETED	OTHER	OTHER	0
124	119534	OTHERS	9.2.1.b Implement a centralized energy management software that allows the contr	OTHERS_OTHER	LOCAL_AUTHORITY	ONGOING	OTHER	OTHER	70
124	119536	OTHERS	9.2.1.d Analyze the possibility of creating a local energy efficiency and reduci	OTHERS_OTHER	LOCAL_AUTHORITY	COMPLETED	OTHER	OTHER	0
124	119537	OTHERS	9.2.1.e Establish interdepartmental coordination mechanisms for optimization of	OTHERS_OTHER	LOCAL_AUTHORITY	ONGOING	OTHER	OTHER	0
124	119541	OTHERS	9.1.1.a Establish and implement procedures and general guidelines for incorporat	OTHERS_OTHER	LOCAL_AUTHORITY	ONGOING	OTHER	OTHER	0
124	119542	OTHERS	9.1.1.b Monitor the implementation of greened contracts	OTHERS_OTHER	LOCAL_AUTHORITY	ONGOING	OTHER	OTHER	0
124	119543	OTHERS	9.1.1.c Track consumption trends of the most significant products	OTHERS_OTHER	LOCAL_AUTHORITY	ONGOING	OTHER	OTHER	0
124	119544	OTHERS	9.1.1.d Join groups or networks of organizations working on green purchasing and	OTHERS_OTHER	LOCAL_AUTHORITY	ONGOING	OTHER	OTHER	0
124	119546	OTHERS	6.1.2.b Carry out information campaigns, advocacy and education to reduce the co	OTHERS_OTHER	LOCAL_AUTHORITY	ONGOING	OTHER	OTHER	13491
124	119547	OTHERS	6.1.3.a Develop campaigns for the intelligent use of energy in homes and schools	OTHERS_OTHER	LOCAL_AUTHORITY	ONGOING	OTHER	OTHER	172
124	119549	OTHERS	5.1.1.a Encourage the repair and reuse of products before becoming waste	OTHERS_WASTE_AND_WASTEWATER_MANAGEMENT	LOCAL_AUTHORITY	ONGOING	OTHER	OTHER	0
124	119551	OTHERS	5.1.2.a Amend the current ordinance of urban waste and cleaning of 2003 adapting	OTHERS_WASTE_AND_WASTEWATER_MANAGEMENT	LOCAL_AUTHORITY	ONGOING	OTHER	OTHER	0
124	119552	OTHERS	5.1.2.b Regulate generation and waste management in festivities	OTHERS_WASTE_AND_WASTEWATER_MANAGEMENT	LOCAL_AUTHORITY	ONGOING	OTHER	OTHER	0
124	119553	OTHERS	5.2.1.a Continue adapting and increasing the material resources available to opt	OTHERS_WASTE_AND_WASTEWATER_MANAGEMENT	LOCAL_AUTHORITY	ONGOING	OTHER	OTHER	25220
124	119554	OTHERS	5.2.1.b Implement green dot integrated into the town	OTHERS_WASTE_AND_WASTEWATER_MANAGEMENT	LOCAL_AUTHORITY	ONGOING	OTHER	OTHER	0
124	119556	OTHERS	5.2.2.a Establish mechanisms for the management of the green fraction in housing	OTHERS_WASTE_AND_WASTEWATER_MANAGEMENT	LOCAL_AUTHORITY	ONGOING	OTHER	OTHER	0
124	119557	OTHERS	5.2.2.b Implement a program of selective collection of waste on beaches	OTHERS_WASTE_AND_WASTEWATER_MANAGEMENT	LOCAL_AUTHORITY	ONGOING	OTHER	OTHER	0
124	119558	OTHERS	4.1.1.a Approve and implement water saving Ordinance	OTHERS_WASTE_AND_WASTEWATER_MANAGEMENT	LOCAL_AUTHORITY	ONGOING	OTHER	OTHER	408
124	119559	OTHERS	4.1.2.a Introduce measures to increase efficiency in water consumption in buildi	OTHERS_WASTE_AND_WASTEWATER_MANAGEMENT	LOCAL_AUTHORITY	ONGOING	OTHER	OTHER	275
124	119560	OTHERS	4.1.2.b Larger dual network for use in irrigation, street cleaning and ornamenta	OTHERS_WASTE_AND_WASTEWATER_MANAGEMENT	LOCAL_AUTHORITY	ONGOING	OTHER	OTHER	42
124	119561	OTHERS	4.1.2.c Implement the technology throughout the city to optimize the irrigation	OTHERS_WASTE_AND_WASTEWATER_MANAGEMENT	LOCAL_AUTHORITY	ONGOING	OTHER	OTHER	273
124	119562	OTHERS	4.1.3.b Make a feasibility study of the drinking water wells and diversification	OTHERS_WASTE_AND_WASTEWATER_MANAGEMENT	LOCAL_AUTHORITY	NOT_STARTED	OTHER	OTHER	0
124	120368	OTHERS	4.1.3.c Makes a energy diagnosis of water distribution systems to implement savi	OTHERS_WASTE_AND_WASTEWATER_MANAGEMENT	LOCAL_AUTHORITY	ONGOING	OTHER	OTHER	71
131	141092	MUNICIPAL_BUILDINGS_EQUIPMENT_FACILITIES	Provide specific training to maintenance of buildings and equipment responsibles	MUNICIPAL_BUILDINGS_EQUIPMENT_FACILITIES_INTEGRATED_ACTION	LOCAL_AUTHORITY	NOT_STARTED	AWARENESS_RAISING_TRAINING	EDUCATION AND ENABLING	0
131	141113	MUNICIPAL_BUILDINGS_EQUIPMENT_FACILITIES	Training Council workers about use, recycling and responsible consumption of goo	MUNICIPAL_BUILDINGS_EQUIPMENT_FACILITIES_BEHAVIOURAL_CHANGES	LOCAL_AUTHORITY	POSTPONED	AWARENESS_RAISING_TRAINING	EDUCATION AND ENABLING	0
131	141130	MUNICIPAL_BUILDINGS_EQUIPMENT_FACILITIES	Creating an energy project in the schools introducing sustainable aspects	MUNICIPAL_BUILDINGS_EQUIPMENT_FACILITIES_INTEGRATED_ACTION	LOCAL_AUTHORITY	ONGOING	AWARENESS_RAISING_TRAINING	EDUCATION AND ENABLING	2.42
131	141093	TERTIARY_BUILDINGS_EQUIPMENT_FACILITIES	Performing energy audits on commercial establishments	TERTIARY_BUILDINGS_EQUIPMENT_FACILITIES_INTEGRATED_ACTION	LOCAL_AUTHORITY	NOT_STARTED	AWARENESS_RAISING_TRAINING	EDUCATION AND ENABLING	87.1
131	141132	TERTIARY_BUILDINGS_EQUIPMENT_FACILITIES	Creating an energy program of the entities introducing sustainable aspects	TERTIARY_BUILDINGS_EQUIPMENT_FACILITIES_BEHAVIOURAL_CHANGES	LOCAL_AUTHORITY	NOT_STARTED	AWARENESS_RAISING_TRAINING	EDUCATION AND ENABLING	0
131	141134	RESIDENTIAL_BUILDINGS	Developing periodic civic comunication campaings about energy saving	RESIDENTIAL_BUILDINGS_BEHAVIOURAL_CHANGES	NOT_POSSIBLE_TO_SAY	ONGOING	AWARENESS_RAISING_TRAINING	EDUCATION AND ENABLING	357
131	141058	TRANSPORT	Eco driving courses for municipal staff	TRANSPORT_ECO_DRIVING	LOCAL_AUTHORITY	NOT_STARTED	AWARENESS_RAISING_TRAINING	EDUCATION AND ENABLING	0.76
131	141059	TRANSPORT	Eco driving courses for subcontracted municipal services staff	TRANSPORT_ECO_DRIVING	NOT_POSSIBLE_TO_SAY	NOT_STARTED	AWARENESS_RAISING_TRAINING	EDUCATION AND ENABLING	6.96
131	141139	TRANSPORT	Organizing Eco driving courses for citizens	TRANSPORT_ECO_DRIVING	NOT_POSSIBLE_TO_SAY	NOT_STARTED	AWARENESS_RAISING_TRAINING	EDUCATION AND ENABLING	583.59
131	141178	TRANSPORT	Promoting the project Car Sharing from the municipal web site (link of the Bages	TRANSPORT_CAR_SHARING_POOLING	OTHER	COMPLETED	AWARENESS_RAISING_TRAINING	EDUCATION AND ENABLING	116.72
131	141061	LOCAL_ELECTRICITY_PRODUCTION	Promoting photovoltaic modules installation on residential buldings	LOCAL_ELECTRICITY_PRODUCTION_PHOTOVOLTAICS	LOCAL_AUTHORITY	POSTPONED	AWARENESS_RAISING_TRAINING	EDUCATION AND ENABLING	451.03
131	141062	LOCAL_ELECTRICITY_PRODUCTION	Promoting photovoltaic modules installation on industries ceilings	LOCAL_ELECTRICITY_PRODUCTION_PHOTOVOLTAICS	LOCAL_AUTHORITY	POSTPONED	AWARENESS_RAISING_TRAINING	EDUCATION AND ENABLING	608.06
131	141072	OTHERS	Developing promotion campaigns about recycling and waste prevention (plastic bag	OTHERS_WASTE_AND_WASTEWATER_MANAGEMENT	LOCAL_AUTHORITY	COMPLETED	AWARENESS_RAISING_TRAINING	EDUCATION AND ENABLING	1469.57
131	141073	OTHERS	Developing civic comunication campaings about water saving	OTHERS_WASTE_AND_WASTEWATER_MANAGEMENT	LOCAL_AUTHORITY	COMPLETED	AWARENESS_RAISING_TRAINING	EDUCATION AND ENABLING	8.1
131	141084	OTHERS	Writing an ordinance to establish mandatory waste selection and collection	OTHERS_WASTE_AND_WASTEWATER_MANAGEMENT	LOCAL_AUTHORITY	NOT_STARTED	AWARENESS_RAISING_TRAINING	EDUCATION AND ENABLING	237
131	141090	MUNICIPAL_BUILDINGS_EQUIPMENT_FACILITIES	Surpass the minimum criteria established in the Decree of Ecoefficiency and in t	MUNICIPAL_BUILDINGS_EQUIPMENT_FACILITIES_INTEGRATED_ACTION	LOCAL_AUTHORITY	NOT_STARTED	BUILDING_STANDARDS	REGULATION	0
131	141094	TERTIARY_BUILDINGS_EQUIPMENT_FACILITIES	Writing an ordinance to promote the application of energy saving measures in com	TERTIARY_BUILDINGS_EQUIPMENT_FACILITIES_INTEGRATED_ACTION	LOCAL_AUTHORITY	NOT_STARTED	BUILDING_STANDARDS	REGULATION	21.78
131	141095	RESIDENTIAL_BUILDINGS	Performing energy audits on residential buildings	RESIDENTIAL_BUILDINGS_INTEGRATED_ACTION	LOCAL_AUTHORITY	NOT_STARTED	BUILDING_STANDARDS	REGULATION	36.62
131	141133	RESIDENTIAL_BUILDINGS	Writing an ordinance to promote energy efficiency of buildings	RESIDENTIAL_BUILDINGS_INTEGRATED_ACTION	LOCAL_AUTHORITY	NOT_STARTED	BUILDING_STANDARDS	REGULATION	0
131	141091	MUNICIPAL_BUILDINGS_EQUIPMENT_FACILITIES	Energy qualification of the existing equipments	MUNICIPAL_BUILDINGS_EQUIPMENT_FACILITIES_INTEGRATED_ACTION	LOCAL_AUTHORITY	NOT_STARTED	ENERGY_CERTIFICATION_LABELLING	EDUCATION AND ENABLING	0
131	141103	MUNICIPAL_BUILDINGS_EQUIPMENT_FACILITIES	Placing informative signs about energy consumption in each equipment	MUNICIPAL_BUILDINGS_EQUIPMENT_FACILITIES_BEHAVIOURAL_CHANGES	LOCAL_AUTHORITY	NOT_STARTED	ENERGY_MANAGEMENT	MUNICIPAL SELF GOVERNING	0
131	141106	MUNICIPAL_BUILDINGS_EQUIPMENT_FACILITIES	Establishing a control system for municipal energy consumption	MUNICIPAL_BUILDINGS_EQUIPMENT_FACILITIES_INFORMATION_AND_COMMUNICATION_TECHNOLOG	LOCAL_AUTHORITY	ONGOING	ENERGY_MANAGEMENT	MUNICIPAL SELF GOVERNING	0
131	141109	MUNICIPAL_BUILDINGS_EQUIPMENT_FACILITIES	Designating an municipal energy manager	MUNICIPAL_BUILDINGS_EQUIPMENT_FACILITIES_INTEGRATED_ACTION	LOCAL_AUTHORITY	COMPLETED	ENERGY_MANAGEMENT	MUNICIPAL SELF GOVERNING	0
131	141111	MUNICIPAL_BUILDINGS_EQUIPMENT_FACILITIES	Creating the Local Energy Agency	MUNICIPAL_BUILDINGS_EQUIPMENT_FACILITIES_INTEGRATED_ACTION	LOCAL_AUTHORITY	COMPLETED	ENERGY_MANAGEMENT	MUNICIPAL SELF GOVERNING	0
131	141114	MUNICIPAL_BUILDINGS_EQUIPMENT_FACILITIES	Making the follow-up of the PAES actions through the Urban Planning and Environm	MUNICIPAL_BUILDINGS_EQUIPMENT_FACILITIES_OTHER	LOCAL_AUTHORITY	ONGOING	ENERGY_MANAGEMENT	MUNICIPAL SELF GOVERNING	0
131	141063	OTHERS	Including sustainability criteria with adaptations to climate change in urban pl	OTHERS_URBAN_REGENERATION	LOCAL_AUTHORITY	ONGOING	LAND_USE_PLANNING	REGULATION	0
131	141137	TRANSPORT	Writing an Urban Mobility Plan	TRANSPORT_OTHER	LOCAL_AUTHORITY	NOT_STARTED	MOBILITY_PLANNING_REGULATION	REGULATION	0
131	141085	MUNICIPAL_BUILDINGS_EQUIPMENT_FACILITIES	Improving the energy efficiency of all lighting equipment	MUNICIPAL_BUILDINGS_EQUIPMENT_FACILITIES_ENERGY_EFFICIENT_LIGHTING_SYSTEMS	LOCAL_AUTHORITY	ONGOING	PUBLIC_PROCUREMENT	MUNICIPAL SELF GOVERNING	46.61
131	141086	MUNICIPAL_BUILDINGS_EQUIPMENT_FACILITIES	Improving the isolation of the closings	MUNICIPAL_BUILDINGS_EQUIPMENT_FACILITIES_BUILDING_ENVELOPE	LOCAL_AUTHORITY	ONGOING	PUBLIC_PROCUREMENT	MUNICIPAL SELF GOVERNING	13.96
131	141087	MUNICIPAL_BUILDINGS_EQUIPMENT_FACILITIES	Improving the energy efficiency of the air conditioning	MUNICIPAL_BUILDINGS_EQUIPMENT_FACILITIES_RENEWABLE_ENERGY_FOR_SPACE_HEATING_AND_	LOCAL_AUTHORITY	ONGOING	PUBLIC_PROCUREMENT	MUNICIPAL SELF GOVERNING	90.68
131	141112	MUNICIPAL_BUILDINGS_EQUIPMENT_FACILITIES	Incorporating environmental criteria into the products purchase and technical co	MUNICIPAL_BUILDINGS_EQUIPMENT_FACILITIES_INTEGRATED_ACTION	LOCAL_AUTHORITY	POSTPONED	PUBLIC_PROCUREMENT	MUNICIPAL SELF GOVERNING	0
131	141131	MUNICIPAL_BUILDINGS_EQUIPMENT_FACILITIES	Solar thermal energy in municipal buildings	MUNICIPAL_BUILDINGS_EQUIPMENT_FACILITIES_RENEWABLE_ENERGY_FOR_SPACE_HEATING_AND_	LOCAL_AUTHORITY	COMPLETED	PUBLIC_PROCUREMENT	MUNICIPAL SELF GOVERNING	12.9
131	141096	PUBLIC_LIGHTING	Changing from lamps to led technology	PUBLIC_LIGHTING_ENERGY_EFFICIENCY	LOCAL_AUTHORITY	ONGOING	PUBLIC_PROCUREMENT	MUNICIPAL SELF GOVERNING	224.08
131	141097	PUBLIC_LIGHTING	Changing from ignition control system to astronomical watch	PUBLIC_LIGHTING_ENERGY_EFFICIENCY	LOCAL_AUTHORITY	COMPLETED	PUBLIC_PROCUREMENT	MUNICIPAL SELF GOVERNING	10.63
131	141098	PUBLIC_LIGHTING	Prioritizing systems of low-energy consumption or led for Christmas lighting	PUBLIC_LIGHTING_ENERGY_EFFICIENCY	LOCAL_AUTHORITY	COMPLETED	PUBLIC_PROCUREMENT	MUNICIPAL SELF GOVERNING	0
131	141099	PUBLIC_LIGHTING	Changing from incandescent lamps of traffic lights to led technology	PUBLIC_LIGHTING_ENERGY_EFFICIENCY	LOCAL_AUTHORITY	COMPLETED	PUBLIC_PROCUREMENT	MUNICIPAL SELF GOVERNING	2.38
131	141056	TRANSPORT	Renewing and introducing sustainable aspects into the municipal vehicles fleet	TRANSPORT_CLEANER_EFFICIENT_VEHICLES	LOCAL_AUTHORITY	NOT_STARTED	PUBLIC_PROCUREMENT	MUNICIPAL SELF GOVERNING	1.07
131	141057	TRANSPORT	Renewing and introducing sustainable aspects into vehicles park	TRANSPORT_CLEANER_EFFICIENT_VEHICLES	LOCAL_AUTHORITY	NOT_STARTED	PUBLIC_PROCUREMENT	MUNICIPAL SELF GOVERNING	1283.9
131	141136	TRANSPORT	Introducing sustainable aspects into the set of clauses for service vehicles	TRANSPORT_CLEANER_EFFICIENT_VEHICLES	LOCAL_AUTHORITY	NOT_STARTED	PUBLIC_PROCUREMENT	MUNICIPAL SELF GOVERNING	4.8
131	141060	LOCAL_ELECTRICITY_PRODUCTION	Installing photovoltaic modules on municipal equipments	LOCAL_ELECTRICITY_PRODUCTION_PHOTOVOLTAICS	LOCAL_AUTHORITY	ONGOING	PUBLIC_PROCUREMENT	MUNICIPAL SELF GOVERNING	278
131	141088	MUNICIPAL_BUILDINGS_EQUIPMENT_FACILITIES	Increasing the energy efficiency of the municipal dependences	MUNICIPAL_BUILDINGS_EQUIPMENT_FACILITIES_INTEGRATED_ACTION	LOCAL_AUTHORITY	ONGOING	BUILDING_STANDARDS	REGULATION	2.2
131	141089	MUNICIPAL_BUILDINGS_EQUIPMENT_FACILITIES	Energy evaluation of the equipments that have not been evaluated yet and applyin	MUNICIPAL_BUILDINGS_EQUIPMENT_FACILITIES_INTEGRATED_ACTION	LOCAL_AUTHORITY	ONGOING	ENERGY_MANAGEMENT	MUNICIPAL SELF GOVERNING	13.44
131	141080	OTHERS	Implementing selective organic waste collection in town	OTHERS_WASTE_AND_WASTEWATER_MANAGEMENT	LOCAL_AUTHORITY	COMPLETED	OTHER	OTHER	405
131	141081	OTHERS	Writing an ordinance to promote water saving and rain water utilization	OTHERS_WASTE_AND_WASTEWATER_MANAGEMENT	LOCAL_AUTHORITY	POSTPONED	OTHER	OTHER	4
131	141083	OTHERS	Writing a municipal ordinance to fight against the climate change	OTHERS_OTHER	LOCAL_AUTHORITY	POSTPONED	OTHER	OTHER	0
136	167881	RESIDENTIAL_BUILDINGS	Campanya d'estalvi energ├¿tic dom├¿stic: adquisici├│ i distribuci├│ de comptador	RESIDENTIAL_BUILDINGS_INTEGRATED_ACTION	OTHER	POSTPONED	AWARENESS_RAISING_TRAINING	EDUCATION AND ENABLING	1.49
136	168642	OTHERS	Actions to prevent waste and increase separate collection targets and improve it	OTHERS_WASTE_AND_WASTEWATER_MANAGEMENT	LOCAL_AUTHORITY	ONGOING	AWARENESS_RAISING_TRAINING	EDUCATION AND ENABLING	0
136	168646	OTHERS	Saving water campaign	OTHERS_WASTE_AND_WASTEWATER_MANAGEMENT	OTHER	COMPLETED	AWARENESS_RAISING_TRAINING	EDUCATION AND ENABLING	0
136	168638	LOCAL_ELECTRICITY_PRODUCTION	Writing a FV and thermal solar ordinance	LOCAL_ELECTRICITY_PRODUCTION_PHOTOVOLTAICS	LOCAL_AUTHORITY	NOT_STARTED	BUILDING_STANDARDS	REGULATION	0
136	167879	MUNICIPAL_BUILDINGS_EQUIPMENT_FACILITIES	Create the figure responsible for energy management in the equipments	MUNICIPAL_BUILDINGS_EQUIPMENT_FACILITIES_INTEGRATED_ACTION	LOCAL_AUTHORITY	POSTPONED	ENERGY_MANAGEMENT	MUNICIPAL SELF GOVERNING	0
136	167882	PUBLIC_LIGHTING	Reduction of installed power of municipal lighteen	PUBLIC_LIGHTING_OTHER	LOCAL_AUTHORITY	COMPLETED	ENERGY_MANAGEMENT	MUNICIPAL SELF GOVERNING	2.92
136	206857	RESIDENTIAL_BUILDINGS	Susbsidies to improve windows and closures	RESIDENTIAL_BUILDINGS_BUILDING_ENVELOPE	LOCAL_AUTHORITY	ONGOING	GRANTS_AND_SUBSIDIES	FINANCING AND PROVISION	16.02
136	206858	RESIDENTIAL_BUILDINGS	Subsidies to install renewable energy for thermal uses	RESIDENTIAL_BUILDINGS_RENEWABLE_ENERGY_FOR_SPACE_HEATING_AND_HOT_WATER	LOCAL_AUTHORITY	ONGOING	GRANTS_AND_SUBSIDIES	FINANCING AND PROVISION	260.86
136	167871	TRANSPORT	Vehicle registration tax subsidy for purchase of low GHG emissions.	TRANSPORT_CLEANER_EFFICIENT_VEHICLES	LOCAL_AUTHORITY	NOT_STARTED	GRANTS_AND_SUBSIDIES	FINANCING AND PROVISION	0
136	168635	TRANSPORT	Mobility plan elaboration	TRANSPORT_OTHER	NOT_POSSIBLE_TO_SAY	NOT_STARTED	MOBILITY_PLANNING_REGULATION	REGULATION	122.82
136	167878	MUNICIPAL_BUILDINGS_EQUIPMENT_FACILITIES	Installation of forest biomass heaters in Bajalou social local	MUNICIPAL_BUILDINGS_EQUIPMENT_FACILITIES_RENEWABLE_ENERGY_FOR_SPACE_HEATING_AND_	LOCAL_AUTHORITY	COMPLETED	PUBLIC_PROCUREMENT	MUNICIPAL SELF GOVERNING	2.84
136	168633	MUNICIPAL_BUILDINGS_EQUIPMENT_FACILITIES	Protocol configuration and purchasing office equipment, office consumables and c	MUNICIPAL_BUILDINGS_EQUIPMENT_FACILITIES_OTHER	LOCAL_AUTHORITY	NOT_STARTED	PUBLIC_PROCUREMENT	MUNICIPAL SELF GOVERNING	0
136	168634	MUNICIPAL_BUILDINGS_EQUIPMENT_FACILITIES	Purchase of office equipment consumable with sustainability criteria	MUNICIPAL_BUILDINGS_EQUIPMENT_FACILITIES_OTHER	LOCAL_AUTHORITY	NOT_STARTED	PUBLIC_PROCUREMENT	MUNICIPAL SELF GOVERNING	0
136	215162	MUNICIPAL_BUILDINGS_EQUIPMENT_FACILITIES	Green electricity procurement	MUNICIPAL_BUILDINGS_EQUIPMENT_FACILITIES_OTHER	LOCAL_AUTHORITY	COMPLETED	PUBLIC_PROCUREMENT	MUNICIPAL SELF GOVERNING	17.12
136	167870	TRANSPORT	Adquisition efficient vehicles with lower GHG emissions	TRANSPORT_CLEANER_EFFICIENT_VEHICLES	LOCAL_AUTHORITY	NOT_STARTED	PUBLIC_PROCUREMENT	MUNICIPAL SELF GOVERNING	0
136	167872	LOCAL_ELECTRICITY_PRODUCTION	Installation of fores PV panels in the City Hall	LOCAL_ELECTRICITY_PRODUCTION_PHOTOVOLTAICS	LOCAL_AUTHORITY	NOT_STARTED	PUBLIC_PROCUREMENT	MUNICIPAL SELF GOVERNING	6.53
136	168636	LOCAL_ELECTRICITY_PRODUCTION	Installation of fores PV panels in the Water deposit	LOCAL_ELECTRICITY_PRODUCTION_PHOTOVOLTAICS	LOCAL_AUTHORITY	NOT_STARTED	PUBLIC_PROCUREMENT	MUNICIPAL SELF GOVERNING	56.81
136	168637	LOCAL_ELECTRICITY_PRODUCTION	Installation of fores PV panels in the waste treatment center	LOCAL_ELECTRICITY_PRODUCTION_PHOTOVOLTAICS	LOCAL_AUTHORITY	NOT_STARTED	PUBLIC_PROCUREMENT	MUNICIPAL SELF GOVERNING	56.81
136	167877	OTHERS	Implementing the collection of the organic fraction	OTHERS_WASTE_AND_WASTEWATER_MANAGEMENT	LOCAL_AUTHORITY	COMPLETED	OTHER	OTHER	6.07
136	168639	OTHERS	Implementing home composting	OTHERS_WASTE_AND_WASTEWATER_MANAGEMENT	LOCAL_AUTHORITY	COMPLETED	OTHER	OTHER	1.08
136	168640	OTHERS	Implementing the multiproduct selective collection (packaging, paper/cartoon)	OTHERS_WASTE_AND_WASTEWATER_MANAGEMENT	LOCAL_AUTHORITY	COMPLETED	OTHER	OTHER	520
136	168641	OTHERS	Increasing the selective waste collection	OTHERS_WASTE_AND_WASTEWATER_MANAGEMENT	LOCAL_AUTHORITY	COMPLETED	OTHER	OTHER	10
136	168645	OTHERS	Certified wood requering in the municipal technical specifications conditions	OTHERS_OTHER	LOCAL_AUTHORITY	NOT_STARTED	OTHER	OTHER	0
136	206885	OTHERS	Subsidies to install rainwater harvesting systems	OTHERS_WASTE_AND_WASTEWATER_MANAGEMENT	LOCAL_AUTHORITY	NOT_STARTED	OTHER	OTHER	0
142	105546	MUNICIPAL_BUILDINGS_EQUIPMENT_FACILITIES	Green Schools	MUNICIPAL_BUILDINGS_EQUIPMENT_FACILITIES_OTHER	LOCAL_AUTHORITY	ONGOING	AWARENESS_RAISING_TRAINING	EDUCATION AND ENABLING	2
142	105549	TERTIARY_BUILDINGS_EQUIPMENT_FACILITIES	Reducing bright advertising	TERTIARY_BUILDINGS_EQUIPMENT_FACILITIES_ENERGY_EFFICIENT_LIGHTING_SYSTEMS	LOCAL_AUTHORITY	NOT_STARTED	AWARENESS_RAISING_TRAINING	EDUCATION AND ENABLING	43
142	105553	TERTIARY_BUILDINGS_EQUIPMENT_FACILITIES	Saving water	TERTIARY_BUILDINGS_EQUIPMENT_FACILITIES_BEHAVIOURAL_CHANGES	LOCAL_AUTHORITY	ONGOING	AWARENESS_RAISING_TRAINING	EDUCATION AND ENABLING	33
142	105554	TERTIARY_BUILDINGS_EQUIPMENT_FACILITIES	Raising awarenes	TERTIARY_BUILDINGS_EQUIPMENT_FACILITIES_BEHAVIOURAL_CHANGES	LOCAL_AUTHORITY	ONGOING	AWARENESS_RAISING_TRAINING	EDUCATION AND ENABLING	347
142	105559	RESIDENTIAL_BUILDINGS	Renovation of domestic appliances	RESIDENTIAL_BUILDINGS_ENERGY_EFFICIENT_ELECTRICAL_APPLIANCES	LOCAL_AUTHORITY	ONGOING	AWARENESS_RAISING_TRAINING	EDUCATION AND ENABLING	150
142	105560	RESIDENTIAL_BUILDINGS	Renovation lighting systems	RESIDENTIAL_BUILDINGS_ENERGY_EFFICIENT_LIGHTING_SYSTEMS	LOCAL_AUTHORITY	ONGOING	AWARENESS_RAISING_TRAINING	EDUCATION AND ENABLING	172
142	105564	RESIDENTIAL_BUILDINGS	Saving water	RESIDENTIAL_BUILDINGS_BEHAVIOURAL_CHANGES	LOCAL_AUTHORITY	ONGOING	AWARENESS_RAISING_TRAINING	EDUCATION AND ENABLING	14
142	105565	RESIDENTIAL_BUILDINGS	Raising awareness	RESIDENTIAL_BUILDINGS_OTHER	LOCAL_AUTHORITY	ONGOING	AWARENESS_RAISING_TRAINING	EDUCATION AND ENABLING	505
142	105571	TRANSPORT	Modal shift to walking and cycliing	TRANSPORT_MODAL_SHIFT_TO_WALKING_AND_CYCLING	LOCAL_AUTHORITY	ONGOING	AWARENESS_RAISING_TRAINING	EDUCATION AND ENABLING	1.00622
142	105572	TRANSPORT	Training on efficient driving	TRANSPORT_ECO_DRIVING	LOCAL_AUTHORITY	NOT_STARTED	AWARENESS_RAISING_TRAINING	EDUCATION AND ENABLING
142	105579	TRANSPORT	Training on efficient driving	TRANSPORT_ECO_DRIVING	LOCAL_AUTHORITY	NOT_STARTED	AWARENESS_RAISING_TRAINING	EDUCATION AND ENABLING	1364
142	105580	TRANSPORT	Car sharing	TRANSPORT_CAR_SHARING_POOLING	LOCAL_AUTHORITY	NOT_STARTED	AWARENESS_RAISING_TRAINING	EDUCATION AND ENABLING	355
142	105581	TRANSPORT	Promotion the biofuels	TRANSPORT_OTHER	LOCAL_AUTHORITY	NOT_STARTED	AWARENESS_RAISING_TRAINING	EDUCATION AND ENABLING	9
142	105551	TERTIARY_BUILDINGS_EQUIPMENT_FACILITIES	Compliance mandatory rules: RITE	TERTIARY_BUILDINGS_EQUIPMENT_FACILITIES_INTEGRATED_ACTION	LOCAL_AUTHORITY	ONGOING	BUILDING_STANDARDS	REGULATION	215
142	105557	RESIDENTIAL_BUILDINGS	Renovation of thermal envelopes	RESIDENTIAL_BUILDINGS_BUILDING_ENVELOPE	OTHER	NOT_STARTED	BUILDING_STANDARDS	REGULATION	194
142	105558	RESIDENTIAL_BUILDINGS	Renovation of windows and glasses	RESIDENTIAL_BUILDINGS_BUILDING_ENVELOPE	OTHER	NOT_STARTED	BUILDING_STANDARDS	REGULATION	4
142	105561	RESIDENTIAL_BUILDINGS	Energy Certification C in new building	RESIDENTIAL_BUILDINGS_INTEGRATED_ACTION	OTHER	NOT_STARTED	BUILDING_STANDARDS	REGULATION	98
142	105555	TERTIARY_BUILDINGS_EQUIPMENT_FACILITIES	Energy certification C of new buldings	TERTIARY_BUILDINGS_EQUIPMENT_FACILITIES_INTEGRATED_ACTION	LOCAL_AUTHORITY	NOT_STARTED	ENERGY_CERTIFICATION_LABELLING	EDUCATION AND ENABLING	1521
142	105540	MUNICIPAL_BUILDINGS_EQUIPMENT_FACILITIES	Municipal energy manager	MUNICIPAL_BUILDINGS_EQUIPMENT_FACILITIES_INTEGRATED_ACTION	LOCAL_AUTHORITY	ONGOING	ENERGY_MANAGEMENT	MUNICIPAL SELF GOVERNING	37
142	105542	MUNICIPAL_BUILDINGS_EQUIPMENT_FACILITIES	Optimizing demand for air conditioning	MUNICIPAL_BUILDINGS_EQUIPMENT_FACILITIES_ENERGY_EFFICIENCY_IN_SPACE_HEATING_AND_	LOCAL_AUTHORITY	ONGOING	ENERGY_MANAGEMENT	MUNICIPAL SELF GOVERNING	11
142	105543	MUNICIPAL_BUILDINGS_EQUIPMENT_FACILITIES	Optimizing the lighting	MUNICIPAL_BUILDINGS_EQUIPMENT_FACILITIES_ENERGY_EFFICIENT_LIGHTING_SYSTEMS	LOCAL_AUTHORITY	ONGOING	ENERGY_MANAGEMENT	MUNICIPAL SELF GOVERNING	11
142	105550	TERTIARY_BUILDINGS_EQUIPMENT_FACILITIES	Photovoltaic solar energy	TERTIARY_BUILDINGS_EQUIPMENT_FACILITIES_RENEWABLE_ENERGY_FOR_SPACE_HEATING_AND_H	OTHER	NOT_STARTED	GRANTS_AND_SUBSIDIES	FINANCING AND PROVISION	253
142	105578	TRANSPORT	Promotion the motorcycle	TRANSPORT_CLEANER_EFFICIENT_VEHICLES	LOCAL_AUTHORITY	NOT_STARTED	MOBILITY_PLANNING_REGULATION	REGULATION	543
142	105574	TRANSPORT	Management of the municipal fleet	TRANSPORT_OTHER	LOCAL_AUTHORITY	ONGOING	MUNICIPAL BUILDING/TERRITORY	MUNICIPAL SELF GOVERNING	1
142	105547	TERTIARY_BUILDINGS_EQUIPMENT_FACILITIES	Improving windows and glasses	TERTIARY_BUILDINGS_EQUIPMENT_FACILITIES_BUILDING_ENVELOPE	LOCAL_AUTHORITY	NOT_STARTED	OTHER	OTHER	30
142	105548	TERTIARY_BUILDINGS_EQUIPMENT_FACILITIES	Improving the efficiency of lighting.	TERTIARY_BUILDINGS_EQUIPMENT_FACILITIES_ENERGY_EFFICIENT_LIGHTING_SYSTEMS	OTHER	NOT_STARTED	OTHER	OTHER	90
142	105552	TERTIARY_BUILDINGS_EQUIPMENT_FACILITIES	Renovation of boilers	TERTIARY_BUILDINGS_EQUIPMENT_FACILITIES_ENERGY_EFFICIENCY_IN_SPACE_HEATING_AND_H	LOCAL_AUTHORITY	NOT_STARTED	OTHER	OTHER	65
142	105556	TERTIARY_BUILDINGS_EQUIPMENT_FACILITIES	Collaboration between Local Authority and the local trade organization ASEPLU	TERTIARY_BUILDINGS_EQUIPMENT_FACILITIES_OTHER	LOCAL_AUTHORITY	COMPLETED	OTHER	OTHER	0
142	105563	RESIDENTIAL_BUILDINGS	Biomass energy	RESIDENTIAL_BUILDINGS_RENEWABLE_ENERGY_FOR_SPACE_HEATING_AND_HOT_WATER	OTHER	ONGOING	OTHER	OTHER	18
142	105575	TRANSPORT	Electric vehicles	TRANSPORT_ELECTRIC_VEHICLES	LOCAL_AUTHORITY	NOT_STARTED	OTHER	OTHER	4878
142	105576	TRANSPORT	Electrical motorcycle	TRANSPORT_ELECTRIC_VEHICLES	LOCAL_AUTHORITY	NOT_STARTED	OTHER	OTHER	453
142	105577	TRANSPORT	Hybrid vehicles	TRANSPORT_CLEANER_EFFICIENT_VEHICLES	OTHER	NOT_STARTED	OTHER	OTHER	2768
142	105538	MUNICIPAL_BUILDINGS_EQUIPMENT_FACILITIES	Contracting with environmental criteria	MUNICIPAL_BUILDINGS_EQUIPMENT_FACILITIES_INTEGRATED_ACTION	LOCAL_AUTHORITY	ONGOING	PUBLIC_PROCUREMENT	MUNICIPAL SELF GOVERNING	57
142	105541	MUNICIPAL_BUILDINGS_EQUIPMENT_FACILITIES	Improving energy efficiency of lighting	MUNICIPAL_BUILDINGS_EQUIPMENT_FACILITIES_ENERGY_EFFICIENT_LIGHTING_SYSTEMS	LOCAL_AUTHORITY	ONGOING	PUBLIC_PROCUREMENT	MUNICIPAL SELF GOVERNING	7
142	105544	MUNICIPAL_BUILDINGS_EQUIPMENT_FACILITIES	Photovoltaic solar energy in municipal building	MUNICIPAL_BUILDINGS_EQUIPMENT_FACILITIES_OTHER	LOCAL_AUTHORITY	ONGOING	PUBLIC_PROCUREMENT	MUNICIPAL SELF GOVERNING	555
142	105545	MUNICIPAL_BUILDINGS_EQUIPMENT_FACILITIES	Thermal solar energy in municipal bulding	MUNICIPAL_BUILDINGS_EQUIPMENT_FACILITIES_RENEWABLE_ENERGY_FOR_SPACE_HEATING_AND_	LOCAL_AUTHORITY	ONGOING	PUBLIC_PROCUREMENT	MUNICIPAL SELF GOVERNING	17
142	105570	TRANSPORT	Electric and hybrid vehicles	TRANSPORT_CLEANER_EFFICIENT_VEHICLES	LOCAL_AUTHORITY	NOT_STARTED	PUBLIC_PROCUREMENT	MUNICIPAL SELF GOVERNING	3
142	105573	TRANSPORT	Fuel B10	TRANSPORT_OTHER	LOCAL_AUTHORITY	NOT_STARTED	PUBLIC_PROCUREMENT	MUNICIPAL SELF GOVERNING	0.48
142	105539	MUNICIPAL_BUILDINGS_EQUIPMENT_FACILITIES	Public contracting of energy services	MUNICIPAL_BUILDINGS_EQUIPMENT_FACILITIES_INTEGRATED_ACTION	LOCAL_AUTHORITY	COMPLETED	THIRD_PARTY_FINANCING	FINANCING AND PROVISION	0
142	105566	PUBLIC_LIGHTING	High efficient lamps and LED systems	PUBLIC_LIGHTING_ENERGY_EFFICIENCY	LOCAL_AUTHORITY	COMPLETED	THIRD_PARTY_FINANCING	FINANCING AND PROVISION	90
142	105567	PUBLIC_LIGHTING	Dimming	PUBLIC_LIGHTING_ENERGY_EFFICIENCY	LOCAL_AUTHORITY	COMPLETED	THIRD_PARTY_FINANCING	FINANCING AND PROVISION	20
142	105568	PUBLIC_LIGHTING	Management and maintenance	PUBLIC_LIGHTING_ENERGY_EFFICIENCY	LOCAL_AUTHORITY	COMPLETED	THIRD_PARTY_FINANCING	FINANCING AND PROVISION	68
142	105569	PUBLIC_LIGHTING	Photovoltaic solar energy	PUBLIC_LIGHTING_INTEGRATED_RENEWABLE_POWER	LOCAL_AUTHORITY	ONGOING	THIRD_PARTY_FINANCING	FINANCING AND PROVISION	90.5
142	105562	RESIDENTIAL_BUILDINGS	Solar thermal and solar fotovoltaic energy	RESIDENTIAL_BUILDINGS_OTHER	OTHER	ONGOING	VOLUNTARY_AGREEMENTS_WITH_STAKEHOLDERS	EDUCATION AND ENABLING	771
148	122073	MUNICIPAL_BUILDINGS_EQUIPMENT_FACILITIES	Project 50-50	MUNICIPAL_BUILDINGS_EQUIPMENT_FACILITIES_INTEGRATED_ACTION	LOCAL_AUTHORITY	COMPLETED	AWARENESS_RAISING_TRAINING	EDUCATION AND ENABLING	133.25
148	122083	MUNICIPAL_BUILDINGS_EQUIPMENT_FACILITIES	Organize in the school, environmental activities about renewable energies, savin	MUNICIPAL_BUILDINGS_EQUIPMENT_FACILITIES_BEHAVIOURAL_CHANGES	LOCAL_AUTHORITY	ONGOING	AWARENESS_RAISING_TRAINING	EDUCATION AND ENABLING	0
148	122084	TERTIARY_BUILDINGS_EQUIPMENT_FACILITIES	Promote energy effciency and saving energy and water in industrial sector	TERTIARY_BUILDINGS_EQUIPMENT_FACILITIES_INTEGRATED_ACTION	NOT_POSSIBLE_TO_SAY	ONGOING	AWARENESS_RAISING_TRAINING	EDUCATION AND ENABLING	0
148	119690	RESIDENTIAL_BUILDINGS	Create the Rub├¡ Brilla Community for the energy efficiency of the consumers	RESIDENTIAL_BUILDINGS_OTHER	NOT_POSSIBLE_TO_SAY	ONGOING	AWARENESS_RAISING_TRAINING	EDUCATION AND ENABLING	75.04
148	119692	RESIDENTIAL_BUILDINGS	Promote domestic boiler renovation and bithermic electronic devices use	RESIDENTIAL_BUILDINGS_ENERGY_EFFICIENT_ELECTRICAL_APPLIANCES	NOT_POSSIBLE_TO_SAY	ONGOING	AWARENESS_RAISING_TRAINING	EDUCATION AND ENABLING	122.01
148	122082	RESIDENTIAL_BUILDINGS	Continous education for technicians working in energy efficiency and constructio	RESIDENTIAL_BUILDINGS_BEHAVIOURAL_CHANGES	LOCAL_AUTHORITY	ONGOING	AWARENESS_RAISING_TRAINING	EDUCATION AND ENABLING	0
148	122085	RESIDENTIAL_BUILDINGS	Link a CO2 calculator at town hall website and create a website with saving ener	RESIDENTIAL_BUILDINGS_BEHAVIOURAL_CHANGES	LOCAL_AUTHORITY	ONGOING	AWARENESS_RAISING_TRAINING	EDUCATION AND ENABLING	0
148	122086	RESIDENTIAL_BUILDINGS	Action against energetic poverty: energy audits at vulnerable families and inves	RESIDENTIAL_BUILDINGS_BEHAVIOURAL_CHANGES	LOCAL_AUTHORITY	ONGOING	AWARENESS_RAISING_TRAINING	EDUCATION AND ENABLING	40.47
148	119666	OTHERS	Waste minimization campaign	OTHERS_WASTE_AND_WASTEWATER_MANAGEMENT	LOCAL_AUTHORITY	ONGOING	AWARENESS_RAISING_TRAINING	EDUCATION AND ENABLING	528.63
148	119667	OTHERS	Promote backyard composting	OTHERS_WASTE_AND_WASTEWATER_MANAGEMENT	LOCAL_AUTHORITY	ONGOING	AWARENESS_RAISING_TRAINING	EDUCATION AND ENABLING	0
148	119668	OTHERS	Improve recycling campaign	OTHERS_WASTE_AND_WASTEWATER_MANAGEMENT	LOCAL_AUTHORITY	COMPLETED	AWARENESS_RAISING_TRAINING	EDUCATION AND ENABLING	3289.2
148	119673	MUNICIPAL_BUILDINGS_EQUIPMENT_FACILITIES	Replace boiler by biomass boiler and condensation boiler (schools)	MUNICIPAL_BUILDINGS_EQUIPMENT_FACILITIES_ENERGY_EFFICIENCY_IN_SPACE_HEATING_AND_	LOCAL_AUTHORITY	ONGOING	BUILDING_STANDARDS	REGULATION	0
148	119674	MUNICIPAL_BUILDINGS_EQUIPMENT_FACILITIES	Make luminous intensity audits in municipal buildings	MUNICIPAL_BUILDINGS_EQUIPMENT_FACILITIES_ENERGY_EFFICIENT_LIGHTING_SYSTEMS	LOCAL_AUTHORITY	ONGOING	BUILDING_STANDARDS	REGULATION	0
148	119675	MUNICIPAL_BUILDINGS_EQUIPMENT_FACILITIES	Install movement sensors in public bathrooms and corridors	MUNICIPAL_BUILDINGS_EQUIPMENT_FACILITIES_ENERGY_EFFICIENT_LIGHTING_SYSTEMS	LOCAL_AUTHORITY	COMPLETED	BUILDING_STANDARDS	REGULATION	7.44
148	119676	MUNICIPAL_BUILDINGS_EQUIPMENT_FACILITIES	Time control to switch-on/off airconditioned equipments	MUNICIPAL_BUILDINGS_EQUIPMENT_FACILITIES_ENERGY_EFFICIENCY_IN_SPACE_HEATING_AND_	LOCAL_AUTHORITY	COMPLETED	BUILDING_STANDARDS	REGULATION	0
148	119691	RESIDENTIAL_BUILDINGS	Control to make sure buildings enforce the law	RESIDENTIAL_BUILDINGS_INTEGRATED_ACTION	LOCAL_AUTHORITY	POSTPONED	BUILDING_STANDARDS	REGULATION	0
148	121819	RESIDENTIAL_BUILDINGS	Write a municipal law to promote renewable energy	RESIDENTIAL_BUILDINGS_RENEWABLE_ENERGY_FOR_SPACE_HEATING_AND_HOT_WATER	LOCAL_AUTHORITY	NOT_STARTED	BUILDING_STANDARDS	REGULATION	0
148	122004	RESIDENTIAL_BUILDINGS	Write municipal law to apply ecoefficient items to new buildings	RESIDENTIAL_BUILDINGS_INTEGRATED_ACTION	LOCAL_AUTHORITY	NOT_STARTED	BUILDING_STANDARDS	REGULATION	3714.3
148	138385	RESIDENTIAL_BUILDINGS	Build new municipal buildings applying ecoefficient items	RESIDENTIAL_BUILDINGS_INTEGRATED_ACTION	LOCAL_AUTHORITY	ONGOING	BUILDING_STANDARDS	REGULATION	0
148	119672	MUNICIPAL_BUILDINGS_EQUIPMENT_FACILITIES	Computarize energy costs and consumes	MUNICIPAL_BUILDINGS_EQUIPMENT_FACILITIES_INFORMATION_AND_COMMUNICATION_TECHNOLOG	LOCAL_AUTHORITY	COMPLETED	ENERGY_MANAGEMENT	MUNICIPAL SELF GOVERNING	72.43
148	122078	MUNICIPAL_BUILDINGS_EQUIPMENT_FACILITIES	Install displays at schools to follow the energy consumes	MUNICIPAL_BUILDINGS_EQUIPMENT_FACILITIES_INFORMATION_AND_COMMUNICATION_TECHNOLOG	LOCAL_AUTHORITY	COMPLETED	ENERGY_MANAGEMENT	MUNICIPAL SELF GOVERNING	35.3
148	119697	PUBLIC_LIGHTING	Install a streetlight control system	PUBLIC_LIGHTING_INFORMATION_AND_COMMUNICATION_TECHNOLOGIES	LOCAL_AUTHORITY	ONGOING	ENERGY_MANAGEMENT	MUNICIPAL SELF GOVERNING	675.51
148	121822	TRANSPORT	Indicate a safe scholar way	TRANSPORT_MODAL_SHIFT_TO_WALKING_AND_CYCLING	LOCAL_AUTHORITY	COMPLETED	LAND_USE_PLANNING	REGULATION	0
148	121994	TRANSPORT	Limit town center to pedestrian	TRANSPORT_MODAL_SHIFT_TO_WALKING_AND_CYCLING	LOCAL_AUTHORITY	NOT_STARTED	LAND_USE_PLANNING	REGULATION	2499.2
148	119643	TRANSPORT	Locate car parks in the outskirts	TRANSPORT_OTHER	LOCAL_AUTHORITY	COMPLETED	MOBILITY_PLANNING_REGULATION	REGULATION	0
148	121820	TRANSPORT	Write a strategic urban planning	TRANSPORT_MODAL_SHIFT_TO_WALKING_AND_CYCLING	LOCAL_AUTHORITY	ONGOING	MOBILITY_PLANNING_REGULATION	REGULATION	18369
148	119677	MUNICIPAL_BUILDINGS_EQUIPMENT_FACILITIES	Use a thermal blanket to maintain the pool temperature when this is not in use	MUNICIPAL_BUILDINGS_EQUIPMENT_FACILITIES_OTHER	LOCAL_AUTHORITY	POSTPONED	PUBLIC_PROCUREMENT	MUNICIPAL SELF GOVERNING	75
148	119678	MUNICIPAL_BUILDINGS_EQUIPMENT_FACILITIES	Improve insulations in municipal buildings	MUNICIPAL_BUILDINGS_EQUIPMENT_FACILITIES_BUILDING_ENVELOPE	LOCAL_AUTHORITY	ONGOING	PUBLIC_PROCUREMENT	MUNICIPAL SELF GOVERNING	62.57
148	119679	MUNICIPAL_BUILDINGS_EQUIPMENT_FACILITIES	Replace actual lamps in municipal buildings by Light Emitting Diodes (LED's) or	MUNICIPAL_BUILDINGS_EQUIPMENT_FACILITIES_ENERGY_EFFICIENT_LIGHTING_SYSTEMS	LOCAL_AUTHORITY	ONGOING	PUBLIC_PROCUREMENT	MUNICIPAL SELF GOVERNING	171.28
148	119681	MUNICIPAL_BUILDINGS_EQUIPMENT_FACILITIES	Install a battery condenser to decrease reactive energy consume	MUNICIPAL_BUILDINGS_EQUIPMENT_FACILITIES_OTHER	LOCAL_AUTHORITY	COMPLETED	PUBLIC_PROCUREMENT	MUNICIPAL SELF GOVERNING	808
148	119683	MUNICIPAL_BUILDINGS_EQUIPMENT_FACILITIES	Install a water-flow system at Escard├¡vol center with the use of heat for air c	MUNICIPAL_BUILDINGS_EQUIPMENT_FACILITIES_RENEWABLE_ENERGY_FOR_SPACE_HEATING_AND_	LOCAL_AUTHORITY	NOT_STARTED	PUBLIC_PROCUREMENT	MUNICIPAL SELF GOVERNING	0
148	119684	MUNICIPAL_BUILDINGS_EQUIPMENT_FACILITIES	Install free-cooling and heat recoverers in acclimatizers	MUNICIPAL_BUILDINGS_EQUIPMENT_FACILITIES_ENERGY_EFFICIENCY_IN_SPACE_HEATING_AND_	LOCAL_AUTHORITY	ONGOING	PUBLIC_PROCUREMENT	MUNICIPAL SELF GOVERNING	0
148	119685	MUNICIPAL_BUILDINGS_EQUIPMENT_FACILITIES	VRV direct expansion	MUNICIPAL_BUILDINGS_EQUIPMENT_FACILITIES_ENERGY_EFFICIENCY_IN_SPACE_HEATING_AND_	LOCAL_AUTHORITY	COMPLETED	PUBLIC_PROCUREMENT	MUNICIPAL SELF GOVERNING	0
148	119686	MUNICIPAL_BUILDINGS_EQUIPMENT_FACILITIES	Install segment controllers in air conditioning	MUNICIPAL_BUILDINGS_EQUIPMENT_FACILITIES_ENERGY_EFFICIENCY_IN_SPACE_HEATING_AND_	LOCAL_AUTHORITY	ONGOING	PUBLIC_PROCUREMENT	MUNICIPAL SELF GOVERNING	0
148	119688	MUNICIPAL_BUILDINGS_EQUIPMENT_FACILITIES	Install adiabatic heat-retrieving mechanisms	MUNICIPAL_BUILDINGS_EQUIPMENT_FACILITIES_ENERGY_EFFICIENCY_IN_SPACE_HEATING_AND_	LOCAL_AUTHORITY	NOT_STARTED	PUBLIC_PROCUREMENT	MUNICIPAL SELF GOVERNING	7.69
148	122029	MUNICIPAL_BUILDINGS_EQUIPMENT_FACILITIES	Replace CRT computer screens by LCD	MUNICIPAL_BUILDINGS_EQUIPMENT_FACILITIES_ENERGY_EFFICIENT_ELECTRICAL_APPLIANCES	LOCAL_AUTHORITY	COMPLETED	PUBLIC_PROCUREMENT	MUNICIPAL SELF GOVERNING	0.86
148	122036	MUNICIPAL_BUILDINGS_EQUIPMENT_FACILITIES	Establish a protocol to buy green and ecofriendly products for town hall offices	MUNICIPAL_BUILDINGS_EQUIPMENT_FACILITIES_OTHER	LOCAL_AUTHORITY	ONGOING	PUBLIC_PROCUREMENT	MUNICIPAL SELF GOVERNING	0
148	122069	MUNICIPAL_BUILDINGS_EQUIPMENT_FACILITIES	Demand a compromise from electric companies to supply 100% of energy from renewa	MUNICIPAL_BUILDINGS_EQUIPMENT_FACILITIES_OTHER	LOCAL_AUTHORITY	ONGOING	PUBLIC_PROCUREMENT	MUNICIPAL SELF GOVERNING	4810
148	151964	MUNICIPAL_BUILDINGS_EQUIPMENT_FACILITIES	Install displays at municipal buildings to follow the energy consumes	MUNICIPAL_BUILDINGS_EQUIPMENT_FACILITIES_RENEWABLE_ENERGY_FOR_SPACE_HEATING_AND_	LOCAL_AUTHORITY	COMPLETED	PUBLIC_PROCUREMENT	MUNICIPAL SELF GOVERNING	64.67
148	119693	PUBLIC_LIGHTING	Replace Mercury Vapour lamps by High Pressure Sodium Lamps	PUBLIC_LIGHTING_ENERGY_EFFICIENCY	LOCAL_AUTHORITY	COMPLETED	PUBLIC_PROCUREMENT	MUNICIPAL SELF GOVERNING	115.74
148	119694	PUBLIC_LIGHTING	Install more efficient lamps in new development sectors	PUBLIC_LIGHTING_ENERGY_EFFICIENCY	LOCAL_AUTHORITY	COMPLETED	PUBLIC_PROCUREMENT	MUNICIPAL SELF GOVERNING	80.7
148	119696	PUBLIC_LIGHTING	Replace electromagnetic lighting ballasts by electronic lighting ballasts	PUBLIC_LIGHTING_ENERGY_EFFICIENCY	LOCAL_AUTHORITY	POSTPONED	PUBLIC_PROCUREMENT	MUNICIPAL SELF GOVERNING	2.40498
148	119699	PUBLIC_LIGHTING	Replace traffic signals lamps by LEDs	PUBLIC_LIGHTING_ENERGY_EFFICIENCY	LOCAL_AUTHORITY	COMPLETED	PUBLIC_PROCUREMENT	MUNICIPAL SELF GOVERNING	37.05
148	124771	PUBLIC_LIGHTING	Install segment controllers in the streetlight	PUBLIC_LIGHTING_ENERGY_EFFICIENCY	LOCAL_AUTHORITY	COMPLETED	PUBLIC_PROCUREMENT	MUNICIPAL SELF GOVERNING	615.07
148	119636	TRANSPORT	Renovation of the municipal fleet of vehicles according to low CO2 emissions cr	TRANSPORT_CLEANER_EFFICIENT_VEHICLES	LOCAL_AUTHORITY	ONGOING	PUBLIC_PROCUREMENT	MUNICIPAL SELF GOVERNING	99
148	119644	LOCAL_ELECTRICITY_PRODUCTION	Install solar photovoltaics (PV) in municipal buildings	LOCAL_ELECTRICITY_PRODUCTION_PHOTOVOLTAICS	LOCAL_AUTHORITY	ONGOING	PUBLIC_PROCUREMENT	MUNICIPAL SELF GOVERNING	1.91
148	119689	TERTIARY_BUILDINGS_EQUIPMENT_FACILITIES	Sustainable Trade Project	TERTIARY_BUILDINGS_EQUIPMENT_FACILITIES_ENERGY_EFFICIENT_LIGHTING_SYSTEMS	NOT_POSSIBLE_TO_SAY	ONGOING	OTHER	OTHER	1860
148	119698	PUBLIC_LIGHTING	Replace Christmas lights by ornaments without light	PUBLIC_LIGHTING_ENERGY_EFFICIENCY	LOCAL_AUTHORITY	COMPLETED	MUNICIPAL BUILDING/TERRITORY	MUNICIPAL SELF GOVERNING	0
148	119639	TRANSPORT	Control annual municipal car consumption and kilometers	TRANSPORT_OTHER	LOCAL_AUTHORITY	ONGOING	MOBILITY_PLANNING_REGULATION	REGULATION	0
148	119640	TRANSPORT	Buy electrical bicycles for municipal employees	TRANSPORT_MODAL_SHIFT_TO_WALKING_AND_CYCLING	LOCAL_AUTHORITY	COMPLETED	PROVISION	FINANCING AND PROVISION	6.76
148	119641	TRANSPORT	Improve public transport	TRANSPORT_MODAL_SHIFT_TO_PUBLIC_TRANSPORT	LOCAL_AUTHORITY	COMPLETED	PROVISION	FINANCING AND PROVISION	6123
148	119642	TRANSPORT	Install photovoltaic parkings to charge the electric cars.	TRANSPORT_ELECTRIC_VEHICLES	NOT_POSSIBLE_TO_SAY	ONGOING	PROVISION	FINANCING AND PROVISION	1224.6
148	122070	TRANSPORT	Promote the low emissions vehicles procurement	TRANSPORT_CLEANER_EFFICIENT_VEHICLES	NOT_POSSIBLE_TO_SAY	ONGOING	PUBLIC_PROCUREMENT	MUNICIPAL SELF GOVERNING	12246
148	119659	OTHERS	Promote recycling by implementing different taxes	OTHERS_WASTE_AND_WASTEWATER_MANAGEMENT	LOCAL_AUTHORITY	ONGOING	OTHER	OTHER	0
155	140955	MUNICIPAL_BUILDINGS_EQUIPMENT_FACILITIES	Joining schools to Sustainibility Schools Network	MUNICIPAL_BUILDINGS_EQUIPMENT_FACILITIES_INTEGRATED_ACTION	LOCAL_AUTHORITY	COMPLETED	AWARENESS_RAISING_TRAINING	EDUCATION AND ENABLING	23
155	140959	MUNICIPAL_BUILDINGS_EQUIPMENT_FACILITIES	Energetic formation to council staff	MUNICIPAL_BUILDINGS_EQUIPMENT_FACILITIES_BEHAVIOURAL_CHANGES	LOCAL_AUTHORITY	ONGOING	AWARENESS_RAISING_TRAINING	EDUCATION AND ENABLING	98
155	140962	TERTIARY_BUILDINGS_EQUIPMENT_FACILITIES	Tertiary greenhouse gases emissions reduction plan	TERTIARY_BUILDINGS_EQUIPMENT_FACILITIES_INTEGRATED_ACTION	NOT_POSSIBLE_TO_SAY	ONGOING	AWARENESS_RAISING_TRAINING	EDUCATION AND ENABLING	6493.5
155	140963	TERTIARY_BUILDINGS_EQUIPMENT_FACILITIES	SustainableCompany First steps	TERTIARY_BUILDINGS_EQUIPMENT_FACILITIES_INTEGRATED_ACTION	NOT_POSSIBLE_TO_SAY	COMPLETED	AWARENESS_RAISING_TRAINING	EDUCATION AND ENABLING	0
155	140964	RESIDENTIAL_BUILDINGS	Energy audits in households and campaign ofbest practices	RESIDENTIAL_BUILDINGS_INTEGRATED_ACTION	LOCAL_AUTHORITY	ONGOING	AWARENESS_RAISING_TRAINING	EDUCATION AND ENABLING	5820.1
155	140953	OTHERS	Campaignto reduce waterconsumption	OTHERS_WASTE_AND_WASTEWATER_MANAGEMENT	LOCAL_AUTHORITY	COMPLETED	AWARENESS_RAISING_TRAINING	EDUCATION AND ENABLING	384
155	140954	OTHERS	Implementation ofmeasures topromote theselective collectionby drafting andimplem	OTHERS_WASTE_AND_WASTEWATER_MANAGEMENT	LOCAL_AUTHORITY	COMPLETED	AWARENESS_RAISING_TRAINING	EDUCATION AND ENABLING	6574
155	140958	MUNICIPAL_BUILDINGS_EQUIPMENT_FACILITIES	Isolation and closures improvement	MUNICIPAL_BUILDINGS_EQUIPMENT_FACILITIES_BUILDING_ENVELOPE	LOCAL_AUTHORITY	ONGOING	BUILDING_STANDARDS	REGULATION	201
155	140969	RESIDENTIAL_BUILDINGS	Creation of a register of solar panels and solar power energy generated in the m	RESIDENTIAL_BUILDINGS_RENEWABLE_ENERGY_FOR_SPACE_HEATING_AND_HOT_WATER	LOCAL_AUTHORITY	COMPLETED	BUILDING_STANDARDS	REGULATION	0
155	140960	MUNICIPAL_BUILDINGS_EQUIPMENT_FACILITIES	Creation of energetic manager	MUNICIPAL_BUILDINGS_EQUIPMENT_FACILITIES_INTEGRATED_ACTION	LOCAL_AUTHORITY	COMPLETED	ENERGY_MANAGEMENT	MUNICIPAL SELF GOVERNING	0
155	140961	MUNICIPAL_BUILDINGS_EQUIPMENT_FACILITIES	Setting up a 50-50 programme in municipal facilities	MUNICIPAL_BUILDINGS_EQUIPMENT_FACILITIES_INTEGRATED_ACTION	LOCAL_AUTHORITY	ONGOING	ENERGY_MANAGEMENT	MUNICIPAL SELF GOVERNING	46
155	197515	MUNICIPAL_BUILDINGS_EQUIPMENT_FACILITIES	Energy efficiency in municipal buildings master plan	MUNICIPAL_BUILDINGS_EQUIPMENT_FACILITIES_INTEGRATED_ACTION	LOCAL_AUTHORITY	ONGOING	ENERGY_MANAGEMENT	MUNICIPAL SELF GOVERNING	474
155	197512	TRANSPORT	Car taxes reduction (75%) for electric and hybrid vehicles	TRANSPORT_CLEANER_EFFICIENT_VEHICLES	LOCAL_AUTHORITY	ONGOING	GRANTS_AND_SUBSIDIES	FINANCING AND PROVISION	520
155	197507	LOCAL_ELECTRICITY_PRODUCTION	Reduction on 50% imobiliari taxes for implementation of solar or photovoltaic en	LOCAL_ELECTRICITY_PRODUCTION_PHOTOVOLTAICS	LOCAL_AUTHORITY	ONGOING	GRANTS_AND_SUBSIDIES	FINANCING AND PROVISION	165
155	197514	LOCAL_HEAT_COLD_PRODUCTION	District heating using biomass (3 buildings)	LOCAL_HEAT_COLD_PRODUCTION_DISTRICT_HEATING_COOLING_PLANT	LOCAL_AUTHORITY	ONGOING	GRANTS_AND_SUBSIDIES	FINANCING AND PROVISION	360
155	140984	TRANSPORT	Adaptation of the Sant Boi Mobility Plan to criteria of sustainable mobility	TRANSPORT_OTHER	LOCAL_AUTHORITY	ONGOING	MOBILITY_PLANNING_REGULATION	REGULATION	31500
155	140956	MUNICIPAL_BUILDINGS_EQUIPMENT_FACILITIES	Change of current heating systems to high efficiency heating systems	MUNICIPAL_BUILDINGS_EQUIPMENT_FACILITIES_ENERGY_EFFICIENCY_IN_SPACE_HEATING_AND_	LOCAL_AUTHORITY	NOT_STARTED	PUBLIC_PROCUREMENT	MUNICIPAL SELF GOVERNING	39
155	140965	PUBLIC_LIGHTING	Technologicalimprovement ofcurrent publiclighting by energeticefficiency	PUBLIC_LIGHTING_ENERGY_EFFICIENCY	LOCAL_AUTHORITY	ONGOING	PUBLIC_PROCUREMENT	MUNICIPAL SELF GOVERNING	684
155	140966	PUBLIC_LIGHTING	Replacement ofcurrent public lighting bulbs to LEDmodules	PUBLIC_LIGHTING_ENERGY_EFFICIENCY	LOCAL_AUTHORITY	ONGOING	PUBLIC_PROCUREMENT	MUNICIPAL SELF GOVERNING	1010.1
155	140967	PUBLIC_LIGHTING	Replacement ofcurrent traffic light bulbs to LEDmodules	PUBLIC_LIGHTING_ENERGY_EFFICIENCY	LOCAL_AUTHORITY	NOT_STARTED	PUBLIC_PROCUREMENT	MUNICIPAL SELF GOVERNING	199
155	140944	TRANSPORT	Buying new more efficient vehicles for municipal fleet	TRANSPORT_CLEANER_EFFICIENT_VEHICLES	LOCAL_AUTHORITY	ONGOING	PUBLIC_PROCUREMENT	MUNICIPAL SELF GOVERNING	0
155	140946	TRANSPORT	Buyingnew more efficientvehicles foroutsourced servicefleet	TRANSPORT_CLEANER_EFFICIENT_VEHICLES	LOCAL_AUTHORITY	COMPLETED	PUBLIC_PROCUREMENT	MUNICIPAL SELF GOVERNING	54
155	140947	TRANSPORT	Buying new more efficientvehicles for public transport fleet	TRANSPORT_CLEANER_EFFICIENT_VEHICLES	OTHER	COMPLETED	PUBLIC_PROCUREMENT	MUNICIPAL SELF GOVERNING	98
155	140957	MUNICIPAL_BUILDINGS_EQUIPMENT_FACILITIES	Lighting improvement	MUNICIPAL_BUILDINGS_EQUIPMENT_FACILITIES_ENERGY_EFFICIENT_LIGHTING_SYSTEMS	LOCAL_AUTHORITY	ONGOING	ENERGY_MANAGEMENT	MUNICIPAL SELF GOVERNING	19.76
155	140968	MUNICIPAL_BUILDINGS_EQUIPMENT_FACILITIES	Biomass boiler in Torrelavila Environmental education center	MUNICIPAL_BUILDINGS_EQUIPMENT_FACILITIES_RENEWABLE_ENERGY_FOR_SPACE_HEATING_AND_	NOT_POSSIBLE_TO_SAY	ONGOING	MUNICIPAL BUILDING/TERRITORY	MUNICIPAL SELF GOVERNING	8.08
155	140941	TRANSPORT	Inventoryconsumption ofmunicipal fleet	TRANSPORT_OTHER	LOCAL_AUTHORITY	COMPLETED	PROVISION	FINANCING AND PROVISION	0
155	140949	LOCAL_ELECTRICITY_PRODUCTION	Setting up of photovoltaicpower generationsystems	LOCAL_ELECTRICITY_PRODUCTION_PHOTOVOLTAICS	LOCAL_AUTHORITY	ONGOING	OTHER	OTHER	207
155	140952	OTHERS	Creation of a section into the City Council websiteto promote thestrategy agains	OTHERS_OTHER	LOCAL_AUTHORITY	ONGOING	OTHER	OTHER	0
155	197513	OTHERS	New selective waste plan implementation	OTHERS_WASTE_AND_WASTEWATER_MANAGEMENT	LOCAL_AUTHORITY	ONGOING	OTHER	OTHER	5200
156	119201	MUNICIPAL_BUILDINGS_EQUIPMENT_FACILITIES	Action 1.1.18. Designing and implementing a protocol of best practices and insta	MUNICIPAL_BUILDINGS_EQUIPMENT_FACILITIES_BEHAVIOURAL_CHANGES	LOCAL_AUTHORITY	ONGOING	AWARENESS_RAISING_TRAINING	EDUCATION AND ENABLING	18
156	119208	MUNICIPAL_BUILDINGS_EQUIPMENT_FACILITIES	Action 1.1.27. Performing a training program for workers on municipal energy man	MUNICIPAL_BUILDINGS_EQUIPMENT_FACILITIES_RENEWABLE_ENERGY_FOR_SPACE_HEATING_AND_	LOCAL_AUTHORITY	ONGOING	AWARENESS_RAISING_TRAINING	EDUCATION AND ENABLING	0
156	119209	MUNICIPAL_BUILDINGS_EQUIPMENT_FACILITIES	Action 1.1.28. Write a manual of standards for internal use and for control of e	MUNICIPAL_BUILDINGS_EQUIPMENT_FACILITIES_INTEGRATED_ACTION	LOCAL_AUTHORITY	ONGOING	AWARENESS_RAISING_TRAINING	EDUCATION AND ENABLING	0
156	119145	TRANSPORT	Action 2.3.2. Developing the use of car shared and parking shared.	TRANSPORT_CAR_SHARING_POOLING	NOT_POSSIBLE_TO_SAY	ONGOING	AWARENESS_RAISING_TRAINING	EDUCATION AND ENABLING	0
156	119154	LOCAL_ELECTRICITY_PRODUCTION	Action 3.1.6. Promotion of photovoltaic installation in industrial and private s	LOCAL_ELECTRICITY_PRODUCTION_PHOTOVOLTAICS	NOT_POSSIBLE_TO_SAY	ONGOING	AWARENESS_RAISING_TRAINING	EDUCATION AND ENABLING	320
156	119160	LOCAL_ELECTRICITY_PRODUCTION	Action 3.1.7. Promoting Solar Thermal in the domestic sector.	LOCAL_ELECTRICITY_PRODUCTION_OTHER	NOT_POSSIBLE_TO_SAY	ONGOING	AWARENESS_RAISING_TRAINING	EDUCATION AND ENABLING	379
156	119174	OTHERS	Action 6.4.1. Develop campaigns on the intelligent use of energy in homes and sc	OTHERS_OTHER	LOCAL_AUTHORITY	ONGOING	AWARENESS_RAISING_TRAINING	EDUCATION AND ENABLING	247
156	119176	OTHERS	Action 6.4.2. Develop campaigns on energy saving in schools through the project	OTHERS_OTHER	NOT_POSSIBLE_TO_SAY	ONGOING	AWARENESS_RAISING_TRAINING	EDUCATION AND ENABLING	52
156	119177	OTHERS	Action 6.4.3. Develop and implement a training program framework to promote envi	OTHERS_OTHER	LOCAL_AUTHORITY	ONGOING	AWARENESS_RAISING_TRAINING	EDUCATION AND ENABLING	0
156	119178	OTHERS	Action 6.4.4. Implement a training program specific technique in order to includ	OTHERS_OTHER	LOCAL_AUTHORITY	ONGOING	AWARENESS_RAISING_TRAINING	EDUCATION AND ENABLING	0
156	119184	OTHERS	Action 7.3.4. Include in the training curriculum of the Center for Training and	OTHERS_OTHER	LOCAL_AUTHORITY	ONGOING	AWARENESS_RAISING_TRAINING	EDUCATION AND ENABLING	50
156	119207	MUNICIPAL_BUILDINGS_EQUIPMENT_FACILITIES	Action 1.1.26. Comply with the new RITE, and implement preventive maintenance a	MUNICIPAL_BUILDINGS_EQUIPMENT_FACILITIES_INTEGRATED_ACTION	LOCAL_AUTHORITY	ONGOING	BUILDING_STANDARDS	REGULATION	0
156	119161	LOCAL_HEAT_COLD_PRODUCTION	Action 3.1.5. Study the viability and implement district heating Pavilion - Spor	LOCAL_HEAT_COLD_PRODUCTION_DISTRICT_HEATING_COOLING_NETWORK	LOCAL_AUTHORITY	ONGOING	BUILDING_STANDARDS	REGULATION	0
156	119187	MUNICIPAL_BUILDINGS_EQUIPMENT_FACILITIES	Action 1.1.3. Review and improve the insulation of air conditioning distribution	MUNICIPAL_BUILDINGS_EQUIPMENT_FACILITIES_ENERGY_EFFICIENCY_IN_SPACE_HEATING_AND_	LOCAL_AUTHORITY	ONGOING	ENERGY_MANAGEMENT	MUNICIPAL SELF GOVERNING	1.2
156	119188	MUNICIPAL_BUILDINGS_EQUIPMENT_FACILITIES	Action 1.1.4. Replace the regulatory manuals systems of heating and cooling for	MUNICIPAL_BUILDINGS_EQUIPMENT_FACILITIES_ENERGY_EFFICIENCY_IN_SPACE_HEATING_AND_	LOCAL_AUTHORITY	ONGOING	ENERGY_MANAGEMENT	MUNICIPAL SELF GOVERNING	1.2
156	119189	MUNICIPAL_BUILDINGS_EQUIPMENT_FACILITIES	Action 1.1.5. Install a programmer weekly schedule to control the operation of a	MUNICIPAL_BUILDINGS_EQUIPMENT_FACILITIES_RENEWABLE_ENERGY_FOR_SPACE_HEATING_AND_	LOCAL_AUTHORITY	ONGOING	ENERGY_MANAGEMENT	MUNICIPAL SELF GOVERNING	0.2
156	119190	MUNICIPAL_BUILDINGS_EQUIPMENT_FACILITIES	Action 1.1.6. Install thermostatic valves on radiators with problems of regulati	MUNICIPAL_BUILDINGS_EQUIPMENT_FACILITIES_ENERGY_EFFICIENCY_IN_SPACE_HEATING_AND_	LOCAL_AUTHORITY	COMPLETED	ENERGY_MANAGEMENT	MUNICIPAL SELF GOVERNING	13.2
156	119192	MUNICIPAL_BUILDINGS_EQUIPMENT_FACILITIES	Action 1.1.8. Put in terms programmers weekly timetables for the production of e	MUNICIPAL_BUILDINGS_EQUIPMENT_FACILITIES_RENEWABLE_ENERGY_FOR_SPACE_HEATING_AND_	LOCAL_AUTHORITY	ONGOING	ENERGY_MANAGEMENT	MUNICIPAL SELF GOVERNING	1.2
156	119193	MUNICIPAL_BUILDINGS_EQUIPMENT_FACILITIES	Action 1.1.9. Install thermostatic valves between the outward and return of warm	MUNICIPAL_BUILDINGS_EQUIPMENT_FACILITIES_RENEWABLE_ENERGY_FOR_SPACE_HEATING_AND_	LOCAL_AUTHORITY	ONGOING	ENERGY_MANAGEMENT	MUNICIPAL SELF GOVERNING	0.4
156	119196	MUNICIPAL_BUILDINGS_EQUIPMENT_FACILITIES	Action 1.1.13. Install presence sensors, timers and programmers in the bathroom,	MUNICIPAL_BUILDINGS_EQUIPMENT_FACILITIES_ENERGY_EFFICIENT_LIGHTING_SYSTEMS	LOCAL_AUTHORITY	ONGOING	ENERGY_MANAGEMENT	MUNICIPAL SELF GOVERNING	1
156	119197	MUNICIPAL_BUILDINGS_EQUIPMENT_FACILITIES	Action 1.1.14. Install programmable regulators in buildings that have outdoor li	MUNICIPAL_BUILDINGS_EQUIPMENT_FACILITIES_ENERGY_EFFICIENT_LIGHTING_SYSTEMS	LOCAL_AUTHORITY	ONGOING	ENERGY_MANAGEMENT	MUNICIPAL SELF GOVERNING	0.1
156	119204	MUNICIPAL_BUILDINGS_EQUIPMENT_FACILITIES	Action 1.1.23. Consolidate the structure of inter-departmental team to track Sea	MUNICIPAL_BUILDINGS_EQUIPMENT_FACILITIES_INTEGRATED_ACTION	LOCAL_AUTHORITY	ONGOING	ENERGY_MANAGEMENT	MUNICIPAL SELF GOVERNING	0
156	119205	MUNICIPAL_BUILDINGS_EQUIPMENT_FACILITIES	Action 1.1.24. Continue to monitor and control energy consumption in municipal b	MUNICIPAL_BUILDINGS_EQUIPMENT_FACILITIES_INTEGRATED_ACTION	LOCAL_AUTHORITY	ONGOING	ENERGY_MANAGEMENT	MUNICIPAL SELF GOVERNING	35.7
156	119206	MUNICIPAL_BUILDINGS_EQUIPMENT_FACILITIES	Action 1.1.25. Implement a system for remote management of lighting and and make	MUNICIPAL_BUILDINGS_EQUIPMENT_FACILITIES_INFORMATION_AND_COMMUNICATION_TECHNOLOG	LOCAL_AUTHORITY	ONGOING	ENERGY_MANAGEMENT	MUNICIPAL SELF GOVERNING	18
156	119210	MUNICIPAL_BUILDINGS_EQUIPMENT_FACILITIES	Action 1.1.29. Improve the current use of energy management software, favoring t	MUNICIPAL_BUILDINGS_EQUIPMENT_FACILITIES_INFORMATION_AND_COMMUNICATION_TECHNOLOG	LOCAL_AUTHORITY	ONGOING	ENERGY_MANAGEMENT	MUNICIPAL SELF GOVERNING	0
156	119214	PUBLIC_LIGHTING	Action 1.3.1. Starting the installation of lighting systems in remote management	PUBLIC_LIGHTING_INFORMATION_AND_COMMUNICATION_TECHNOLOGIES	LOCAL_AUTHORITY	ONGOING	ENERGY_MANAGEMENT	MUNICIPAL SELF GOVERNING	31
156	119215	PUBLIC_LIGHTING	Action 1.3.2. Defining an lighting city zoning in accordance with the Regulation	PUBLIC_LIGHTING_ENERGY_EFFICIENCY	LOCAL_AUTHORITY	ONGOING	ENERGY_MANAGEMENT	MUNICIPAL SELF GOVERNING	0
156	119219	PUBLIC_LIGHTING	Action 1.3.6. Define 1-2 light distribution pannel which provides a actuation po	PUBLIC_LIGHTING_INFORMATION_AND_COMMUNICATION_TECHNOLOGIES	LOCAL_AUTHORITY	ONGOING	ENERGY_MANAGEMENT	MUNICIPAL SELF GOVERNING	0
156	119220	PUBLIC_LIGHTING	Action 1.3.7. Continue the installation of dual-level systems and flow regulator	PUBLIC_LIGHTING_ENERGY_EFFICIENCY	LOCAL_AUTHORITY	ONGOING	ENERGY_MANAGEMENT	MUNICIPAL SELF GOVERNING	93
156	119149	TRANSPORT	Action 2.3.3. Planning and regulating parking within the framework of a comprehe	TRANSPORT_OTHER	LOCAL_AUTHORITY	ONGOING	LAND_USE_PLANNING	REGULATION	0
156	119162	OTHERS	Action 2.3.4. Create a network of pedestrian areas and general improvement of wa	OTHERS_OTHER	LOCAL_AUTHORITY	ONGOING	LAND_USE_PLANNING	REGULATION	1601
156	119163	OTHERS	Action 2.3.1. Develop management measures and traffic restraint through the hier	OTHERS_OTHER	LOCAL_AUTHORITY	ONGOING	LAND_USE_PLANNING	REGULATION	0
156	119166	OTHERS	Action 4.1.1. Incorporate energy-efficient standards in building and public spa	OTHERS_OTHER	LOCAL_AUTHORITY	NOT_STARTED	LAND_USE_PLANNING	REGULATION	265
156	119168	OTHERS	Action 2.3.7. Implementing a network of school zones.	OTHERS_OTHER	LOCAL_AUTHORITY	NOT_STARTED	LAND_USE_PLANNING	REGULATION	0
156	119150	TRANSPORT	Action 2.3.5. Developing a network of trails and parking for bikes.	TRANSPORT_MODAL_SHIFT_TO_WALKING_AND_CYCLING	LOCAL_AUTHORITY	ONGOING	MOBILITY_PLANNING_REGULATION	REGULATION	0
156	119185	MUNICIPAL_BUILDINGS_EQUIPMENT_FACILITIES	Action 1.1.1 Renew the oldest and most inefficient generation equipments with th	MUNICIPAL_BUILDINGS_EQUIPMENT_FACILITIES_RENEWABLE_ENERGY_FOR_SPACE_HEATING_AND_	LOCAL_AUTHORITY	ONGOING	PUBLIC_PROCUREMENT	MUNICIPAL SELF GOVERNING	8.7
156	119186	MUNICIPAL_BUILDINGS_EQUIPMENT_FACILITIES	Action 1.1.2. Renew the oldest and most inefficient systems with the best techno	MUNICIPAL_BUILDINGS_EQUIPMENT_FACILITIES_ENERGY_EFFICIENCY_IN_SPACE_HEATING_AND_	LOCAL_AUTHORITY	ONGOING	PUBLIC_PROCUREMENT	MUNICIPAL SELF GOVERNING	0
156	119198	MUNICIPAL_BUILDINGS_EQUIPMENT_FACILITIES	Action 1.1.15. Replace metal halide lamps for others of energy-saving.	MUNICIPAL_BUILDINGS_EQUIPMENT_FACILITIES_ENERGY_EFFICIENT_LIGHTING_SYSTEMS	LOCAL_AUTHORITY	ONGOING	PUBLIC_PROCUREMENT	MUNICIPAL SELF GOVERNING	8.6
156	119199	MUNICIPAL_BUILDINGS_EQUIPMENT_FACILITIES	Action 1.1.16. Replacing mechanical ballasts and lamps existing for electronic b	MUNICIPAL_BUILDINGS_EQUIPMENT_FACILITIES_ENERGY_EFFICIENT_LIGHTING_SYSTEMS	LOCAL_AUTHORITY	ONGOING	PUBLIC_PROCUREMENT	MUNICIPAL SELF GOVERNING	18.2
156	119200	MUNICIPAL_BUILDINGS_EQUIPMENT_FACILITIES	Action 1.1.17. Put double-door main entrances of buildings to improve the effici	MUNICIPAL_BUILDINGS_EQUIPMENT_FACILITIES_ENERGY_EFFICIENT_LIGHTING_SYSTEMS	LOCAL_AUTHORITY	ONGOING	PUBLIC_PROCUREMENT	MUNICIPAL SELF GOVERNING	4.2
156	119202	MUNICIPAL_BUILDINGS_EQUIPMENT_FACILITIES	Action 1.1.19. Replacing the windows with double glazing with single air chambe	MUNICIPAL_BUILDINGS_EQUIPMENT_FACILITIES_BUILDING_ENVELOPE	LOCAL_AUTHORITY	ONGOING	PUBLIC_PROCUREMENT	MUNICIPAL SELF GOVERNING	15
156	119203	MUNICIPAL_BUILDINGS_EQUIPMENT_FACILITIES	Action 1.1.20. Improving the insulation for the building envelope epidermis.	MUNICIPAL_BUILDINGS_EQUIPMENT_FACILITIES_BUILDING_ENVELOPE	LOCAL_AUTHORITY	NOT_STARTED	PUBLIC_PROCUREMENT	MUNICIPAL SELF GOVERNING	0
156	119147	TRANSPORT	Action 2.1.3. Continue improving the efficiency of the own fleet of vehicles, th	TRANSPORT_ELECTRIC_VEHICLES	LOCAL_AUTHORITY	ONGOING	PUBLIC_PROCUREMENT	MUNICIPAL SELF GOVERNING	0
156	119148	TRANSPORT	Action 2.1.4. Progressively introduce environmental criteria relating to vehicle	TRANSPORT_CLEANER_EFFICIENT_VEHICLES	LOCAL_AUTHORITY	ONGOING	PUBLIC_PROCUREMENT	MUNICIPAL SELF GOVERNING	0
156	119157	LOCAL_ELECTRICITY_PRODUCTION	Action 1.1.21. Install a solar hot water system in the Pavilion sports.	LOCAL_ELECTRICITY_PRODUCTION_OTHER	LOCAL_AUTHORITY	NOT_STARTED	PUBLIC_PROCUREMENT	MUNICIPAL SELF GOVERNING	19
156	119191	MUNICIPAL_BUILDINGS_EQUIPMENT_FACILITIES	Action 1.1.7. Install aerators in the water consumption points prioritizing the	MUNICIPAL_BUILDINGS_EQUIPMENT_FACILITIES_RENEWABLE_ENERGY_FOR_SPACE_HEATING_AND_	LOCAL_AUTHORITY	COMPLETED	MUNICIPAL BUILDING/TERRITORY	MUNICIPAL SELF GOVERNING	1.9
156	119194	MUNICIPAL_BUILDINGS_EQUIPMENT_FACILITIES	Action 1.1.11 Analyze existing light levels and refine the lighting to make the	MUNICIPAL_BUILDINGS_EQUIPMENT_FACILITIES_ENERGY_EFFICIENT_LIGHTING_SYSTEMS	LOCAL_AUTHORITY	ONGOING	MUNICIPAL BUILDING/TERRITORY	MUNICIPAL SELF GOVERNING	0
156	119195	MUNICIPAL_BUILDINGS_EQUIPMENT_FACILITIES	Action 1.1.12. Improve the zoning lines of lighting in buildings that do not hav	MUNICIPAL_BUILDINGS_EQUIPMENT_FACILITIES_ENERGY_EFFICIENT_LIGHTING_SYSTEMS	LOCAL_AUTHORITY	ONGOING	MUNICIPAL BUILDING/TERRITORY	MUNICIPAL SELF GOVERNING	1.8
156	119211	RESIDENTIAL_BUILDINGS	Action 1.4.1. Change of lighting systems to more efficient systems in the domest	RESIDENTIAL_BUILDINGS_ENERGY_EFFICIENT_LIGHTING_SYSTEMS	NOT_POSSIBLE_TO_SAY	ONGOING	OTHER	OTHER	496
156	119212	RESIDENTIAL_BUILDINGS	Action 1.4.2. Change boilers for more efficient boilers.	RESIDENTIAL_BUILDINGS_ENERGY_EFFICIENCY_IN_SPACE_HEATING_AND_HOT_WATER	NOT_POSSIBLE_TO_SAY	ONGOING	OTHER	OTHER	168
156	119213	RESIDENTIAL_BUILDINGS	Action 1.4.3. Change household appliance for to other more efficient.	RESIDENTIAL_BUILDINGS_ENERGY_EFFICIENT_ELECTRICAL_APPLIANCES	NOT_POSSIBLE_TO_SAY	ONGOING	OTHER	OTHER	100
156	119216	PUBLIC_LIGHTING	Action 1.3.3. Continue the implementation of the measures that were defined in t	PUBLIC_LIGHTING_ENERGY_EFFICIENCY	LOCAL_AUTHORITY	ONGOING	MUNICIPAL BUILDING/TERRITORY	MUNICIPAL SELF GOVERNING	13.6
156	119217	PUBLIC_LIGHTING	Action 1.3.4. Continue with the installation of systems of traffic lights with L	PUBLIC_LIGHTING_ENERGY_EFFICIENCY	LOCAL_AUTHORITY	COMPLETED	MUNICIPAL BUILDING/TERRITORY	MUNICIPAL SELF GOVERNING	5.4
156	119218	PUBLIC_LIGHTING	Action 1.3.5. Define 2-3 light distribution pannel to be rehabilitated in order	PUBLIC_LIGHTING_ENERGY_EFFICIENCY	LOCAL_AUTHORITY	ONGOING	MUNICIPAL BUILDING/TERRITORY	MUNICIPAL SELF GOVERNING	0
156	119143	TRANSPORT	Action 2.1.1. Rationalize the use of own vehicles and lease them to reduce their	TRANSPORT_ECO_DRIVING	LOCAL_AUTHORITY	ONGOING	OTHER	OTHER	2
156	119144	TRANSPORT	Action 2.2.1. Develop a program to improve the competitiveness of public transpo	TRANSPORT_MODAL_SHIFT_TO_PUBLIC_TRANSPORT	OTHER	NOT_STARTED	OTHER	OTHER	0
156	119146	TRANSPORT	Action 2.1.2 Analyze the possibility of replacing the fleet of public buses for	TRANSPORT_ELECTRIC_VEHICLES	LOCAL_AUTHORITY	NOT_STARTED	OTHER	OTHER	0
156	119151	TRANSPORT	Action 2.3.8. Encourage the incorporation of electric and hybrid vehicles in the	TRANSPORT_ELECTRIC_VEHICLES	NOT_POSSIBLE_TO_SAY	ONGOING	OTHER	OTHER	1601
156	119152	LOCAL_ELECTRICITY_PRODUCTION	Action 3.1.1. Analyze the potential introduction of solar roofs in industrial bu	LOCAL_ELECTRICITY_PRODUCTION_PHOTOVOLTAICS	LOCAL_AUTHORITY	ONGOING	OTHER	OTHER	160
156	119153	LOCAL_ELECTRICITY_PRODUCTION	Action 3.1.4. To analyze the possibility of establishing one or more public plac	LOCAL_ELECTRICITY_PRODUCTION_OTHER	LOCAL_AUTHORITY	NOT_STARTED	OTHER	OTHER	124
156	119155	LOCAL_ELECTRICITY_PRODUCTION	Action 3.1.3. Study the potential of biomass in the municipality from waste mana	LOCAL_ELECTRICITY_PRODUCTION_OTHER	LOCAL_AUTHORITY	COMPLETED	OTHER	OTHER	0
156	119156	LOCAL_ELECTRICITY_PRODUCTION	Action 1.1.10. Reconsider the installation of warm water to implement the existi	LOCAL_ELECTRICITY_PRODUCTION_OTHER	LOCAL_AUTHORITY	ONGOING	OTHER	OTHER	5.8
156	119158	LOCAL_ELECTRICITY_PRODUCTION	Action 1.1.22. Take the installation of solar energy as a backup heating.	LOCAL_ELECTRICITY_PRODUCTION_OTHER	LOCAL_AUTHORITY	NOT_STARTED	OTHER	OTHER	0
156	119159	LOCAL_ELECTRICITY_PRODUCTION	Action 3.1.2. Study the implementation of solar thermal systems for hot water he	LOCAL_ELECTRICITY_PRODUCTION_OTHER	LOCAL_AUTHORITY	NOT_STARTED	OTHER	OTHER	0
156	119164	OTHERS	Action 4.3.1. Increase incentives for energy rehabilitation of housing with supp	OTHERS_OTHER	NOT_POSSIBLE_TO_SAY	ONGOING	OTHER	OTHER	114
156	119165	OTHERS	Action 4.3.2. Make the effective control of the works to ensure compliance with	OTHERS_OTHER	LOCAL_AUTHORITY	ONGOING	OTHER	OTHER	265
156	119167	OTHERS	Action 2.3.6. Develop and implement mobility plans (Plan for urban mobility plan	OTHERS_OTHER	LOCAL_AUTHORITY	ONGOING	OTHER	OTHER	6405
156	119169	OTHERS	Action 5.1.1. Orienting the system of granting budget services to all City Counc	OTHERS_OTHER	LOCAL_AUTHORITY	NOT_STARTED	OTHER	OTHER	0
156	119170	OTHERS	Action 5.1.2. Approve a policy of green purchasing and procurement, which is spe	OTHERS_OTHER	LOCAL_AUTHORITY	ONGOING	OTHER	OTHER	0
156	119171	OTHERS	Action 5.1.3 Make a tracking of the greening of municipal purchases and contract	OTHERS_OTHER	LOCAL_AUTHORITY	ONGOING	OTHER	OTHER	0
156	119172	OTHERS	Action 6.1.1. Strengthen the Office 21 as a one-stop place for information and s	OTHERS_OTHER	LOCAL_AUTHORITY	ONGOING	OTHER	OTHER	265
156	119173	OTHERS	Action 6.3.1. Create a framework for collaboration between the council and the i	OTHERS_OTHER	LOCAL_AUTHORITY	ONGOING	OTHER	OTHER	0
156	119175	OTHERS	Action 6.3.2. Designing and implementing a plan to reduce emissions of greenhous	OTHERS_OTHER	LOCAL_AUTHORITY	NOT_STARTED	OTHER	OTHER	0
156	119179	OTHERS	Action 7.2.1. Continue promoting the selective collection of municipal waste and	OTHERS_WASTE_AND_WASTEWATER_MANAGEMENT	LOCAL_AUTHORITY	ONGOING	OTHER	OTHER	600
156	119180	OTHERS	Action 7.2.2. Designing and implementing a plan to reduce municipal waste and in	OTHERS_WASTE_AND_WASTEWATER_MANAGEMENT	LOCAL_AUTHORITY	ONGOING	OTHER	OTHER	905
156	119181	OTHERS	Action 7.3.1. Approve and implement the ordinance for saving and efficient use o	OTHERS_WASTE_AND_WASTEWATER_MANAGEMENT	LOCAL_AUTHORITY	ONGOING	OTHER	OTHER	0
156	119182	OTHERS	Action 7.3.2. Encourage reduction of water consumption domestic.	OTHERS_WASTE_AND_WASTEWATER_MANAGEMENT	OTHER	ONGOING	OTHER	OTHER	0
156	119183	OTHERS	Action 7.3.3. Implementing energy audit of the treatment plant.	OTHERS_WASTE_AND_WASTEWATER_MANAGEMENT	OTHER	ONGOING	OTHER	OTHER	38.5
157	156439	MUNICIPAL_BUILDINGS_EQUIPMENT_FACILITIES	Action A16/B11/36: Training for municipal staff on energy, ICT and environmental	MUNICIPAL_BUILDINGS_EQUIPMENT_FACILITIES_INTEGRATED_ACTION	LOCAL_AUTHORITY	ONGOING	AWARENESS_RAISING_TRAINING	EDUCATION AND ENABLING	18.77
157	156441	MUNICIPAL_BUILDINGS_EQUIPMENT_FACILITIES	Action A18/B11/37: 50/50 (win-win) measures in municipal buildings and facilitie	MUNICIPAL_BUILDINGS_EQUIPMENT_FACILITIES_BEHAVIOURAL_CHANGES	LOCAL_AUTHORITY	ONGOING	AWARENESS_RAISING_TRAINING	EDUCATION AND ENABLING	18.6
157	108386	RESIDENTIAL_BUILDINGS	Action 2.1.1.1: Continue with the improvement of energy saving measures and acti	RESIDENTIAL_BUILDINGS_BEHAVIOURAL_CHANGES	NOT_POSSIBLE_TO_SAY	ONGOING	AWARENESS_RAISING_TRAINING	EDUCATION AND ENABLING	30376.4
157	108387	RESIDENTIAL_BUILDINGS	Action 2.1.1.2: Perform actions to enhance the good practices of water use at th	RESIDENTIAL_BUILDINGS_BEHAVIOURAL_CHANGES	NOT_POSSIBLE_TO_SAY	ONGOING	AWARENESS_RAISING_TRAINING	EDUCATION AND ENABLING	360
157	108371	OTHERS	Action 1.2.5.1: Greening of shopping and specifications for tenders	OTHERS_OTHER	LOCAL_AUTHORITY	ONGOING	AWARENESS_RAISING_TRAINING	EDUCATION AND ENABLING	0
157	156444	OTHERS	Action A74/B71/40: Promotion of urban agriculture and local products (km 0)	OTHERS_AGRICULTURE_AND_FORESTRY_RELATED	LOCAL_AUTHORITY	COMPLETED	AWARENESS_RAISING_TRAINING	EDUCATION AND ENABLING	0
157	156435	MUNICIPAL_BUILDINGS_EQUIPMENT_FACILITIES	Action 1.1.1.10: Study geothermal energy installations in new equipment	MUNICIPAL_BUILDINGS_EQUIPMENT_FACILITIES_RENEWABLE_ENERGY_FOR_SPACE_HEATING_AND_	LOCAL_AUTHORITY	ONGOING	BUILDING_STANDARDS	REGULATION	0
157	108384	MUNICIPAL_BUILDINGS_EQUIPMENT_FACILITIES	Action 1.2.6.1: Buildings designed to obtain the maximum energy certification a	MUNICIPAL_BUILDINGS_EQUIPMENT_FACILITIES_INTEGRATED_ACTION	LOCAL_AUTHORITY	ONGOING	ENERGY_CERTIFICATION_LABELLING	EDUCATION AND ENABLING	0
157	108389	RESIDENTIAL_BUILDINGS	Action 2.1.1.4: Promote buildings designed for maximum energy certification in p	RESIDENTIAL_BUILDINGS_INTEGRATED_ACTION	NOT_POSSIBLE_TO_SAY	ONGOING	ENERGY_CERTIFICATION_LABELLING	EDUCATION AND ENABLING	0
157	108375	MUNICIPAL_BUILDINGS_EQUIPMENT_FACILITIES	Action 1.1.1.1: Increasing energy saving practices of the equipments in heating	MUNICIPAL_BUILDINGS_EQUIPMENT_FACILITIES_ENERGY_EFFICIENCY_IN_SPACE_HEATING_AND_	LOCAL_AUTHORITY	COMPLETED	ENERGY_MANAGEMENT	MUNICIPAL SELF GOVERNING	240.1
157	108376	MUNICIPAL_BUILDINGS_EQUIPMENT_FACILITIES	Action 1.1.1.2: Centralize all the equipment's information on different computer	MUNICIPAL_BUILDINGS_EQUIPMENT_FACILITIES_INFORMATION_AND_COMMUNICATION_TECHNOLOG	LOCAL_AUTHORITY	COMPLETED	ENERGY_MANAGEMENT	MUNICIPAL SELF GOVERNING	0
157	108377	MUNICIPAL_BUILDINGS_EQUIPMENT_FACILITIES	Action 1.1.1.3. : Review of the maintenance contracts	MUNICIPAL_BUILDINGS_EQUIPMENT_FACILITIES_INTEGRATED_ACTION	LOCAL_AUTHORITY	COMPLETED	ENERGY_MANAGEMENT	MUNICIPAL SELF GOVERNING	3.38
157	108378	MUNICIPAL_BUILDINGS_EQUIPMENT_FACILITIES	Action 1.1.1.4: Defining an energy manager, among other actions that make the sw	MUNICIPAL_BUILDINGS_EQUIPMENT_FACILITIES_INTEGRATED_ACTION	LOCAL_AUTHORITY	COMPLETED	ENERGY_MANAGEMENT	MUNICIPAL SELF GOVERNING	628.21
157	108379	MUNICIPAL_BUILDINGS_EQUIPMENT_FACILITIES	Action 1.1.1.5: Monitoring and reduction in turnover: reduce consumption of reac	MUNICIPAL_BUILDINGS_EQUIPMENT_FACILITIES_OTHER	LOCAL_AUTHORITY	COMPLETED	ENERGY_MANAGEMENT	MUNICIPAL SELF GOVERNING	0
157	108380	MUNICIPAL_BUILDINGS_EQUIPMENT_FACILITIES	Action 1.1.1.11: Good practices and improving lighting systems	MUNICIPAL_BUILDINGS_EQUIPMENT_FACILITIES_ENERGY_EFFICIENT_LIGHTING_SYSTEMS	LOCAL_AUTHORITY	ONGOING	ENERGY_MANAGEMENT	MUNICIPAL SELF GOVERNING	52.14
157	108390	PUBLIC_LIGHTING	Action 1.1.2.1: Segregation of consumption additions (lights, municipal tracks,	PUBLIC_LIGHTING_OTHER	LOCAL_AUTHORITY	ONGOING	ENERGY_MANAGEMENT	MUNICIPAL SELF GOVERNING	0
157	108392	PUBLIC_LIGHTING	Action 1.1.2.3.Use light flow systems control	PUBLIC_LIGHTING_ENERGY_EFFICIENCY	LOCAL_AUTHORITY	ONGOING	ENERGY_MANAGEMENT	MUNICIPAL SELF GOVERNING	171.21
157	157254	RESIDENTIAL_BUILDINGS	Action A11/B16/41: Local strategy of energy refurbishment of buildings	RESIDENTIAL_BUILDINGS_BUILDING_ENVELOPE	LOCAL_AUTHORITY	ONGOING	GRANTS_AND_SUBSIDIES	FINANCING AND PROVISION	6010.63
157	108369	OTHERS	Action 1.2.4.1: Incorporate climate change criteria in the planning	OTHERS_URBAN_REGENERATION	LOCAL_AUTHORITY	COMPLETED	LAND_USE_PLANNING	REGULATION	0
157	156442	OTHERS	Action A71/B72/38: Smart city implementation/development	OTHERS_URBAN_REGENERATION	OTHER	ONGOING	LAND_USE_PLANNING	REGULATION	628.21
157	108381	MUNICIPAL_BUILDINGS_EQUIPMENT_FACILITIES	Action 1.1.1.12: Gradual replacement-in equipment- of the existing lamps for oth	MUNICIPAL_BUILDINGS_EQUIPMENT_FACILITIES_ENERGY_EFFICIENT_LIGHTING_SYSTEMS	LOCAL_AUTHORITY	ONGOING	PUBLIC_PROCUREMENT	MUNICIPAL SELF GOVERNING	34.38
157	156434	MUNICIPAL_BUILDINGS_EQUIPMENT_FACILITIES	Action 1.1.1.8: Install Solar thermal installation in municipal facilities	MUNICIPAL_BUILDINGS_EQUIPMENT_FACILITIES_RENEWABLE_ENERGY_FOR_SPACE_HEATING_AND_	LOCAL_AUTHORITY	COMPLETED	PUBLIC_PROCUREMENT	MUNICIPAL SELF GOVERNING	215.2
157	156438	MUNICIPAL_BUILDINGS_EQUIPMENT_FACILITIES	Action A12/B18/35: Biomass boilers in municipal buildings	MUNICIPAL_BUILDINGS_EQUIPMENT_FACILITIES_RENEWABLE_ENERGY_FOR_SPACE_HEATING_AND_	LOCAL_AUTHORITY	COMPLETED	PUBLIC_PROCUREMENT	MUNICIPAL SELF GOVERNING	42.69
157	157267	MUNICIPAL_BUILDINGS_EQUIPMENT_FACILITIES	Action A19/B18/43: Green electricity purchase	MUNICIPAL_BUILDINGS_EQUIPMENT_FACILITIES_OTHER	LOCAL_AUTHORITY	ONGOING	PUBLIC_PROCUREMENT	MUNICIPAL SELF GOVERNING	5164.8
157	108391	PUBLIC_LIGHTING	Action 1.1.2.2: Continue with the public lighting renovation	PUBLIC_LIGHTING_ENERGY_EFFICIENCY	LOCAL_AUTHORITY	ONGOING	PUBLIC_PROCUREMENT	MUNICIPAL SELF GOVERNING	326.51
157	108358	TRANSPORT	Action 1.1.4.1: Make an inventory of the composition of the municipal fleet and	TRANSPORT_CLEANER_EFFICIENT_VEHICLES	LOCAL_AUTHORITY	ONGOING	PUBLIC_PROCUREMENT	MUNICIPAL SELF GOVERNING	58.68
157	108359	TRANSPORT	Action 1.2.3.1: Change the bus fleet to more sustainable	TRANSPORT_CLEANER_EFFICIENT_VEHICLES	LOCAL_AUTHORITY	ONGOING	PUBLIC_PROCUREMENT	MUNICIPAL SELF GOVERNING	456
157	108361	TRANSPORT	Action1.1.5.1:Use more efficient vehicles in the external fleet	TRANSPORT_CLEANER_EFFICIENT_VEHICLES	LOCAL_AUTHORITY	COMPLETED	PUBLIC_PROCUREMENT	MUNICIPAL SELF GOVERNING	73.72
157	108364	LOCAL_ELECTRICITY_PRODUCTION	Action 1.1.1.6: Installation of solar photovoltaics connected to the municipal e	LOCAL_ELECTRICITY_PRODUCTION_PHOTOVOLTAICS	LOCAL_AUTHORITY	COMPLETED	PUBLIC_PROCUREMENT	MUNICIPAL SELF GOVERNING	46
157	108365	LOCAL_ELECTRICITY_PRODUCTION	Action 1.1.1.7: Photovoltaic self-consumption in municipal facilities	LOCAL_ELECTRICITY_PRODUCTION_PHOTOVOLTAICS	LOCAL_AUTHORITY	ONGOING	PUBLIC_PROCUREMENT	MUNICIPAL SELF GOVERNING	36.75
157	108383	MUNICIPAL_BUILDINGS_EQUIPMENT_FACILITIES	Action 1.1.1.14: Add, fix and / or change locks without a good insulation	MUNICIPAL_BUILDINGS_EQUIPMENT_FACILITIES_BUILDING_ENVELOPE	LOCAL_AUTHORITY	COMPLETED	MUNICIPAL BUILDING/TERRITORY	MUNICIPAL SELF GOVERNING	182.03
157	108385	TERTIARY_BUILDINGS_EQUIPMENT_FACILITIES	Action 2.1.2.1: Performing acts of energy saving and renewable energy, small eco	TERTIARY_BUILDINGS_EQUIPMENT_FACILITIES_INTEGRATED_ACTION	NOT_POSSIBLE_TO_SAY	NOT_STARTED	OTHER	OTHER	22510.1
157	108394	PUBLIC_LIGHTING	Action 1.1.3.1: Using LED technology for traffic lights and signs and installati	PUBLIC_LIGHTING_ENERGY_EFFICIENCY	LOCAL_AUTHORITY	ONGOING	MUNICIPAL BUILDING/TERRITORY	MUNICIPAL SELF GOVERNING	22.41
157	108360	TRANSPORT	Action 2.1.3.1: Buy more energy efficient vehicles in the private sector and com	TRANSPORT_CLEANER_EFFICIENT_VEHICLES	NOT_POSSIBLE_TO_SAY	ONGOING	OTHER	OTHER	9208.4
157	108362	TRANSPORT	Action 1.2.3.2: Improve public transport group	TRANSPORT_MODAL_SHIFT_TO_PUBLIC_TRANSPORT	LOCAL_AUTHORITY	ONGOING	PROVISION	FINANCING AND PROVISION	1841.68
157	108363	TRANSPORT	Action 2.1.3.2: Establish systems that prioritize the use of journeys on foot or	TRANSPORT_MODAL_SHIFT_TO_WALKING_AND_CYCLING	LOCAL_AUTHORITY	ONGOING	OTHER	OTHER	5261.94
157	156436	TRANSPORT	Action 2.1.3.3: Perform activities to facilitate alternative transport	TRANSPORT_MODAL_SHIFT_TO_WALKING_AND_CYCLING	LOCAL_AUTHORITY	ONGOING	OTHER	OTHER	10260.8
157	156794	LOCAL_HEAT_COLD_PRODUCTION	Action A63/B68/39: Biomass district heating for municipal buildings and faciliti	LOCAL_HEAT_COLD_PRODUCTION_DISTRICT_HEATING_COOLING_PLANT	OTHER	ONGOING	PROVISION	FINANCING AND PROVISION	1856.45
157	108372	OTHERS	Action 1.2.6.3: Develop ordinances directed to the climate change	OTHERS_OTHER	LOCAL_AUTHORITY	COMPLETED	OTHER	OTHER	0
157	108374	OTHERS	Action 1.2.2.1: Irrigate municipal gardens and green spaces with groundwater and	OTHERS_WASTE_AND_WASTEWATER_MANAGEMENT	LOCAL_AUTHORITY	COMPLETED	OTHER	OTHER	13.63
157	156190	OTHERS	Action 2.1.1.3. Keep on the waste reduction	OTHERS_WASTE_AND_WASTEWATER_MANAGEMENT	LOCAL_AUTHORITY	ONGOING	OTHER	OTHER	25000
157	156437	OTHERS	Action 2.1.5.1: Tracking SEAP process	OTHERS_OTHER	LOCAL_AUTHORITY	ONGOING	OTHER	OTHER	0
159	148314	MUNICIPAL_BUILDINGS_EQUIPMENT_FACILITIES	Environmental education actions in municipal buildings focused on the staff and	MUNICIPAL_BUILDINGS_EQUIPMENT_FACILITIES_BEHAVIOURAL_CHANGES	LOCAL_AUTHORITY	ONGOING	AWARENESS_RAISING_TRAINING	EDUCATION AND ENABLING	50
159	117727	TERTIARY_BUILDINGS_EQUIPMENT_FACILITIES	Making campaigns to raise awareness on consume reduction for potable water, ener	TERTIARY_BUILDINGS_EQUIPMENT_FACILITIES_BEHAVIOURAL_CHANGES	LOCAL_AUTHORITY	NOT_STARTED	AWARENESS_RAISING_TRAINING	EDUCATION AND ENABLING	1250
159	148315	TERTIARY_BUILDINGS_EQUIPMENT_FACILITIES	Municipal policies to promote clean energy in the domestic, commercial and indus	TERTIARY_BUILDINGS_EQUIPMENT_FACILITIES_OTHER	LOCAL_AUTHORITY	NOT_STARTED	AWARENESS_RAISING_TRAINING	EDUCATION AND ENABLING	100
159	117728	RESIDENTIAL_BUILDINGS	Making campaigns to raise awareness on consume reduction for potable water, ener	RESIDENTIAL_BUILDINGS_BEHAVIOURAL_CHANGES	LOCAL_AUTHORITY	ONGOING	AWARENESS_RAISING_TRAINING	EDUCATION AND ENABLING	1510
159	148322	RESIDENTIAL_BUILDINGS	Continue campaigns, training and communication to the public on aspects of energ	RESIDENTIAL_BUILDINGS_BEHAVIOURAL_CHANGES	LOCAL_AUTHORITY	ONGOING	AWARENESS_RAISING_TRAINING	EDUCATION AND ENABLING	5
159	148323	RESIDENTIAL_BUILDINGS	Series of conferences on saving topics for water, waste and energy	RESIDENTIAL_BUILDINGS_BEHAVIOURAL_CHANGES	LOCAL_AUTHORITY	NOT_STARTED	AWARENESS_RAISING_TRAINING	EDUCATION AND ENABLING	300
159	148324	RESIDENTIAL_BUILDINGS	Making of informative campaigns about renewable energy application and bioclimat	RESIDENTIAL_BUILDINGS_RENEWABLE_ENERGY_FOR_SPACE_HEATING_AND_HOT_WATER	LOCAL_AUTHORITY	NOT_STARTED	AWARENESS_RAISING_TRAINING	EDUCATION AND ENABLING	130
159	148325	RESIDENTIAL_BUILDINGS	Environmental education workshops	RESIDENTIAL_BUILDINGS_BEHAVIOURAL_CHANGES	LOCAL_AUTHORITY	ONGOING	AWARENESS_RAISING_TRAINING	EDUCATION AND ENABLING	100
159	148330	TRANSPORT	Policy to promote bicycle	TRANSPORT_MODAL_SHIFT_TO_WALKING_AND_CYCLING	LOCAL_AUTHORITY	ONGOING	AWARENESS_RAISING_TRAINING	EDUCATION AND ENABLING	120
159	148331	TRANSPORT	Campaigns and services that promote a change in the culture of mobility that the	TRANSPORT_MODAL_SHIFT_TO_WALKING_AND_CYCLING	LOCAL_AUTHORITY	ONGOING	AWARENESS_RAISING_TRAINING	EDUCATION AND ENABLING	95
159	148333	TRANSPORT	Campaigns to promote the acquisition of more efficient and biofuel vehicles	TRANSPORT_CLEANER_EFFICIENT_VEHICLES	NOT_POSSIBLE_TO_SAY	NOT_STARTED	AWARENESS_RAISING_TRAINING	EDUCATION AND ENABLING	350
159	117682	LOCAL_ELECTRICITY_PRODUCTION	Promoting renewable energies in the service sector	LOCAL_ELECTRICITY_PRODUCTION_PHOTOVOLTAICS	NOT_POSSIBLE_TO_SAY	NOT_STARTED	AWARENESS_RAISING_TRAINING	EDUCATION AND ENABLING	450
159	117686	LOCAL_ELECTRICITY_PRODUCTION	Promoting renewable energies in the domestic sector	LOCAL_ELECTRICITY_PRODUCTION_PHOTOVOLTAICS	NOT_POSSIBLE_TO_SAY	ONGOING	AWARENESS_RAISING_TRAINING	EDUCATION AND ENABLING	550
159	117705	OTHERS	Recycling, reuse and reduction campaigns in municipal buildings	OTHERS_WASTE_AND_WASTEWATER_MANAGEMENT	LOCAL_AUTHORITY	ONGOING	AWARENESS_RAISING_TRAINING	EDUCATION AND ENABLING	4
159	117706	OTHERS	Promoting citizen participation on environmental topics	OTHERS_OTHER	LOCAL_AUTHORITY	ONGOING	AWARENESS_RAISING_TRAINING	EDUCATION AND ENABLING	130
159	117707	OTHERS	Good practices for saving water for municipal staff and users	OTHERS_WASTE_AND_WASTEWATER_MANAGEMENT	LOCAL_AUTHORITY	ONGOING	AWARENESS_RAISING_TRAINING	EDUCATION AND ENABLING	33
159	117709	OTHERS	Water consume reduction campaigns in the municipal buildings	OTHERS_WASTE_AND_WASTEWATER_MANAGEMENT	LOCAL_AUTHORITY	ONGOING	AWARENESS_RAISING_TRAINING	EDUCATION AND ENABLING	15
159	117712	OTHERS	Promotion of self-composting	OTHERS_WASTE_AND_WASTEWATER_MANAGEMENT	LOCAL_AUTHORITY	ONGOING	AWARENESS_RAISING_TRAINING	EDUCATION AND ENABLING	3
159	117716	OTHERS	Introduce measures of water saving and good practices at the management regulati	OTHERS_WASTE_AND_WASTEWATER_MANAGEMENT	LOCAL_AUTHORITY	NOT_STARTED	AWARENESS_RAISING_TRAINING	EDUCATION AND ENABLING	8
159	148316	RESIDENTIAL_BUILDINGS	Building ordinance	RESIDENTIAL_BUILDINGS_INTEGRATED_ACTION	LOCAL_AUTHORITY	ONGOING	BUILDING_STANDARDS	REGULATION	390
159	148318	RESIDENTIAL_BUILDINGS	Promote renewable energies ordinances	RESIDENTIAL_BUILDINGS_RENEWABLE_ENERGY_FOR_SPACE_HEATING_AND_HOT_WATER	LOCAL_AUTHORITY	NOT_STARTED	BUILDING_STANDARDS	REGULATION	100
159	148319	RESIDENTIAL_BUILDINGS	Application of regulations providing for the installation of solar energy in new	RESIDENTIAL_BUILDINGS_RENEWABLE_ENERGY_FOR_SPACE_HEATING_AND_HOT_WATER	LOCAL_AUTHORITY	COMPLETED	BUILDING_STANDARDS	REGULATION	621.9
159	117722	MUNICIPAL_BUILDINGS_EQUIPMENT_FACILITIES	Energy responsible for each municipal building	MUNICIPAL_BUILDINGS_EQUIPMENT_FACILITIES_INTEGRATED_ACTION	LOCAL_AUTHORITY	ONGOING	ENERGY_MANAGEMENT	MUNICIPAL SELF GOVERNING	15
159	117723	MUNICIPAL_BUILDINGS_EQUIPMENT_FACILITIES	Optimisation of electrical tariffs and contracted electric and thermal power	MUNICIPAL_BUILDINGS_EQUIPMENT_FACILITIES_OTHER	LOCAL_AUTHORITY	ONGOING	ENERGY_MANAGEMENT	MUNICIPAL SELF GOVERNING	1
159	117724	MUNICIPAL_BUILDINGS_EQUIPMENT_FACILITIES	Building's users environmental good practices	MUNICIPAL_BUILDINGS_EQUIPMENT_FACILITIES_BEHAVIOURAL_CHANGES	LOCAL_AUTHORITY	ONGOING	ENERGY_MANAGEMENT	MUNICIPAL SELF GOVERNING	46.16
159	148285	MUNICIPAL_BUILDINGS_EQUIPMENT_FACILITIES	Zoning lighting systems	MUNICIPAL_BUILDINGS_EQUIPMENT_FACILITIES_ENERGY_EFFICIENT_LIGHTING_SYSTEMS	LOCAL_AUTHORITY	ONGOING	ENERGY_MANAGEMENT	MUNICIPAL SELF GOVERNING	0.16
159	148293	MUNICIPAL_BUILDINGS_EQUIPMENT_FACILITIES	Improved the air conditioning switching on and off control	MUNICIPAL_BUILDINGS_EQUIPMENT_FACILITIES_ENERGY_EFFICIENCY_IN_SPACE_HEATING_AND_	LOCAL_AUTHORITY	NOT_STARTED	ENERGY_MANAGEMENT	MUNICIPAL SELF GOVERNING	13
159	148295	MUNICIPAL_BUILDINGS_EQUIPMENT_FACILITIES	Zoning the heating installation	MUNICIPAL_BUILDINGS_EQUIPMENT_FACILITIES_ENERGY_EFFICIENCY_IN_SPACE_HEATING_AND_	LOCAL_AUTHORITY	NOT_STARTED	ENERGY_MANAGEMENT	MUNICIPAL SELF GOVERNING	3
159	148302	MUNICIPAL_BUILDINGS_EQUIPMENT_FACILITIES	Installation of condenser batteries	MUNICIPAL_BUILDINGS_EQUIPMENT_FACILITIES_OTHER	LOCAL_AUTHORITY	NOT_STARTED	ENERGY_MANAGEMENT	MUNICIPAL SELF GOVERNING	0
159	148304	MUNICIPAL_BUILDINGS_EQUIPMENT_FACILITIES	Renewal servers with systems that automatically shut down completely and some of	MUNICIPAL_BUILDINGS_EQUIPMENT_FACILITIES_ENERGY_EFFICIENT_ELECTRICAL_APPLIANCES	LOCAL_AUTHORITY	ONGOING	ENERGY_MANAGEMENT	MUNICIPAL SELF GOVERNING	14
159	148307	MUNICIPAL_BUILDINGS_EQUIPMENT_FACILITIES	Energy manager in the City Hall	MUNICIPAL_BUILDINGS_EQUIPMENT_FACILITIES_INTEGRATED_ACTION	LOCAL_AUTHORITY	ONGOING	ENERGY_MANAGEMENT	MUNICIPAL SELF GOVERNING	5
159	148309	MUNICIPAL_BUILDINGS_EQUIPMENT_FACILITIES	Instruments aimed to implement energy management and integrated control of envir	MUNICIPAL_BUILDINGS_EQUIPMENT_FACILITIES_INFORMATION_AND_COMMUNICATION_TECHNOLOG	LOCAL_AUTHORITY	ONGOING	ENERGY_MANAGEMENT	MUNICIPAL SELF GOVERNING	631.9
159	117732	PUBLIC_LIGHTING	Making of a Director Plan for public lighting and performance of the present no	PUBLIC_LIGHTING_OTHER	LOCAL_AUTHORITY	COMPLETED	ENERGY_MANAGEMENT	MUNICIPAL SELF GOVERNING	5
159	117729	RESIDENTIAL_BUILDINGS	Incentives to promote energetic saving (Class A electrical appliance, high perfo	RESIDENTIAL_BUILDINGS_INTEGRATED_ACTION	OTHER	ONGOING	GRANTS_AND_SUBSIDIES	FINANCING AND PROVISION	750
159	148320	RESIDENTIAL_BUILDINGS	Promote the installation of hight efficient boiler	RESIDENTIAL_BUILDINGS_ENERGY_EFFICIENCY_IN_SPACE_HEATING_AND_HOT_WATER	OTHER	ONGOING	GRANTS_AND_SUBSIDIES	FINANCING AND PROVISION	440
159	148321	RESIDENTIAL_BUILDINGS	Promote high efficient light systems	RESIDENTIAL_BUILDINGS_ENERGY_EFFICIENT_LIGHTING_SYSTEMS	OTHER	ONGOING	GRANTS_AND_SUBSIDIES	FINANCING AND PROVISION	442
159	117672	TRANSPORT	Promotion by the city council of the purchase of higher efficiency vehicles (hyb	TRANSPORT_CLEANER_EFFICIENT_VEHICLES	LOCAL_AUTHORITY	NOT_STARTED	GRANTS_AND_SUBSIDIES	FINANCING AND PROVISION	245
159	148327	TRANSPORT	Conversion into full-pedestrian streets and improvement of connection by feet	TRANSPORT_MODAL_SHIFT_TO_WALKING_AND_CYCLING	LOCAL_AUTHORITY	ONGOING	LAND_USE_PLANNING	REGULATION	1209
159	148329	TRANSPORT	Expansion of bicycle connections, eliminating gaps and linking it to other munic	TRANSPORT_MODAL_SHIFT_TO_WALKING_AND_CYCLING	LOCAL_AUTHORITY	ONGOING	LAND_USE_PLANNING	REGULATION	95
159	117688	OTHERS	Making of environmental studies together with every urban planning modification	OTHERS_URBAN_REGENERATION	LOCAL_AUTHORITY	NOT_STARTED	LAND_USE_PLANNING	REGULATION	300
159	117717	MUNICIPAL_BUILDINGS_EQUIPMENT_FACILITIES	Replacing non efficient lighting systems for more efficient ones	MUNICIPAL_BUILDINGS_EQUIPMENT_FACILITIES_ENERGY_EFFICIENT_LIGHTING_SYSTEMS	LOCAL_AUTHORITY	ONGOING	PUBLIC_PROCUREMENT	MUNICIPAL SELF GOVERNING	20.6
159	117719	MUNICIPAL_BUILDINGS_EQUIPMENT_FACILITIES	Improvement on building isolation	MUNICIPAL_BUILDINGS_EQUIPMENT_FACILITIES_BUILDING_ENVELOPE	LOCAL_AUTHORITY	ONGOING	PUBLIC_PROCUREMENT	MUNICIPAL SELF GOVERNING	21.23
159	148283	MUNICIPAL_BUILDINGS_EQUIPMENT_FACILITIES	Installing energy efficient systems on the installation of lighting (motion dete	MUNICIPAL_BUILDINGS_EQUIPMENT_FACILITIES_ENERGY_EFFICIENT_LIGHTING_SYSTEMS	LOCAL_AUTHORITY	ONGOING	PUBLIC_PROCUREMENT	MUNICIPAL SELF GOVERNING	1.6
159	148287	MUNICIPAL_BUILDINGS_EQUIPMENT_FACILITIES	Solar protections installation	MUNICIPAL_BUILDINGS_EQUIPMENT_FACILITIES_BUILDING_ENVELOPE	LOCAL_AUTHORITY	ONGOING	PUBLIC_PROCUREMENT	MUNICIPAL SELF GOVERNING	0.91
159	148289	MUNICIPAL_BUILDINGS_EQUIPMENT_FACILITIES	Pipes isolation	MUNICIPAL_BUILDINGS_EQUIPMENT_FACILITIES_ENERGY_EFFICIENCY_IN_SPACE_HEATING_AND_	LOCAL_AUTHORITY	ONGOING	PUBLIC_PROCUREMENT	MUNICIPAL SELF GOVERNING	2.18659
159	148292	MUNICIPAL_BUILDINGS_EQUIPMENT_FACILITIES	Heat recovery within the ventilation system	MUNICIPAL_BUILDINGS_EQUIPMENT_FACILITIES_ENERGY_EFFICIENCY_IN_SPACE_HEATING_AND_	LOCAL_AUTHORITY	ONGOING	PUBLIC_PROCUREMENT	MUNICIPAL SELF GOVERNING	5
159	148305	MUNICIPAL_BUILDINGS_EQUIPMENT_FACILITIES	Covering indoor swimming pool	MUNICIPAL_BUILDINGS_EQUIPMENT_FACILITIES_OTHER	LOCAL_AUTHORITY	NOT_STARTED	PUBLIC_PROCUREMENT	MUNICIPAL SELF GOVERNING	7
159	148306	MUNICIPAL_BUILDINGS_EQUIPMENT_FACILITIES	Introduction of green shopping criteria at the regulations of outsourced facilit	MUNICIPAL_BUILDINGS_EQUIPMENT_FACILITIES_OTHER	LOCAL_AUTHORITY	ONGOING	PUBLIC_PROCUREMENT	MUNICIPAL SELF GOVERNING	46
159	148310	MUNICIPAL_BUILDINGS_EQUIPMENT_FACILITIES	Green energy purchasing	MUNICIPAL_BUILDINGS_EQUIPMENT_FACILITIES_OTHER	LOCAL_AUTHORITY	NOT_STARTED	PUBLIC_PROCUREMENT	MUNICIPAL SELF GOVERNING	2.16
159	148313	MUNICIPAL_BUILDINGS_EQUIPMENT_FACILITIES	Introduction of green shopping criteria related with energetic efficiency in mun	MUNICIPAL_BUILDINGS_EQUIPMENT_FACILITIES_OTHER	LOCAL_AUTHORITY	ONGOING	PUBLIC_PROCUREMENT	MUNICIPAL SELF GOVERNING	375
159	117730	PUBLIC_LIGHTING	Substitution of energetically inefficient lights by High Pressure Sodium-Vapour	PUBLIC_LIGHTING_ENERGY_EFFICIENCY	LOCAL_AUTHORITY	ONGOING	PUBLIC_PROCUREMENT	MUNICIPAL SELF GOVERNING	216
159	117731	PUBLIC_LIGHTING	Installation of flux regulators on the top	PUBLIC_LIGHTING_ENERGY_EFFICIENCY	LOCAL_AUTHORITY	ONGOING	PUBLIC_PROCUREMENT	MUNICIPAL SELF GOVERNING	58
159	117733	PUBLIC_LIGHTING	Substitution of current traffic lights by LEDs	PUBLIC_LIGHTING_ENERGY_EFFICIENCY	LOCAL_AUTHORITY	ONGOING	PUBLIC_PROCUREMENT	MUNICIPAL SELF GOVERNING	114
159	117673	TRANSPORT	Substitution of the present low-tonnage vehicles (which use fuels such as diesel	TRANSPORT_CLEANER_EFFICIENT_VEHICLES	LOCAL_AUTHORITY	ONGOING	PUBLIC_PROCUREMENT	MUNICIPAL SELF GOVERNING	58.11
159	117674	TRANSPORT	Substitution of the present high-tonnage vehicles (trucks) by vehicles with gas	TRANSPORT_CLEANER_EFFICIENT_VEHICLES	LOCAL_AUTHORITY	NOT_STARTED	PUBLIC_PROCUREMENT	MUNICIPAL SELF GOVERNING	113.35
159	117675	TRANSPORT	Introduction of a bicycle system for the city council staff	TRANSPORT_MODAL_SHIFT_TO_WALKING_AND_CYCLING	LOCAL_AUTHORITY	ONGOING	PUBLIC_PROCUREMENT	MUNICIPAL SELF GOVERNING	0.4
159	117677	TRANSPORT	Demand, on the regulation of outsourced facilities the use of bio fuels on their	TRANSPORT_CLEANER_EFFICIENT_VEHICLES	LOCAL_AUTHORITY	ONGOING	PUBLIC_PROCUREMENT	MUNICIPAL SELF GOVERNING	0
159	117678	TRANSPORT	Use of gas vehicles as urban fleet	TRANSPORT_CLEANER_EFFICIENT_VEHICLES	LOCAL_AUTHORITY	POSTPONED	PUBLIC_PROCUREMENT	MUNICIPAL SELF GOVERNING	27
159	117680	LOCAL_ELECTRICITY_PRODUCTION	Photovoltaic solar energy in the municipal buildings roofs	LOCAL_ELECTRICITY_PRODUCTION_PHOTOVOLTAICS	LOCAL_AUTHORITY	ONGOING	PUBLIC_PROCUREMENT	MUNICIPAL SELF GOVERNING	138.56
159	117681	LOCAL_ELECTRICITY_PRODUCTION	Introduction of CHP in municipal buildings	LOCAL_ELECTRICITY_PRODUCTION_COMBINED_HEAT_AND_POWER	LOCAL_AUTHORITY	POSTPONED	PUBLIC_PROCUREMENT	MUNICIPAL SELF GOVERNING	52
159	148334	LOCAL_ELECTRICITY_PRODUCTION	Photovoltaic solar energy in the municipal buildings roofs and urban parks	LOCAL_ELECTRICITY_PRODUCTION_PHOTOVOLTAICS	LOCAL_AUTHORITY	ONGOING	PUBLIC_PROCUREMENT	MUNICIPAL SELF GOVERNING	1.29817
159	148312	MUNICIPAL_BUILDINGS_EQUIPMENT_FACILITIES	Promote the use of renewable energy and diversification in municipal facilities	MUNICIPAL_BUILDINGS_EQUIPMENT_FACILITIES_RENEWABLE_ENERGY_FOR_SPACE_HEATING_AND_	LOCAL_AUTHORITY	ONGOING	MUNICIPAL BUILDING/TERRITORY	MUNICIPAL SELF GOVERNING	95
159	148317	RESIDENTIAL_BUILDINGS	Consider sustainable energy ion already existing municipal taxes	RESIDENTIAL_BUILDINGS_INTEGRATED_ACTION	LOCAL_AUTHORITY	NOT_STARTED	OTHER	OTHER	0
159	117671	TRANSPORT	Introduction of a public bicycle renting system	TRANSPORT_MODAL_SHIFT_TO_WALKING_AND_CYCLING	OTHER	POSTPONED	PROVISION	FINANCING AND PROVISION	289
159	117676	TRANSPORT	Introduction of a management and control system of the consume and kilometres fr	TRANSPORT_INFORMATION_AND_COMMUNICATION_TECHNOLOGIES	LOCAL_AUTHORITY	ONGOING	OTHER	OTHER	0
159	117679	TRANSPORT	Improve the urban buses service	TRANSPORT_MODAL_SHIFT_TO_PUBLIC_TRANSPORT	OTHER	ONGOING	PROVISION	FINANCING AND PROVISION	1.25641
159	148326	TRANSPORT	Improve the coordination system between the city hall and the outsourced enterpr	TRANSPORT_OTHER	LOCAL_AUTHORITY	NOT_STARTED	OTHER	OTHER	0
159	148328	TRANSPORT	Policies encouraging public transport and deterrence car to facilitate passenger	TRANSPORT_MODAL_SHIFT_TO_PUBLIC_TRANSPORT	OTHER	NOT_STARTED	AWARENESS_RAISING_TRAINING	EDUCATION AND ENABLING	75
159	148332	TRANSPORT	Politics to dissuade the constant use of cars, together with road regulations (s	TRANSPORT_MODAL_SHIFT_TO_WALKING_AND_CYCLING	LOCAL_AUTHORITY	ONGOING	AWARENESS_RAISING_TRAINING	EDUCATION AND ENABLING	2418
159	117713	OTHERS	Demand the correct treatment of wastes with the management regulations of buildi	OTHERS_WASTE_AND_WASTEWATER_MANAGEMENT	LOCAL_AUTHORITY	ONGOING	OTHER	OTHER	2
159	148335	OTHERS	Installation of saving water devices	OTHERS_WASTE_AND_WASTEWATER_MANAGEMENT	LOCAL_AUTHORITY	ONGOING	OTHER	OTHER	32
159	148336	OTHERS	Development of a plan to reduce the production of waste generated by residents a	OTHERS_WASTE_AND_WASTEWATER_MANAGEMENT	LOCAL_AUTHORITY	NOT_STARTED	OTHER	OTHER	3
160	178785	MUNICIPAL_BUILDINGS_EQUIPMENT_FACILITIES	Implementation of a program of good practice in council	MUNICIPAL_BUILDINGS_EQUIPMENT_FACILITIES_BEHAVIOURAL_CHANGES	LOCAL_AUTHORITY	COMPLETED	AWARENESS_RAISING_TRAINING	EDUCATION AND ENABLING	0.19
160	189432	RESIDENTIAL_BUILDINGS	Implementation of a program of good practice in the School and Home	RESIDENTIAL_BUILDINGS_BEHAVIOURAL_CHANGES	LOCAL_AUTHORITY	ONGOING	AWARENESS_RAISING_TRAINING	EDUCATION AND ENABLING	0.89
160	189433	RESIDENTIAL_BUILDINGS	Conference on public awareness	RESIDENTIAL_BUILDINGS_BEHAVIOURAL_CHANGES	LOCAL_AUTHORITY	COMPLETED	AWARENESS_RAISING_TRAINING	EDUCATION AND ENABLING	8
160	189434	RESIDENTIAL_BUILDINGS	Informative Documents	RESIDENTIAL_BUILDINGS_BUILDING_ENVELOPE	LOCAL_AUTHORITY	COMPLETED	AWARENESS_RAISING_TRAINING	EDUCATION AND ENABLING	0
160	189435	RESIDENTIAL_BUILDINGS	Disclosure of financial opportunities for installing renewable energy at home	RESIDENTIAL_BUILDINGS_RENEWABLE_ENERGY_FOR_SPACE_HEATING_AND_HOT_WATER	LOCAL_AUTHORITY	ONGOING	AWARENESS_RAISING_TRAINING	EDUCATION AND ENABLING	38.72
160	189438	TRANSPORT	To promote mobility within the city center by creating bike parking areas	TRANSPORT_MODAL_SHIFT_TO_WALKING_AND_CYCLING	LOCAL_AUTHORITY	COMPLETED	AWARENESS_RAISING_TRAINING	EDUCATION AND ENABLING	0
160	189431	MUNICIPAL_BUILDINGS_EQUIPMENT_FACILITIES	Reconstruction of facilities related to sports complex and swimming pool conside	MUNICIPAL_BUILDINGS_EQUIPMENT_FACILITIES_INTEGRATED_ACTION	LOCAL_AUTHORITY	COMPLETED	BUILDING_STANDARDS	REGULATION	5.24
160	178789	MUNICIPAL_BUILDINGS_EQUIPMENT_FACILITIES	Use appropriate thermostats in different areas in the School and Kindergarten	MUNICIPAL_BUILDINGS_EQUIPMENT_FACILITIES_ENERGY_EFFICIENCY_IN_SPACE_HEATING_AND_	LOCAL_AUTHORITY	COMPLETED	ENERGY_MANAGEMENT	MUNICIPAL SELF GOVERNING	6.39
160	178797	PUBLIC_LIGHTING	Controls including lighting control systems clock astral, light detectors or tim	PUBLIC_LIGHTING_ENERGY_EFFICIENCY	LOCAL_AUTHORITY	COMPLETED	ENERGY_MANAGEMENT	MUNICIPAL SELF GOVERNING	20.46
160	207336	PUBLIC_LIGHTING	Sustainable measures in public lightning	PUBLIC_LIGHTING_ENERGY_EFFICIENCY	LOCAL_AUTHORITY	ONGOING	ENERGY_MANAGEMENT	MUNICIPAL SELF GOVERNING	2.40471
160	189436	RESIDENTIAL_BUILDINGS	Reducing Taxes and streamlining procedures for the installation of renewable ene	RESIDENTIAL_BUILDINGS_RENEWABLE_ENERGY_FOR_SPACE_HEATING_AND_HOT_WATER	LOCAL_AUTHORITY	ONGOING	GRANTS_AND_SUBSIDIES	FINANCING AND PROVISION	78
160	178766	TRANSPORT	Getting the private fleet of the municipality is at least 30% more energy effici	TRANSPORT_CLEANER_EFFICIENT_VEHICLES	LOCAL_AUTHORITY	NOT_STARTED	GRANTS_AND_SUBSIDIES	FINANCING AND PROVISION	291
160	178769	LOCAL_ELECTRICITY_PRODUCTION	Fiscal incentives for installation of solar panels for companies that have roofs	LOCAL_ELECTRICITY_PRODUCTION_PHOTOVOLTAICS	LOCAL_AUTHORITY	ONGOING	GRANTS_AND_SUBSIDIES	FINANCING AND PROVISION	53.88
160	189439	TRANSPORT	Pedestrian routes	TRANSPORT_MODAL_SHIFT_TO_WALKING_AND_CYCLING	LOCAL_AUTHORITY	COMPLETED	LAND_USE_PLANNING	REGULATION	43.95
160	207367	OTHERS	Implementation of an automatic control for the water supply system	OTHERS_WASTE_AND_WASTEWATER_MANAGEMENT	LOCAL_AUTHORITY	NOT_STARTED	LAND_USE_PLANNING	REGULATION	0
160	207371	OTHERS	using water from the roofs for irrigation in public parcs	OTHERS_WASTE_AND_WASTEWATER_MANAGEMENT	LOCAL_AUTHORITY	ONGOING	LAND_USE_PLANNING	REGULATION	0.13
160	207374	OTHERS	Maintenance water plan (Tous)	OTHERS_WASTE_AND_WASTEWATER_MANAGEMENT	LOCAL_AUTHORITY	COMPLETED	LAND_USE_PLANNING	REGULATION	0
160	178786	MUNICIPAL_BUILDINGS_EQUIPMENT_FACILITIES	Incorporation of low-energy lights in both buildings of the school with motion s	MUNICIPAL_BUILDINGS_EQUIPMENT_FACILITIES_ENERGY_EFFICIENT_LIGHTING_SYSTEMS	LOCAL_AUTHORITY	COMPLETED	PUBLIC_PROCUREMENT	MUNICIPAL SELF GOVERNING	45
160	178787	MUNICIPAL_BUILDINGS_EQUIPMENT_FACILITIES	Incorporation of aluminum frames with double glazing for windows and exterior	MUNICIPAL_BUILDINGS_EQUIPMENT_FACILITIES_BUILDING_ENVELOPE	LOCAL_AUTHORITY	COMPLETED	PUBLIC_PROCUREMENT	MUNICIPAL SELF GOVERNING	5.95
160	178788	MUNICIPAL_BUILDINGS_EQUIPMENT_FACILITIES	Use blinds to screen type spaces that need to School	MUNICIPAL_BUILDINGS_EQUIPMENT_FACILITIES_BUILDING_ENVELOPE	LOCAL_AUTHORITY	COMPLETED	PUBLIC_PROCUREMENT	MUNICIPAL SELF GOVERNING	2.31
160	178792	MUNICIPAL_BUILDINGS_EQUIPMENT_FACILITIES	Implementation of a program of good practice in sports complex	MUNICIPAL_BUILDINGS_EQUIPMENT_FACILITIES_INFORMATION_AND_COMMUNICATION_TECHNOLOG	LOCAL_AUTHORITY	NOT_STARTED	PUBLIC_PROCUREMENT	MUNICIPAL SELF GOVERNING	1.04
160	178795	RESIDENTIAL_BUILDINGS	Distribute energy saving light bulbs (3 per house)	RESIDENTIAL_BUILDINGS_ENERGY_EFFICIENT_LIGHTING_SYSTEMS	LOCAL_AUTHORITY	ONGOING	PUBLIC_PROCUREMENT	MUNICIPAL SELF GOVERNING	88.5
160	178796	PUBLIC_LIGHTING	Change mercury vapor lamps for other high pressure sodium vapor (year 2005-2007)	PUBLIC_LIGHTING_ENERGY_EFFICIENCY	LOCAL_AUTHORITY	COMPLETED	PUBLIC_PROCUREMENT	MUNICIPAL SELF GOVERNING	51.03
160	178765	TRANSPORT	Change of the current municipal car for an electric car or hybrid	TRANSPORT_CLEANER_EFFICIENT_VEHICLES	LOCAL_AUTHORITY	NOT_STARTED	PUBLIC_PROCUREMENT	MUNICIPAL SELF GOVERNING	0.7
160	178767	LOCAL_ELECTRICITY_PRODUCTION	Installing photovoltaic solar panels to the Industrial unit owned by the City Co	LOCAL_ELECTRICITY_PRODUCTION_PHOTOVOLTAICS	LOCAL_AUTHORITY	COMPLETED	PUBLIC_PROCUREMENT	MUNICIPAL SELF GOVERNING	13.47
160	178768	LOCAL_ELECTRICITY_PRODUCTION	Installing photovoltaic solar panels on roofs suitable for municipal buildings (	LOCAL_ELECTRICITY_PRODUCTION_PHOTOVOLTAICS	LOCAL_AUTHORITY	COMPLETED	PUBLIC_PROCUREMENT	MUNICIPAL SELF GOVERNING	7.01
160	178770	LOCAL_ELECTRICITY_PRODUCTION	Fiscal incentives for installation of solar panels in homes that have roofs suit	LOCAL_ELECTRICITY_PRODUCTION_PHOTOVOLTAICS	LOCAL_AUTHORITY	ONGOING	PUBLIC_PROCUREMENT	MUNICIPAL SELF GOVERNING	100.7
160	207340	LOCAL_ELECTRICITY_PRODUCTION	Installing photovoltaic solar panels on city council roofs	LOCAL_ELECTRICITY_PRODUCTION_PHOTOVOLTAICS	LOCAL_AUTHORITY	COMPLETED	PUBLIC_PROCUREMENT	MUNICIPAL SELF GOVERNING	4.06
[truncated: 10,403 more rows]
