# Supplementary material for: Data on mitigation policies at local level within the Covenant of Mayors’ monitoring emission inventories
Source: Data Brief. 2020 Aug 24;32:106217. doi: 10.1016/j.dib.2020.106217 (PMC7452520; doi:10.1016/j.dib.2020.106217)
Supplement: Supplementary file 1 [file mmc1.zip › supplementay material/databrief-signatories.xlsx]

## Sheet: 2databrief-gis-monicities
MUNI CODE	Country Code	N. Inhabit	Latitude	Longitude	Climate Code	GDP	BEI	BEI_INH	MEI	MEI_INH	GDP NUT3	N policies aggregated	N-Education Aggregated	N-Municipal self governing aggregated	N-Financing Aggregated	N-Regulation Aggregated	N-Other Aggregated
2	AT	2736	48.0682	16.3574	2	101	77298.3	2717	74335	2883	106	16	4	7	4	0	1
11	BG	93500	44.1184	27.2654	2	99	351221	100380	318115	90000	77	19	12	3	3	1	0
16	CH	390082	47.3818	8.53533	2	101	9.19212e+06	366809	8.54665e+06	394012	101	27	2	3	1	4	17
18	CY	67565	35.15	33.3333	3	99	1198407	67000	934847	70718	83	49	18	12	2	13	4
19	DE	244509	50.7987	6.05605	2	101	7.07524e+06	253875	6.53673e+06	249746	135	94	10	9	16	34	25
21	DE	546451	53.079	8.80376	2	101	29338497	551219	22416475	546451	116	42	8	6	16	12	0
24	DE	220000	47.9961	7.849	2	101	5533374	193775	4991622	209599	120	25	2	4	6	5	8
32	DE	1464962	48.1378	11.5759	1	101	3.84674e+07	1277576	1.07347e+07	1439474	179	108	37	34	9	19	9
33	DE	298518	51.9611	7.62878	2	101	4650000	275150	6097794	298518	105	37	20	2	4	3	8
34	DE	39246	49.2801	11.4581	1	101	1052301	34981	1544063	39084	130	75	27	20	4	14	10
35	DE	503263	49.4552	11.0772	1	101	14467312	493692	13648398	513300	136	58	4	24	3	12	15
48	ES	311	42.1194	2.10111	3	99	4625.9	288	4692.5	304	111	41	7	26	0	7	1
54	ES	215329	41.4499	2.24746	3	99	2.13395e+06	218553	1.88086e+06	220977	111	45	7	20	5	6	7
62	ES	4408	41.5034	2.39526	3	99	100391	4119	91164.6	4532	111	48	10	28	0	2	8
63	ES	6964	41.5263	2.3678	3	99	105644	6238	103768	7140	111	39	14	22	0	2	1
66	ES	899	41.7895	1.99189	3	99	15297.6	810	15224.6	955	111	23	6	12	0	0	5
67	ES	18627	41.6132	2.65705	3	99	224630	16927	216024	18529	111	41	5	25	1	4	6
70	ES	16596	41.6381	2.35501	3	99	220452	15018	223890	17427	111	46	8	21	8	5	4
73	ES	60572	41.2803	1.97687	3	99	705042	56715	678861	62989	111	39	11	7	4	11	6
74	ES	1021	41.7842	1.83902	3	99	14263.5	791	18701.2	1184	111	34	8	17	1	4	4
80	ES	13843	41.4166	1.92735	3	99	148564	12025	150710	14231	111	30	9	12	3	1	5
81	ES	86519	41.3556	2.07076	3	99	952684	84131	871772	87458	111	48	5	19	4	8	12
95	ES	46862	41.3776	2.08824	3	99	578978	46550	479814	46726	111	40	4	27	1	4	4
96	ES	1057	41.7213	2.27289	3	99	17000.9	1020	15265.6	1103	111	54	5	36	4	3	6
104	ES	60658	41.6083	2.28716	3	99	554307	57786	738829	59954	111	109	15	54	19	13	8
108	ES	257038	41.3596	2.09954	3	99	2.31454e+06	252884	1.9908e+06	257057	111	41	19	15	3	2	2
120	ES	568305	36.7202	-4.41493	3	99	5955427	566447	4637987	568479	69	58	26	16	2	9	5
121	ES	18472	41.6465	2.74163	3	99	225157	16833	212902	18504	111	51	16	21	2	5	7
122	ES	20647	42.0003	2.28398	3	99	269727	19488	264471	20416	111	69	15	31	3	3	17
124	ES	121746	41.5398	2.44467	3	99	1365166	116698	1.19629e+06	124084	111	82	3	34	1	16	28
131	ES	6243	41.9002	1.87851	3	99	93488.4	5731	94100.6	6145	111	45	16	19	0	7	3
136	ES	301	42.0576	2.23882	3	99	5529.9	278	5072	294	111	24	3	10	3	2	6
142	ES	14000	37.5631	-1.80963	3	99	184739	13612	160034	14564	77	44	15	10	6	5	8
148	ES	73778	41.4923	2.03126	3	99	842790	68102	800143	74484	111	54	11	25	3	13	2
155	ES	82428	41.3475	2.04333	3	99	922613	81181	822150	83070	111	29	7	12	4	3	3
156	ES	16860	41.6901	2.49231	3	99	215234	15081	212758	17076	111	78	11	32	0	8	27
157	ES	79253	41.4681	2.07974	3	99	1.53334e+06	70514	1.52604e+06	84946	111	42	8	20	3	3	8
159	ES	15811	41.3855	2.07555	3	99	236574	15282	221066	15874	111	72	21	33	6	6	6
160	ES	1160	41.5615	1.52209	3	99	15201.6	1093	15837.7	1173	111	36	7	15	3	5	6
163	ES	2069	42.1005	2.22297	3	99	31276.3	2007	30963	2187	111	53	3	39	1	0	10
167	ES	119717	41.4517	2.20842	3	99	1.00503e+06	118129	829561	120593	111	26	2	8	2	9	5
169	ES	25048	41.5351	2.18305	3	99	367018	21409	344978	25606	111	79	8	44	2	11	14
172	ES	210941	41.5631	2.00998	3	99	2.57802e+06	194947	2.33091e+06	215678	111	29	1	15	0	7	6
174	ES	13808	42.0467	2.26153	3	99	188058	13008	195848	13883	111	101	3	85	3	2	8
180	ES	39844	41.9297	2.25515	3	99	640688	37825	639668	41191	111	56	14	27	2	4	9
189	FI	628208	60.2171	24.9205	1	101	12171754	490872	13997252	612594	145	39	12	13	0	7	7
240	HR	144043	45.3268	14.4421	2	99	1366680	140460	1.36348e+06	128624	58	84	18	32	3	13	18
256	IT	15256	43.1285	12.2864	2	99	333816	17009	397856	21422	75	17	5	5	4	2	1
264	IT	209679	45.4069	11.8768	2	99	6523563	211936	4.68292e+06	209679	112	67	6	19	14	2	26
266	IT	142035	44.4175	12.1992	2	99	6.37368e+06	157459	4.68083e+06	158739	122	53	17	10	11	14	1
269	IT	910504	45.0734	7.68177	2	99	22653568	979839	13439209	898714	104	120	21	30	50	10	9
293	PL	178000	49.8218	19.0505	1	99	3.07039e+06	175677	3122999	174370	72	32	6	10	2	8	6
299	PT	44149	40.5359	-7.26704	3	99	568532	42460	519178	42460	68	25	2	22	0	1	0
302	PT	312742	41.1296	-8.60741	3	99	4.70511e+06	304274	3918962	302295	66	25	5	10	5	3	2
303	RO	28934	46.3098	23.7157	1	99	243651	28934	137294	22876	55	91	6	22	2	0	61
312	SE	506100	57.7071	11.9648	1	101	12159000	433042	13507134	526054	105	22	4	6	2	6	4
316	SE	829417	59.3276	18.0537	1	101	1.85962e+07	674452	1.8276e+07	881235	175	15	2	5	2	3	3
317	SE	86000	56.867	14.8151	1	101	2097603	71396	2335675	86970	106	46	4	16	4	4	18
327	UA	67800	48.0436	30.8592	2	101	92722.7	68200	102733	66700	101	27	6	9	3	1	8
328	UA	42634	47.5669	31.3264	2	101	720374	38500	365422	36000	101	18	0	2	0	0	16
330	GB	1028700	52.4801	-1.90284	2	101	24266337	1028700	17823762	1092330	87	32	2	1	5	5	19
349	ES	63418	41.3303	2.09305	3	99	953110	63190	1049551	63162	111	30	12	10	2	5	1
359	PT	165991	38.6559	-9.15204	3	99	1245734	166013	1116574	170756	103	30	9	8	2	4	7
367	ES	810064	39.4697	-0.37684	3	99	1.09892e+07	800666	9129241	799188	82	84	27	14	1	18	24
374	LT	353800	54.8969	23.8924	1	99	10289139	405384	5.26384e+06	304012	76	32	4	2	11	6	9
375	PT	16411	38.1428	-7.45142	3	99	115155	16500	82788	15500	73	48	23	13	1	2	9
379	GB	343019	52.6338	-1.13218	2	101	8.51398e+06	281500	5208321	333812	94	125	26	51	13	20	15
380	EE	413727	59.4332	24.7447	1	99	9614253	400000	8440945	411980	76	42	8	4	2	27	1
397	IT	374561	44.4938	11.3424	2	99	8.32634e+06	373743	7.34908e+06	384202	122	108	32	17	34	22	3
415	IT	4580	45.5457	8.88879	2	99	82150.7	4813	83848.1	5602	129	14	0	3	1	0	10
418	IT	14651	45.6786	9.11883	2	99	302159	14651	280322	15633	129	28	0	7	2	0	19
448	PL	1680000	52.242	21.0023	1	99	28394431	1700000	29044003	1715517	110	22	0	4	1	3	14
449	ES	4922	41.5426	2.2646	3	99	81354	4905	78843.8	4927	111	31	13	16	0	1	1
452	PT	49456	40.5755	-8.4457	3	99	1081305	49041	937302	47127	68	71	19	42	4	4	2
455	HR	788850	45.8009	15.9766	2	99	11443142	788850	11239325	792000	58	53	2	14	23	3	11
476	GR	53201	40.5463	23.0185	3	99	270823	35544	743217	53201	75	25	8	11	2	4	0
478	ES	33761	41.4305	2.21868	3	99	622865	32940	304103	34482	111	38	13	18	1	3	3
488	LV	66034	56.6518	23.7228	1	99	545986	66087	665746	57332	65	72	1	41	13	1	16
490	FR	35037	45.1398	5.71924	2	101	1.186e+06	34566	1.18382e+06	35900	104	25	10	7	3	3	2
492	IT	661887	44.4112	8.93259	2	99	8076600	620316	6916118	608015	109	86	16	14	23	19	14
525	ES	45994	41.3372	2.04318	3	99	857793	44210	493204	46488	111	65	16	26	3	7	13
536	ES	14070	41.5813	2.13195	3	99	246338	12836	214159	14484	111	65	11	29	0	6	19
548	ES	32030	41.368	2.05509	3	99	390257	31162	382249	32792	111	20	9	7	0	2	2
554	ES	1996	42.0624	2.27364	3	99	28400	1927	30943.5	2029	111	92	4	74	2	7	5
562	NL	170739	51.8429	5.85462	2	101	3763153	161286	3279795	166443	101	27	2	7	12	4	2
569	IT	2090	45.5914	9.49447	2	99	35711.4	2414	0	3025	129	12	7	3	1	0	1
586	ES	2362	42.2519	1.86336	3	99	33161.6	2160	35461.7	2396	111	36	13	15	1	3	4
641	ES	3057	41.4111	1.97134	3	99	23767.3	2923	29779.7	3023	111	26	5	11	1	1	8
655	ES	19585	37.2622	-5.54498	3	99	312161	19023	291921	19448	69	84	32	30	0	2	20
661	LV	26468	56.496	25.8692	1	99	271612	30000	337311	25221	65	22	0	2	7	0	13
683	ES	3082	41.6783	1.76646	3	99	34445.3	2753	47660.1	3139	111	43	11	18	0	3	11
684	ES	76558	41.7232	1.82709	3	99	1.06175e+06	70343	980597	76570	111	50	17	21	1	6	5
714	SE	96800	56.6735	12.8575	1	101	3476100	80061	3020600	94084	105	49	12	15	1	16	5
727	ES	9397	41.494	2.29546	3	99	144414	8940	133321	9610	111	76	8	46	2	10	10
728	ES	31144	41.5155	2.12409	3	99	438994	27827	432025	32436	111	58	10	33	1	6	8
733	ES	11134	41.4228	1.99649	3	99	138752	10192	134650	11255	111	73	16	34	4	6	13
905	ES	65890	41.2244	1.72623	3	99	734912	65890	662769	65890	111	54	13	26	2	3	10
920	GB	612000	55.8656	-4.25722	2	101	13896381	581940	1080378	595100	92	33	12	7	1	10	3
933	SE	126331	57.7835	14.1648	1	101	2820639	111486	3730319	128305	106	32	0	13	0	0	19
938	CY	15500	34.7232	33.0508	3	99	238929	15000	198983	15899	83	36	14	5	2	13	2
939	SE	18757	56.8994	14.5557	1	101	552400	19754	685500	19034	106	18	1	5	1	4	7
942	SE	85270	59.1912	17.625	1	101	1714827	81786	2164561	91072	175	38	6	6	0	6	20
943	SE	116000	55.7047	13.191	1	101	2260635	87681	2.54575e+06	112950	105	42	11	11	1	4	15
945	SE	5210	66.6047	19.833	1	101	267456	5534	214469	5086	113	24	9	7	1	2	5
957	IT	4477	45.8188	9.59854	2	99	127085	4653	114398	4510	129	21	0	3	1	0	17
982	RO	84850	47.1333	24.5	2	99	762735	83571	756449	92448	52	176	28	10	0	126	12
983	SE	78000	55.8991	14.0897	1	101	2086131	71750	2.10811e+06	79930	105	19	3	6	6	0	4
1001	ES	7202	41.493	1.87426	3	99	150572	6310	167045	7510	111	40	4	23	6	2	5
1004	ES	858	42.11	2.21017	3	99	13285.5	858	13801.5	921	111	35	7	22	1	0	5
1009	ES	7209	41.7968	2.21899	3	99	88111.9	6493	108106	7282	111	89	7	62	3	10	7
1018	SE	76237	59.1652	18.1368	1	101	1348389	62797	1635274	79430	175	16	6	7	0	1	2
1019	SE	29212	57.4208	13.3007	1	101	1016250	29238	1.02803e+06	28732	105	21	8	0	2	3	8
1039	SE	20733	58.7068	15.774	1	101	758492	23291	909328	20763	108	17	2	10	0	3	2
1059	GB	241500	52.0422	-0.7047	2	101	6012200	221000	4183277	259200	152	11	1	4	1	3	2
1087	IT	119144	45.6949	9.66995	2	99	2806639	117887	2581727	119144	129	63	2	7	0	41	13
1100	SE	15570	56.5513	14.141	1	101	473900	15945	505600	15724	106	25	9	5	1	3	7
1157	SE	41000	65.3179	21.5133	1	101	1.24376e+06	40902	1.24376e+06	41278	113	8	2	3	0	1	2
1263	PT	56296	40.8597	-8.62538	3	99	932661	55341	933204	55006	68	76	26	39	4	2	5
1300	RO	66369	46.0809	23.5625	1	99	776301	66846	658881	63536	55	71	12	19	13	12	15
1337	CY	14946	35.0333	33.9833	3	99	624873	14000	493677	16125	83	39	11	10	3	8	7
1338	ES	8672	41.5173	2.35837	3	99	125965	8011	113423	8865	111	38	10	21	0	1	6
1352	ES	932	41.3627	1.75233	3	99	13936	871	14983.8	986	111	47	15	19	4	3	6
1360	ES	390	41.8687	2.11241	3	99	6188.41	393	5914.4	398	111	38	12	18	0	3	5
1368	CH	24732	46.4312	6.91068	1	101	629821	22206	621173	26072	101	22	1	5	2	3	11
1377	ES	18462	41.533	2.08085	3	99	283074	16581	273153	18994	111	65	11	33	1	6	14
1388	CY	794	34.8962	33.2904	3	99	92546	900	16077	714	83	24	8	9	2	3	2
1391	ES	8393	41.3962	1.95919	3	99	115284	7350	114445	8660	111	28	7	15	2	1	3
1395	ES	24067	41.4165	2.01667	3	99	296008	23069	286557	24806	111	37	4	26	2	2	3
1404	IT	543	45.7741	9.91922	2	99	7357.33	551	6129.74	632	129	22	6	4	2	7	3
1406	IT	940	45.7567	9.88783	2	99	14544	940	13285.6	914	129	20	6	1	2	10	1
1408	IT	1310	45.7894	9.93628	2	99	19450.4	1212	19619.4	1228	129	22	5	3	4	6	4
1410	IT	1309	45.7193	9.90286	2	99	15957.9	1235	14379.7	1354	129	21	7	1	4	9	0
1418	ES	9745	41.5724	2.48237	3	99	147690	9180	138591	10541	111	50	18	20	2	7	3
1419	IT	929	45.7683	9.92571	2	99	15015.6	970	16275.4	1018	129	20	7	2	0	11	0
1429	IT	8303	45.6949	9.84654	2	99	122130	8963	131526	9906	129	22	6	2	6	7	1
1455	IT	2474	45.5325	9.70706	2	99	37561	2516	37561	2635	129	34	15	4	2	4	9
1457	CY	51232	34.914	33.638	3	99	1007549	50508	723504	52909	83	33	10	4	7	8	4
1467	IT	8075	45.6875	9.77171	2	99	151912	7170	113785	8258	129	34	19	2	3	9	1
1497	ES	22437	38.645	0.04553	3	99	274980	27768	346530	29228	82	45	20	16	0	0	9
1537	GE	1100000	41.71	44.793	2	99	9.1751e+06	1136600	1.346e+07	1175200	99	30	5	7	3	5	10
1570	IT	20774	45.3962	11.2702	2	99	528216	18896	378399	21226	112	78	8	57	3	2	8
1572	IT	1549	45.474	11.2032	2	99	60399.2	1390	42259.4	1552	112	40	11	18	2	1	8
1576	IT	8403	45.4347	11.1853	2	99	279606	7583	211740	8582	112	49	7	22	5	1	14
1641	IT	50185	45.0742	7.60044	2	99	1044172	49606	851373	49246	104	28	11	6	0	9	2
1662	IT	7764	45.7152	9.71126	2	99	100143	8055	93276.5	8650	129	45	7	27	3	1	7
1757	IT	16112	45.4971	9.64374	2	99	297824	15057	285576	16042	129	88	66	8	8	6	0
1763	ES	27399	41.4895	2.35691	3	99	304075	27653	269335	28145	111	53	10	27	0	3	13
1774	PT	8112	39.8251	-8.38237	3	99	110269	7716	106970	7716	68	14	4	6	2	2	0
1797	ES	10779	41.7456	1.80554	3	99	143116	10064	150405	10780	111	38	11	19	2	1	5
1807	DE	82040	49.6297	8.36272	2	101	3.5827e+06	82040	2381345	82316	113	41	6	8	0	5	22
1816	ES	1217	41.9859	2.09531	3	99	23788.1	1193	19157.2	1188	111	49	4	33	3	5	4
1835	FR	68000	48.0795	7.35797	2	101	1539841	66730	1519355	67410	96	38	12	3	6	6	11
1842	IS	118427	64.1461	-21.9434	1	101	4108122	116642	1242336	121116	101	7	1	1	1	2	2
1929	IT	2200	45.5336	9.67141	2	99	48533	1991	48128	2079	129	45	33	4	3	2	3
1940	PT	17000	41.514	-7.99358	3	99	189849	17051	195033	16442	66	62	14	37	3	3	5
1941	PT	174283	41.183	-8.67977	3	99	3.25657e+06	172942	3.20133e+06	174690	66	64	20	33	3	3	5
1944	PT	3578	39.3945	-7.37866	3	99	16519	3600	4548	3600	73	12	1	11	0	0	0
1976	IT	6378	45.1169	7.39539	2	99	101150	5592	102866	6377	104	18	5	4	6	3	0
1977	IT	18185	45.0228	7.58782	2	99	313330	17991	271058	18152	104	15	7	4	0	3	1
1978	IT	8520	45.0212	7.46458	2	99	120159	6840	134534	8466	104	14	8	3	0	3	0
1979	IT	6537	45.067	7.43664	2	99	112177	6579	107181	6417	104	17	7	6	2	2	0
1986	IT	24196	45.4666	7.87595	2	99	554930	24280	429530	23632	104	16	6	4	2	4	0
1988	IT	48946	44.9951	7.64706	2	99	745136	46976	609025	47657	104	16	8	3	2	2	1
1989	IT	892	44.9574	6.87734	2	99	109623	900	106103	843	104	20	9	7	0	3	1
1991	IT	8622	44.9548	7.51226	2	99	135854	6922	127047	8729	104	13	6	4	0	3	0
2010	IT	14788	45.1136	10.7827	2	99	374144	14073	307406	14788	129	47	15	21	0	7	4
2011	IT	4010	45.65	9.54752	2	99	51041.5	3626	78801.2	3986	129	30	12	6	4	6	2
2084	ES	4040	41.5664	1.83014	3	99	53676.8	3337	59727.3	4287	111	36	14	20	0	0	2
2112	IT	3505	45.8094	9.53656	2	99	58593.1	3474	190	3955	129	4	2	2	0	0	0
2134	IT	16322	45.388	11.3881	2	99	386888	15062	345411	16309	112	51	8	28	5	1	9
2174	ES	3447	42.0155	2.23625	3	99	43007.2	3222	47308.4	3585	111	44	7	27	2	2	6
2181	ES	3218	42.0211	2.23409	3	99	51477.1	3067	51902.1	3144	111	44	13	23	3	2	3
2184	ES	39035	41.3451	1.69985	3	99	499635	35864	459462	39035	111	43	4	20	1	6	12
2197	IT	4455	45.5767	9.54283	2	99	74559.4	3944	63851	4441	129	29	10	6	0	0	13
2199	PT	5747	41.6887	-7.66512	3	99	28745.4	5736	12567.6	5750	66	56	11	35	0	2	8
2201	IT	117928	44.2225	12.0403	2	99	2.05738e+06	107827	1.24525e+06	118348	122	23	10	2	8	3	0
2211	IT	5365	45.5831	9.67002	2	99	86476	4904	86476	5670	129	27	10	4	1	4	8
2245	HR	30872	46.1627	16.8321	2	99	413730	30933	385106	30854	58	31	4	11	7	3	6
2247	PT	16723	37.9264	-7.40934	3	99	90273	15270	45292	15623	73	18	9	8	0	1	0
2255	IT	4080	45.4806	9.40904	2	99	68951	3606	88453.6	4090	129	22	6	8	3	4	1
2258	ES	5433	41.7984	1.95473	3	99	72765.2	4949	82186	5566	111	46	12	22	1	3	8
2321	IT	7342	46.3197	9.39788	2	99	112704	7229	92278	7342	129	17	5	5	2	3	2
2324	ES	7996	41.3687	2.01594	3	99	92303.1	6964	86908.4	7964	111	95	19	59	0	7	10
2412	IT	36530	45.5432	9.11746	2	99	366350	37366	148.38	36467	129	27	4	4	2	14	3
2421	IT	3915	45.3508	10.5993	2	99	109408	3813	88884.2	3904	129	37	7	14	1	1	14
2425	ES	9944	41.5066	2.34306	3	99	136137	9768	128058	10289	111	30	9	13	0	1	7
2514	ES	92865	37.6713	-1.69879	3	99	994658	90924	856488	91759	77	52	12	17	8	10	5
2518	ES	16318	41.7021	2.71902	3	99	181825	12597	204753	16318	111	45	13	24	1	3	4
2532	IT	16759	44.8951	11.8276	2	99	598053	17917	583443	17000	122	26	1	1	4	6	14
2535	IT	2933	46.3042	9.39649	2	99	40517.4	2769	34412.4	2933	129	12	5	3	0	3	1
2568	IT	28970	45.5211	9.59512	2	99	511155	27450	528018	28765	129	41	0	19	1	1	20
2608	ES	6231	41.6063	1.91916	3	99	164081	4592	92708	6231	111	64	19	24	3	10	8
2617	ES	1249	42.2434	1.97473	3	99	17740.8	1348	19512.5	1249	111	51	3	40	1	3	4
2618	ES	556	41.599	1.70077	3	99	8444.3	459	9033	563	111	41	7	24	0	6	4
2621	BA	62000	45.1045	17.2595	1	99	483098	61000	481033	56727	99	50	10	5	19	11	5
2636	IT	4615	45.4764	9.69246	2	99	50775	4205	48328	4633	129	37	24	4	4	4	1
2637	IT	9138	45.495	9.37466	2	99	115736	8237	123022	9138	129	21	8	7	3	2	1
2638	IT	6109	45.2916	8.5923	2	99	93066.3	6085	123213	6109	129	21	14	4	1	2	0
2692	IT	139579	40.6783	14.7583	3	99	1735029	135818	1669718	135818	65	25	0	7	13	3	2
2695	PT	52722	41.4487	-8.17214	3	99	642183	51270	654668	50091	66	69	21	39	4	2	3
2763	IT	7818	42.0994	13.8749	3	99	93924	7982	105470	7689	85	15	3	10	0	2	0
2787	IT	2950	46.2048	10.135	2	99	50246.8	2983	52310.4	2950	129	16	4	4	4	2	2
2826	AT	27950	47.5008	9.74231	1	101	652140	27319	649750	28675	142	52	17	9	6	7	13
2842	PL	23138	54.1222	17.9813	1	99	414227	22916	323610	23701	67	33	10	10	2	5	6
2896	ES	6238	41.8738	2.28736	3	99	150564	5613	129858	6212	111	81	7	62	2	6	4
2897	ES	29149	41.2591	1.77542	3	99	321585	26108	299148	29149	111	54	13	25	2	9	5
2962	PT	11724	41.8079	-8.41952	3	99	90396.7	13004	81703.6	12018	66	50	10	15	1	6	18
2963	PT	18740	42.0788	-8.48013	3	99	91158.3	19530	110544	19186	66	47	9	16	1	5	16
2965	PT	8958	41.911	-8.55959	3	99	54858.4	9257	48947.4	9198	66	46	10	14	1	6	15
2967	PT	86368	41.6946	-8.83016	3	99	861323	91362	775931	88522	66	48	11	15	1	6	15
2971	PT	44258	41.7673	-8.58293	3	99	418671	44454	329286	43482	66	42	8	12	0	5	17
2972	IT	8512	45.6428	8.89896	2	99	86610.9	8426	83275.6	8551	129	13	1	2	7	3	0
2973	ES	472	42.0178	1.73512	3	99	10376	460	10193.7	473	111	34	13	16	0	1	4
2981	ES	255	41.8168	2.30549	3	99	6836.53	202	4223.7	261	111	26	6	7	3	5	5
2992	IT	54873	40.9225	9.48685	3	99	661932	54873	669572	58753	72	63	10	28	6	8	11
2997	IT	2371	45.7207	9.55097	2	99	28607.9	2265	49177.4	2343	129	33	15	11	0	6	1
3004	IT	17450	45.4345	10.8324	2	99	385236	15405	309536	17705	112	33	15	5	4	9	0
3026	IT	10550	44.6936	10.4225	2	99	220599	10343	217047	10764	122	24	7	4	6	1	6
3027	DE	116771	51.5222	6.92421	2	101	2.69399e+06	117241	2.60223e+06	115766	105	21	9	1	1	9	1
3124	ES	1280	41.6238	2.56913	3	99	15968.7	1095	15332	1322	111	34	14	9	2	5	4
3129	IT	1438	39.5685	9.10381	3	99	4721.08	1450	4368.27	1430	72	13	0	4	2	3	4
3153	IT	95303	44.1067	9.82922	3	99	941214	94000	885274	94535	109	10	1	3	1	4	1
3155	PT	77893	38.6642	-9.07666	3	99	1.1578e+06	77893	14566	77212	103	44	21	16	2	3	2
3158	ES	14576	41.4962	1.77704	3	99	167010	12230	184250	15009	111	51	9	20	1	8	13
3335	ES	3442	41.6081	1.6	3	99	42032.8	2936	48154	3580	111	36	11	20	0	1	4
3355	ES	4256	41.6846	2.39075	3	99	56073.1	3444	54454.7	4276	111	67	17	30	8	5	7
3375	IT	1087	44.9552	7.18254	2	99	19418	1094	19125	1067	104	15	6	5	2	2	0
3440	ES	5241	41.6011	2.61698	3	99	62287.2	4597	61800.5	5073	111	32	6	18	0	4	4
3524	PT	15927	39.7948	-8.09418	3	99	234082	16108	252640	15422	68	73	21	37	5	3	7
3568	IT	3033	45.1995	10.5797	2	99	91503.2	2696	76812.9	7111	129	38	4	22	2	0	10
3577	AT	16034	47.4267	12.8484	1	101	278311	12600	315996	16323	155	30	9	5	1	6	9
3580	ES	2376	726	41.7514	3	99	35936	2195	38131.1	2407	98	36	9	17	0	3	7
3609	IT	2228	45.2607	10.4057	2	99	108629	2169	65452	2287	129	39	11	18	3	3	4
3626	IT	13088	46.54	24.56	1	99	181391	12297	142279	13030	112	36	8	20	2	2	4
3628	IT	49683	45.7302	12.6794	2	99	1034128	50198	884672	48746	112	18	4	3	2	9	0
3649	IT	21279	45	12	2	99	265302	19919	213529	21479	112	39	17	12	5	4	1
3655	IT	1883	45	11	2	99	22932	1876	15460	1888	129	13	0	6	0	1	6
3657	IT	25440	45.7758	12.8374	2	99	460992	24992	358922	25346	112	80	34	22	18	3	3
3711	GR	79000	37.9424	23.7147	3	99	862423	73090	862461	74800	93	3	1	1	0	1	0
3756	PL	66000	52.04	21.01	1	99	1.62429e+06	68000	1711498	73952	110	17	3	4	6	3	1
3767	ES	5000	41.5308	1.67961	3	99	67369.3	5302	64770	5439	111	34	9	18	0	3	4
3788	ES	3400	41.624	2.606	3	99	34623.2	2575	42306.8	3337	111	32	5	15	1	1	10
3789	IT	3399	45.7043	10.1141	2	99	47360.2	3312	49715.5	3414	129	28	0	8	0	2	18
3792	IT	3330	45.7375	10.094	2	99	39284.6	3191	39876.6	3314	129	32	0	18	2	2	10
3797	IT	4012	45.8949	8.66049	2	99	70007.9	3864	64072.7	4012	129	16	2	13	0	1	0
3811	IT	8723	45.5558	9.43499	2	99	142065	6887	147127	8690	129	16	2	12	0	1	1
3842	ES	8900	41.6684	2.75073	3	99	114962	7098	129613	9027	111	65	14	16	8	5	22
3966	IT	4936	46.2144	11.1199	2	99	186413	4943	160853	5410	124	24	10	9	3	0	2
4023	IT	3360	45.8287	8.65003	2	99	50246.7	3279	61674.5	3336	129	31	4	22	0	2	3
4100	IT	18788	45.5253	9.52077	2	99	274238	17661	0	18558	129	28	10	6	0	7	5
4103	ES	8194	41.751	1.87	3	99	155311	6839	156800	8227	111	100	12	75	3	1	9
4119	IT	9053	45.9116	8.61804	2	99	156699	9010	187431	9053	129	14	4	8	0	1	1
4129	ES	8813	41.5967	2.02675	3	99	135477	7966	143055	8669	111	55	21	26	1	3	4
4139	IT	13082	45.3829	12.0877	2	99	166730	11756	128371	13074	112	47	15	19	5	3	5
4144	IT	1181	45.7741	8.6744	2	99	27767.8	1061	23525	1181	129	15	3	11	0	1	0
4191	ES	2436	41.9249	2.2841	3	99	33366	2183	33478.3	2441	111	61	25	18	3	3	12
4200	IT	1371	45.7971	8.5711	2	99	20548.1	1217	24269.9	1371	129	14	4	8	0	1	1
4202	IT	5694	45.772	8.57562	2	99	184006	5715	128203	5694	129	13	4	7	0	1	1
4206	IT	19864	45.5307	9.40531	2	99	268183	18324	255242	19540	129	28	1	6	6	2	13
4305	IT	842	45.8246	8.68804	2	99	10983.4	764	11616.9	842	129	14	4	9	0	1	0
4306	IT	3798	45.7649	8.61603	2	99	58201.4	3447	64608.4	3798	129	13	4	7	0	1	1
4334	BE	82275	51.0259	4.47754	2	101	2312677	81927	2183322	82499	141	49	7	14	10	14	4
4342	IT	2383	45.7747	8.70326	2	99	76387.5	2271	57536.9	2383	129	14	4	8	0	1	1
4383	IT	15500	45.7008	9.28898	2	99	194690	14714	210298	15583	129	17	0	9	0	0	8
4411	IT	2097	45.244	9.88289	2	99	62228.2	1974	61547.6	2097	129	16	2	11	0	0	3
4412	IT	1681	45.2871	9.89818	2	99	40444.8	1716	42524.9	1681	129	16	3	11	0	1	1
4413	IT	1188	45.3343	9.87882	2	99	27228	1096	28594.9	1188	129	15	3	10	0	1	1
4414	IT	1499	45.2395	9.92726	2	99	40176.1	1481	33610.8	1499	129	15	2	9	0	1	3
4417	IT	3188	46.1484	9.85517	2	99	55218.8	3126	48246.9	3146	129	20	2	5	0	6	7
4421	IT	744	45.3124	9.92206	2	99	12973.2	692	13589.9	744	129	15	0	6	1	0	8
4422	IT	9345	45.2879	9.85396	2	99	171347	9041	186388	9345	129	16	0	8	0	1	7
4433	IT	3582	45.8751	8.6208	2	99	86860	3280	81923.9	3582	129	13	4	7	0	1	1
4434	IT	1991	45.8577	8.63237	2	99	76715.4	1836	47679.3	1991	129	14	4	8	0	1	1
4435	PT	19132	39.4667	-8.2	3	99	558193	39616	535348	37588	68	73	22	39	3	2	7
4440	IT	4112	45.2517	9.96285	2	99	93420.4	4060	112102	4112	129	15	0	9	0	1	5
4441	IT	1772	45.3286	9.81389	2	99	35657.1	1703	36752.7	1772	129	16	3	11	0	1	1
4445	PT	5074	38.9529	-7.67568	3	99	34220	5103	3620	5103	73	12	1	10	0	0	1
4446	IT	764	45.7901	8.65878	2	99	11003.1	601	12762.5	764	129	14	4	9	0	1	0
4447	IT	1779	45.798	8.64342	2	99	56827.4	1650	33134.8	1779	129	14	4	8	0	1	1
4450	IT	590	45.2465	9.83868	2	99	18318.3	563	18539.7	590	129	15	0	6	1	0	8
4459	IT	333	45.304	9.9427	2	99	15202.9	346	11086.1	333	129	14	3	10	0	1	0
4471	ES	3522	41.7333	1.51328	3	99	52267.5	3271	53868.5	3538	111	69	10	42	2	9	6
4493	ES	15626	41.6824	2.28329	3	99	207243	13472	213967	15472	111	59	17	28	6	4	4
4613	IT	1816	45.7491	8.66943	2	99	26814.6	1759	27225.7	1816	129	14	3	8	0	1	2
4646	IT	208136	45.6494	13.7684	2	99	3358981	214120	3009702	206772	107	24	8	6	1	6	3
4689	IT	120000	45.1519	7.65806	2	99	3531003	111006	2451912	119092	104	20	9	2	1	7	1
4691	PT	4559	39.0565	-7.88952	3	99	35576.5	4600	11805.5	4600	73	11	1	9	1	0	0
4746	ES	152928	42.4657	-2.44998	2	99	1.59459e+06	147182	1527995	151962	98	45	13	22	1	6	3
4874	GB	147600	50.7167	-1.98333	2	101	3144917	139900	2.95227e+06	148615	84	31	4	10	1	9	7
4928	ES	14674	41.3876	1.93173	3	99	160455	12339	162900	14549	111	19	8	9	0	1	1
4936	LT	553904	54.41	25.17	1	99	6732421	550213	8662127	538496	76	15	3	0	3	6	3
4948	ES	3125	41.8368	2.28018	3	99	47003.6	2956	54281.5	3436	111	121	8	91	3	6	13
4958	ES	6198	41.9845	2.3085	3	99	78561.1	5450	84169.5	6172	111	144	12	101	2	7	22
4982	ES	336	41.9472	2.38421	3	99	5972	330	6144.2	328	111	73	10	41	4	6	12
5047	CY	28400	35.1167	33.3167	3	99	507083	37000	400675	41305	83	34	10	8	3	7	6
5078	ES	12267	41.4766	1.98266	3	99	199389	10842	202857	12407	111	57	18	26	5	2	6
5079	ES	306	41.8264	2.17525	3	99	5914.08	306	5990.1	328	111	45	13	25	1	4	2
5100	IT	22345	45.0076	7.53768	2	99	441504	21585	381925	22794	104	26	5	2	5	11	3
5281	SE	140000	59.6081	16.5454	1	101	3910422	119761	3780674	140499	108	39	17	5	0	7	10
5312	IT	9192	45.8479	8.66954	2	99	123605	8793	119651	9118	129	13	4	7	0	2	0
5361	PT	3591	39.201	-7.66033	3	99	19732	3600	9483	3600	73	27	5	19	0	2	1
5384	LV	57385	56.973	23.7885	1	99	663035	52800	618848	57638	65	22	6	3	2	1	10
5390	IT	28944	45.59	12.18	2	99	536268	28890	128406	28542	112	17	5	6	1	5	0
5452	ES	8108	41.8497	2.2274	3	99	117744	7030	118903	8108	111	57	17	22	2	4	12
5515	IT	14794	45.5601	8.99923	2	99	238066	14227	218914	15000	129	15	5	2	5	2	1
5593	IT	9014	45.7217	8.69425	2	99	147457	8854	153748	8928	129	18	0	4	0	1	13
5703	IT	1190	45	8	2	99	29890	1201	29261.8	1195	104	13	2	1	6	3	1
5737	IT	4813	45.8598	8.69622	2	99	76021.4	4727	66081.2	4742	129	16	0	4	0	1	11
5862	IT	12197	45.6886	8.84179	2	99	273816	10969	169198	12340	129	20	0	4	1	0	15
6024	IT	5390	45.7527	9.22247	2	99	95025.2	4893	83675.7	5400	129	15	6	2	5	2	0
6038	IT	10063	45.6608	8.974	2	99	121451	9153	124531	10084	129	21	0	6	0	0	15
6243	IT	11633	45.8468	9.36031	2	99	238046	11170	240557	11761	129	26	0	5	1	2	18
6244	IT	3846	45.829	9.34415	2	99	130932	3903	136509	4006	129	25	0	4	1	0	20
6245	IT	4324	45.8525	9.37464	2	99	56558.1	4280	61102.6	4212	129	25	0	5	0	1	19
6476	IT	10829	45.7849	8.96842	2	99	290187	10997	256130	11415	129	24	0	6	1	1	16
